# Supplementary material for: Discriminating activating, deactivating and resistance variants in protein kinases
Source: Genome Med. 2025 Oct 28;17:133. doi: 10.1186/s13073-025-01564-z (PMC12570665; doi:10.1186/s13073-025-01564-z)
Supplement: Supplementary file 2 — Additional file 2. Supplementary Tables S1-S8. [file 13073_2025_1564_MOESM2_ESM.xlsx]

## Sheet: Legend
Table S1	All human protein kinases retrieved from UniProt
Table S2	Alignment positions and residues observed at corresponding positions in human kinases
Table S3	Emission scores from the hidden Markov Model built using alignment of human kinases
Table S4	Summary of variant types and enrichment/depletion of variants types in the kinase catalytic domain
Table S5	Known functional variants in human kinases (training set)
Table S6	Known functional variants in human kinases (testing set)
Table S7	Known PTM sites in human kinases
Table S8	Known ATP binding sites in human kinases

## Sheet: Table S1
Table S1: All human protein kinases retrieved from UniProt
Note: Mapping of kinases' WT sequence to the domain sequence can be downloaded from http://activark.russelllab.org/datasets
Start/End includes the identified kinase domain and the 30 residues N- or C-terminal (see Text)
Accession	Start	End	In Alignment?	Gene symbol	UniprotID	Domain-type	Protein name
O00141	68	385	Yes	SGK1	SGK1_HUMAN	Protein_kinase_domain	Serine/threonine-protein kinase Sgk1
O00238	174	502	Yes	BMPR1B	BMR1B_HUMAN	Protein_tyrosine_and_serine/threonine_kinase	Bone morphogenetic protein receptor type-1B
O00311	379	574	Yes	CDC7	CDC7_HUMAN	Protein_kinase_domain	Cell division cycle 7-related protein kinase
O00418	86	326	No	EEF2K	EF2K_HUMAN	Alpha-kinase_family	Eukaryotic elongation factor 2 kinase
O00444	1	295	Yes	PLK4	PLK4_HUMAN	Protein_kinase_domain	Serine/threonine-protein kinase PLK4
O00506	1	300	Yes	STK25	STK25_HUMAN	Protein_kinase_domain	Serine/threonine-protein kinase 25
O14578	68	390	Yes	CIT	CTRO_HUMAN	Protein_kinase_domain	Citron Rho-interacting kinase
O14730	221	549	No	RIOK3	RIOK3_HUMAN	RIO1_family	Serine/threonine-protein kinase RIO3
O14733	92	410	Yes	MAP2K7	MP2K7_HUMAN	Protein_kinase_domain	Dual specificity mitogen-activated protein kinase kinase 7
O14757	1	294	Yes	CHEK1	CHK1_HUMAN	Protein_kinase_domain	Serine/threonine-protein kinase Chk1
O14874	139	434	No	BCKDK	BCKD_HUMAN	Histidine_kinase-,_DNA_gyrase_B-,_and_HSP90-like_ATPase	[3-methyl-2-oxobutanoate dehydrogenase [lipoamide]] kinase, mitochondrial
O14920	1	320	Yes	IKBKB	IKKB_HUMAN	Protein_kinase_domain	Inhibitor of nuclear factor kappa-B kinase subunit beta
O14936	1	306	Yes	CASK	CSKP_HUMAN	Protein_kinase_domain	Peripheral plasma membrane protein CASK
O14965	103	403	Yes	AURKA	AURKA_HUMAN	Protein_kinase_domain	Aurora kinase A
O14976	13	342	Yes	GAK	GAK_HUMAN	Protein_kinase_domain	Cyclin-G-associated kinase
O15021	540	873	Yes	MAST4	MAST4_HUMAN	Protein_kinase_domain	Microtubule-associated serine/threonine-protein kinase 4
O15075	360	677	Yes	DCLK1	DCLK1_HUMAN	Protein_kinase_domain	Serine/threonine-protein kinase DCLK1
O15111	1	319	Yes	CHUK	IKKA_HUMAN	Protein_kinase_domain	Inhibitor of nuclear factor kappa-B kinase subunit alpha
O15146	546	869	Yes	MUSK	MUSK_HUMAN	Protein_tyrosine_and_serine/threonine_kinase	Muscle, skeletal receptor tyrosine-protein kinase
O15197	640	949	No	EPHB6	EPHB6_HUMAN	Protein_tyrosine_and_serine/threonine_kinase	Ephrin type-B receptor 6
O15264	1	338	Yes	MAPK13	MK13_HUMAN	Protein_kinase_domain	Mitogen-activated protein kinase 13
O15530	53	360	Yes	PDPK1	PDPK1_HUMAN	Protein_kinase_domain	3-phosphoinositide-dependent protein kinase 1
O43187	180	519	No	IRAK2	IRAK2_HUMAN	Protein_kinase_domain	Interleukin-1 receptor-associated kinase-like 2
O43283	142	436	Yes	MAP3K13	M3K13_HUMAN	Protein_tyrosine_and_serine/threonine_kinase	Mitogen-activated protein kinase kinase kinase 13
O43293	1	305	Yes	DAPK3	DAPK3_HUMAN	Protein_kinase_domain	Death-associated protein kinase 3
O43318	6	313	Yes	MAP3K7	M3K7_HUMAN	Protein_tyrosine_and_serine/threonine_kinase	Mitogen-activated protein kinase kinase kinase 7
O43353	1	317	Yes	RIPK2	RIPK2_HUMAN	Protein_tyrosine_and_serine/threonine_kinase	Receptor-interacting serine/threonine-protein kinase 2
O43683	760	1035	Yes	BUB1	BUB1_HUMAN	Protein_kinase_domain	Mitotic checkpoint serine/threonine-protein kinase BUB1
O43781	179	552	Yes	DYRK3	DYRK3_HUMAN	Protein_kinase_domain	Dual specificity tyrosine-phosphorylation-regulated kinase 3
O43930	23	277	Yes	PRKY	PRKY_HUMAN	Protein_kinase_domain	Putative serine/threonine-protein kinase PRKY
O60229	2654	2968	Yes	KALRN	KALRN_HUMAN	Protein_kinase_domain	Kalirin
O60285	25	336	Yes	NUAK1	NUAK1_HUMAN	Protein_kinase_domain	NUAK family SNF1-like kinase 1
O60307	337	670	Yes	MAST3	MAST3_HUMAN	Protein_kinase_domain	Microtubule-associated serine/threonine-protein kinase 3
O60566	792	951	Yes	BUB1B	BUB1B_HUMAN	Protein_kinase_domain;Protein_tyrosine_and_serine/threonine_kinase	Mitotic checkpoint serine/threonine-protein kinase BUB1 beta
O60674	849	1132	Yes	JAK2	JAK2_HUMAN	Protein_tyrosine_and_serine/threonine_kinase	Tyrosine-protein kinase JAK2
O75116	62	384	Yes	ROCK2	ROCK2_HUMAN	Protein_kinase_domain	Rho-associated protein kinase 2
O75385	1	308	Yes	ULK1	ULK1_HUMAN	Protein_kinase_domain	Serine/threonine-protein kinase ULK1
O75460	545	862	Yes	ERN1	ERN1_HUMAN	Protein_kinase_domain	Serine/threonine-protein kinase/endoribonuclease IRE1
O75582	429	716	Yes	RPS6KA5	KS6A5_HUMAN	Protein_kinase_domain	Ribosomal protein S6 kinase alpha-5
O75676	416	704	Yes	RPS6KA4	KS6A4_HUMAN	Protein_kinase_domain	Ribosomal protein S6 kinase alpha-4
O75716	1	305	Yes	STK16	STK16_HUMAN	Protein_kinase_domain	Serine/threonine-protein kinase 16
O75914	253	559	Yes	PAK3	PAK3_HUMAN	Protein_kinase_domain	Serine/threonine-protein kinase PAK 3
O75962	2766	3080	Yes	TRIO	TRIO_HUMAN	Protein_kinase_domain	Triple functional domain protein
O76039	1	327	Yes	CDKL5	CDKL5_HUMAN	Protein_kinase_domain	Cyclin-dependent kinase-like 5
O94768	6	323	Yes	STK17B	ST17B_HUMAN	Protein_kinase_domain	Serine/threonine-protein kinase 17B
O94804	7	324	Yes	STK10	STK10_HUMAN	Protein_kinase_domain	Serine/threonine-protein kinase 10
O94806	549	862	Yes	PRKD3	KPCD3_HUMAN	Protein_kinase_domain	Serine/threonine-protein kinase D3
O94921	105	449	Yes	CDK14	CDK14_HUMAN	Protein_kinase_domain	Cyclin-dependent kinase 14
O95382	623	936	Yes	MAP3K6	M3K6_HUMAN	Protein_kinase_domain	Mitogen-activated protein kinase kinase kinase 6
O95747	1	321	Yes	OXSR1	OXSR1_HUMAN	Protein_kinase_domain	Serine/threonine-protein kinase OSR1
O95819	1	319	Yes	MAP4K4	M4K4_HUMAN	Protein_kinase_domain	Mitogen-activated protein kinase kinase kinase kinase 4
O95835	908	1040	Yes	LATS1	LATS1_HUMAN	Protein_kinase_domain	Serine/threonine-protein kinase LATS1
O96013	296	591	Yes	PAK4	PAK4_HUMAN	Protein_kinase_domain	Serine/threonine-protein kinase PAK 4
O96017	192	516	Yes	CHEK2	CHK2_HUMAN	Protein_kinase_domain	Serine/threonine-protein kinase Chk2
P00519	212	522	Yes	ABL1	ABL1_HUMAN	Protein_tyrosine_and_serine/threonine_kinase	Tyrosine-protein kinase ABL1
P00533	683	995	Yes	EGFR	EGFR_HUMAN	Protein_tyrosine_and_serine/threonine_kinase	Epidermal growth factor receptor
P00540	33	346	Yes	MOS	MOS_HUMAN	Protein_kinase_domain	Proto-oncogene serine/threonine-protein kinase mos
P04049	321	635	Yes	RAF1	RAF1_HUMAN	Protein_tyrosine_and_serine/threonine_kinase	RAF proto-oncogene serine/threonine-protein kinase
P04626	692	1005	Yes	ERBB2	ERBB2_HUMAN	Protein_tyrosine_and_serine/threonine_kinase	Receptor tyrosine-protein kinase erbB-2
P04629	482	796	Yes	NTRK1	NTRK1_HUMAN	Protein_tyrosine_and_serine/threonine_kinase	High affinity nerve growth factor receptor
P05129	323	629	Yes	PRKCG	KPCG_HUMAN	Protein_kinase_domain	Protein kinase C gamma type
P05771	314	629	Yes	PRKCB	KPCB_HUMAN	Protein_kinase_domain	Protein kinase C beta type
P06213	993	1320	Yes	INSR	INSR_HUMAN	Protein_tyrosine_and_serine/threonine_kinase	Insulin receptor
P06239	215	509	Yes	LCK	LCK_HUMAN	Protein_tyrosine_and_serine/threonine_kinase	Tyrosine-protein kinase Lck
P06241	241	537	Yes	FYN	FYN_HUMAN	Protein_tyrosine_and_serine/threonine_kinase	Tyrosine-protein kinase Fyn
P06493	1	297	Yes	CDK1	CDK1_HUMAN	Protein_kinase_domain	Cyclin-dependent kinase 1
P07332	532	822	Yes	FES	FES_HUMAN	Protein_tyrosine_and_serine/threonine_kinase	Tyrosine-protein kinase Fes/Fps
P07333	552	940	Yes	CSF1R	CSF1R_HUMAN	Protein_tyrosine_and_serine/threonine_kinase	Macrophage colony-stimulating factor 1 receptor
P07947	248	543	Yes	YES1	YES_HUMAN	Protein_tyrosine_and_serine/threonine_kinase	Tyrosine-protein kinase Yes
P07948	217	512	Yes	LYN	LYN_HUMAN	Protein_tyrosine_and_serine/threonine_kinase	Tyrosine-protein kinase Lyn
P07949	695	1035	Yes	RET	RET_HUMAN	Protein_tyrosine_and_serine/threonine_kinase	Proto-oncogene tyrosine-protein kinase receptor Ret
P08069	969	1295	Yes	IGF1R	IGF1R_HUMAN	Protein_tyrosine_and_serine/threonine_kinase	Insulin-like growth factor 1 receptor
P08581	1048	1366	Yes	MET	MET_HUMAN	Protein_tyrosine_and_serine/threonine_kinase	Hepatocyte growth factor receptor
P08631	232	526	Yes	HCK	HCK_HUMAN	Protein_tyrosine_and_serine/threonine_kinase	Tyrosine-protein kinase HCK
P08922	1917	2245	Yes	ROS1	ROS1_HUMAN	Protein_tyrosine_and_serine/threonine_kinase	Proto-oncogene tyrosine-protein kinase ROS
P09619	571	986	Yes	PDGFRB	PGFRB_HUMAN	Protein_tyrosine_and_serine/threonine_kinase	Platelet-derived growth factor receptor beta
P09769	233	529	Yes	FGR	FGR_HUMAN	Protein_tyrosine_and_serine/threonine_kinase	Tyrosine-protein kinase Fgr
P0C1S8	184	513	Yes	WEE2	WEE2_HUMAN	Protein_kinase_domain	Wee1-like protein kinase 2
P0C263	32	348	Yes	SBK2	SBK2_HUMAN	Protein_kinase_domain	Serine/threonine-protein kinase SBK2
P0C264	13	326	Yes	SBK3	SBK3_HUMAN	Protein_kinase_domain	Uncharacterized serine/threonine-protein kinase SBK3
P10398	281	595	Yes	ARAF	ARAF_HUMAN	Protein_tyrosine_and_serine/threonine_kinase	Serine/threonine-protein kinase A-Raf
P10721	559	953	Yes	KIT	KIT_HUMAN	Protein_tyrosine_and_serine/threonine_kinase	Mast/stem cell growth factor receptor Kit
P11309	8	313	Yes	PIM1	PIM1_HUMAN	Protein_kinase_domain	Serine/threonine-protein kinase pim-1
P11362	449	784	Yes	FGFR1	FGFR1_HUMAN	Protein_tyrosine_and_serine/threonine_kinase	Fibroblast growth factor receptor 1
P11801	68	385	Yes	PSKH1	KPSH1_HUMAN	Protein_kinase_domain	Serine/threonine-protein kinase H1
P11802	1	303	Yes	CDK4	CDK4_HUMAN	Protein_kinase_domain	Cyclin-dependent kinase 4
P12931	241	536	Yes	SRC	SRC_HUMAN	Protein_tyrosine_and_serine/threonine_kinase	Proto-oncogene tyrosine-protein kinase Src
P14616	950	1274	Yes	INSRR	INSRR_HUMAN	Protein_tyrosine_and_serine/threonine_kinase	Insulin receptor-related protein
P15056	428	742	Yes	BRAF	BRAF_HUMAN	Protein_tyrosine_and_serine/threonine_kinase	Serine/threonine-protein kinase B-raf
P15735	1	321	Yes	PHKG2	PHKG2_HUMAN	Protein_kinase_domain	Phosphorylase b kinase gamma catalytic chain, liver/testis isoform
P16066	529	829	Yes	NPR1	ANPRA_HUMAN	Protein_tyrosine_and_serine/threonine_kinase	Atrial natriuretic peptide receptor 1
P16234	564	978	Yes	PDGFRA	PGFRA_HUMAN	Protein_tyrosine_and_serine/threonine_kinase	Platelet-derived growth factor receptor alpha
P16591	535	822	Yes	FER	FER_HUMAN	Protein_tyrosine_and_serine/threonine_kinase	Tyrosine-protein kinase Fer
P17252	311	613	Yes	PRKCA	KPCA_HUMAN	Protein_kinase_domain	Protein kinase C alpha type
P17612	14	328	Yes	PRKACA	KAPCA_HUMAN	Protein_kinase_domain	cAMP-dependent protein kinase catalytic subunit alpha
P17948	797	1184	Yes	FLT1	VGFR1_HUMAN	Protein_tyrosine_and_serine/threonine_kinase	Vascular endothelial growth factor receptor 1
P19525	359	551	Yes	EIF2AK2	E2AK2_HUMAN	Protein_kinase_domain	Interferon-induced, double-stranded RNA-activated protein kinase
P19784	10	350	Yes	CSNK2A2	CSK22_HUMAN	Protein_kinase_domain	Casein kinase II subunit alpha'
P20594	510	813	Yes	NPR2	ANPRB_HUMAN	Protein_tyrosine_and_serine/threonine_kinase	Atrial natriuretic peptide receptor 2
P20794	1	314	Yes	MAK	MAK_HUMAN	Protein_kinase_domain	Serine/threonine-protein kinase MAK
P21127	411	753	Yes	CDK11B	CD11B_HUMAN	Protein_kinase_domain	Cyclin-dependent kinase 11B
P21709	596	910	Yes	EPHA1	EPHA1_HUMAN	Protein_tyrosine_and_serine/threonine_kinase	Ephrin type-A receptor 1
P21802	451	787	Yes	FGFR2	FGFR2_HUMAN	Protein_tyrosine_and_serine/threonine_kinase	Fibroblast growth factor receptor 2
P21860	681	994	Yes	ERBB3	ERBB3_HUMAN	Protein_tyrosine_and_serine/threonine_kinase	Receptor tyrosine-protein kinase erbB-3
P22455	438	773	Yes	FGFR4	FGFR4_HUMAN	Protein_tyrosine_and_serine/threonine_kinase	Fibroblast growth factor receptor 4
P22607	442	778	Yes	FGFR3	FGFR3_HUMAN	Protein_tyrosine_and_serine/threonine_kinase	Fibroblast growth factor receptor 3
P22612	14	328	Yes	PRKACG	KAPCG_HUMAN	Protein_kinase_domain	cAMP-dependent protein kinase catalytic subunit gamma
P22694	14	328	Yes	PRKACB	KAPCB_HUMAN	Protein_kinase_domain	cAMP-dependent protein kinase catalytic subunit beta
P23443	61	382	Yes	RPS6KB1	KS6B1_HUMAN	Protein_kinase_domain	Ribosomal protein S6 kinase beta-1
P23458	876	1154	Yes	JAK1	JAK1_HUMAN	Protein_tyrosine_and_serine/threonine_kinase	Tyrosine-protein kinase JAK1
P24723	325	644	Yes	PRKCH	KPCL_HUMAN	Protein_kinase_domain	Protein kinase C eta type
P24941	1	298	Yes	CDK2	CDK2_HUMAN	Protein_kinase_domain	Cyclin-dependent kinase 2
P25092	477	775	Yes	GUCY2C	GUC2C_HUMAN	Protein_tyrosine_and_serine/threonine_kinase	Guanylyl cyclase C
P25098	162	483	Yes	GRK2	ARBK1_HUMAN	Protein_kinase_domain	Beta-adrenergic receptor kinase 1
P27037	170	502	Yes	ACVR2A	AVR2A_HUMAN	Protein_kinase_domain	Activin receptor type-2A
P27361	12	360	Yes	MAPK3	MK03_HUMAN	Protein_kinase_domain	Mitogen-activated protein kinase 3
P27448	26	337	Yes	MARK3	MARK3_HUMAN	Protein_kinase_domain	MAP/microtubule affinity-regulating kinase 3
P28482	1	343	Yes	MAPK1	MK01_HUMAN	Protein_kinase_domain	Mitogen-activated protein kinase 1
P29317	584	901	Yes	EPHA2	EPHA2_HUMAN	Protein_tyrosine_and_serine/threonine_kinase	Ephrin type-A receptor 2
P29320	592	908	Yes	EPHA3	EPHA3_HUMAN	Protein_tyrosine_and_serine/threonine_kinase	Ephrin type-A receptor 3
P29322	605	922	Yes	EPHA8	EPHA8_HUMAN	Protein_tyrosine_and_serine/threonine_kinase	Ephrin type-A receptor 8
P29323	592	910	Yes	EPHB2	EPHB2_HUMAN	Protein_tyrosine_and_serine/threonine_kinase	Ephrin type-B receptor 2
P29376	481	807	Yes	LTK	LTK_HUMAN	Protein_tyrosine_and_serine/threonine_kinase	Leukocyte tyrosine kinase receptor
P29597	898	1187	Yes	TYK2	TYK2_HUMAN	Protein_tyrosine_and_serine/threonine_kinase	Non-receptor tyrosine-protein kinase TYK2
P30291	269	598	Yes	WEE1	WEE1_HUMAN	Protein_kinase_domain	Wee1-like protein kinase
P30530	507	833	Yes	AXL	UFO_HUMAN	Protein_tyrosine_and_serine/threonine_kinase	Tyrosine-protein kinase receptor UFO
P31152	1	342	Yes	MAPK4	MK04_HUMAN	Protein_kinase_domain	Mitogen-activated protein kinase 4
P31749	121	438	Yes	AKT1	AKT1_HUMAN	Protein_kinase_domain	RAC-alpha serine/threonine-protein kinase
P31751	124	439	Yes	AKT2	AKT2_HUMAN	Protein_kinase_domain	RAC-beta serine/threonine-protein kinase
P32298	159	479	Yes	GRK4	GRK4_HUMAN	Protein_kinase_domain	G protein-coupled receptor kinase 4
P33981	495	821	Yes	TTK	TTK_HUMAN	Protein_kinase_domain	Dual specificity protein kinase TTK
P34925	301	607	Yes	RYK	RYK_HUMAN	Protein_tyrosine_and_serine/threonine_kinase	Tyrosine-protein kinase RYK
P34947	157	478	Yes	GRK5	GRK5_HUMAN	Protein_kinase_domain	G protein-coupled receptor kinase 5
P35590	810	1136	Yes	TIE1	TIE1_HUMAN	Protein_tyrosine_and_serine/threonine_kinase	Tyrosine-protein kinase receptor Tie-1
P35626	162	483	Yes	GRK3	ARBK2_HUMAN	Protein_kinase_domain	Beta-adrenergic receptor kinase 2
P35916	815	1199	Yes	FLT4	VGFR3_HUMAN	Protein_tyrosine_and_serine/threonine_kinase	Vascular endothelial growth factor receptor 3
P35968	804	1190	Yes	KDR	VGFR2_HUMAN	Protein_tyrosine_and_serine/threonine_kinase	Vascular endothelial growth factor receptor 2
P36507	42	399	Yes	MAP2K2	MP2K2_HUMAN	Protein_kinase_domain	Dual specificity mitogen-activated protein kinase kinase 2
P36888	580	973	Yes	FLT3	FLT3_HUMAN	Protein_tyrosine_and_serine/threonine_kinase	Receptor-type tyrosine-protein kinase FLT3
P36894	204	532	Yes	BMPR1A	BMR1A_HUMAN	Protein_tyrosine_and_serine/threonine_kinase	Bone morphogenetic protein receptor type-1A
P36896	180	505	Yes	ACVR1B	ACV1B_HUMAN	Protein_kinase_domain	Activin receptor type-1B
P36897	178	503	Yes	TGFBR1	TGFR1_HUMAN	Protein_kinase_domain	TGF-beta receptor type-1
P37023	174	503	Yes	ACVRL1	ACVL1_HUMAN	Protein_tyrosine_and_serine/threonine_kinase	Serine/threonine-protein kinase receptor R3
P37173	215	566	Yes	TGFBR2	TGFR2_HUMAN	Protein_tyrosine_and_serine/threonine_kinase	TGF-beta receptor type-2
P41240	165	450	Yes	CSK	CSK_HUMAN	Protein_tyrosine_and_serine/threonine_kinase	Tyrosine-protein kinase CSK
P41279	115	416	Yes	MAP3K8	M3K8_HUMAN	Protein_kinase_domain	Mitogen-activated protein kinase kinase kinase 8
P41743	226	552	Yes	PRKCI	KPCI_HUMAN	Protein_kinase_domain	Protein kinase C iota type
P42345	2126	2499	No	MTOR	MTOR_HUMAN	Phosphatidylinositol_3-_and_4-kinase	Serine/threonine-protein kinase mTOR
P42679	205	507	Yes	MATK	MATK_HUMAN	Protein_tyrosine_and_serine/threonine_kinase	Megakaryocyte-associated tyrosine-protein kinase
P42680	340	631	Yes	TEC	TEC_HUMAN	Protein_tyrosine_and_serine/threonine_kinase	Tyrosine-protein kinase Tec
P42681	242	527	Yes	TXK	TXK_HUMAN	Protein_tyrosine_and_serine/threonine_kinase	Tyrosine-protein kinase TXK
P42684	258	568	Yes	ABL2	ABL2_HUMAN	Protein_tyrosine_and_serine/threonine_kinase	Tyrosine-protein kinase ABL2
P42685	204	505	Yes	FRK	FRK_HUMAN	Protein_tyrosine_and_serine/threonine_kinase	Tyrosine-protein kinase FRK
P43250	157	478	Yes	GRK6	GRK6_HUMAN	Protein_kinase_domain	G protein-coupled receptor kinase 6
P43403	312	619	Yes	ZAP70	ZAP70_HUMAN	Protein_tyrosine_and_serine/threonine_kinase	Tyrosine-protein kinase ZAP-70
P43405	344	635	Yes	SYK	KSYK_HUMAN	Protein_tyrosine_and_serine/threonine_kinase	Tyrosine-protein kinase SYK
P45983	1	351	Yes	MAPK8	MK08_HUMAN	Protein_kinase_domain	Mitogen-activated protein kinase 8
P45984	1	351	Yes	MAPK9	MK09_HUMAN	Protein_kinase_domain	Mitogen-activated protein kinase 9
P45985	74	397	Yes	MAP2K4	MP2K4_HUMAN	Protein_kinase_domain	Dual specificity mitogen-activated protein kinase kinase 4
P46734	36	347	Yes	MAP2K3	MP2K3_HUMAN	Protein_kinase_domain	Dual specificity mitogen-activated protein kinase kinase 3
P48729	1	265	Yes	CSNK1A1	KC1A_HUMAN	Protein_kinase_domain	Casein kinase I isoform alpha
P48730	1	254	Yes	CSNK1D	KC1D_HUMAN	Protein_kinase_domain	Casein kinase I isoform delta
P49137	37	355	Yes	MAPKAPK2	MAPK2_HUMAN	Protein_kinase_domain	MAP kinase-activated protein kinase 2
P49336	1	365	Yes	CDK8	CDK8_HUMAN	Protein_kinase_domain	Cyclin-dependent kinase 8
P49674	1	255	Yes	CSNK1E	KC1E_HUMAN	Protein_kinase_domain	Casein kinase I isoform epsilon
P49759	131	484	Yes	CLK1	CLK1_HUMAN	Protein_kinase_domain	Dual specificity protein kinase CLK1
P49760	133	499	Yes	CLK2	CLK2_HUMAN	Protein_kinase_domain	Dual specificity protein kinase CLK2
P49761	274	638	Yes	CLK3	CLK3_HUMAN	Protein_kinase_domain	Dual specificity protein kinase CLK3
P49840	89	433	Yes	GSK3A	GSK3A_HUMAN	Protein_kinase_domain	Glycogen synthase kinase-3 alpha
P49841	26	370	Yes	GSK3B	GSK3B_HUMAN	Protein_kinase_domain	Glycogen synthase kinase-3 beta
P49842	23	281	No	STK19	STK19_HUMAN	Serine-threonine_protein_kinase_19	Serine/threonine-protein kinase 19
P50613	1	325	Yes	CDK7	CDK7_HUMAN	Protein_kinase_domain	Cyclin-dependent kinase 7
P50750	1	345	Yes	CDK9	CDK9_HUMAN	Protein_kinase_domain	Cyclin-dependent kinase 9
P51451	211	505	Yes	BLK	BLK_HUMAN	Protein_tyrosine_and_serine/threonine_kinase	Tyrosine-protein kinase Blk
P51617	184	544	Yes	IRAK1	IRAK1_HUMAN	Protein_kinase_domain	Interleukin-1 receptor-associated kinase 1
P51812	424	709	Yes	RPS6KA3	KS6A3_HUMAN	Protein_kinase_domain	Ribosomal protein S6 kinase alpha-3
P51813	387	675	Yes	BMX	BMX_HUMAN	Protein_tyrosine_and_serine/threonine_kinase	Cytoplasmic tyrosine-protein kinase BMX
P51817	21	333	Yes	PRKX	PRKX_HUMAN	Protein_kinase_domain	cAMP-dependent protein kinase catalytic subunit PRKX
P51841	565	838	Yes	GUCY2F	GUC2F_HUMAN	Protein_tyrosine_and_serine/threonine_kinase	Retinal guanylyl cyclase 2
P51955	1	300	Yes	NEK2	NEK2_HUMAN	Protein_kinase_domain	Serine/threonine-protein kinase Nek2
P51956	1	283	Yes	NEK3	NEK3_HUMAN	Protein_kinase_domain	Serine/threonine-protein kinase Nek3
P51957	1	291	Yes	NEK4	NEK4_HUMAN	Protein_kinase_domain	Serine/threonine-protein kinase Nek4
P52333	823	1124	Yes	JAK3	JAK3_HUMAN	Protein_tyrosine_and_serine/threonine_kinase	Tyrosine-protein kinase JAK3
P52564	26	334	Yes	MAP2K6	MP2K6_HUMAN	Protein_kinase_domain	Dual specificity mitogen-activated protein kinase kinase 6
P53350	23	335	Yes	PLK1	PLK1_HUMAN	Protein_kinase_domain	Serine/threonine-protein kinase PLK1
P53355	1	305	Yes	DAPK1	DAPK1_HUMAN	Protein_kinase_domain	Death-associated protein kinase 1
P53667	311	632	Yes	LIMK1	LIMK1_HUMAN	Protein_tyrosine_and_serine/threonine_kinase	LIM domain kinase 1
P53671	303	629	Yes	LIMK2	LIMK2_HUMAN	Protein_tyrosine_and_serine/threonine_kinase	LIM domain kinase 2
P53778	1	341	Yes	MAPK12	MK12_HUMAN	Protein_kinase_domain	Mitogen-activated protein kinase 12
P53779	34	389	Yes	MAPK10	MK10_HUMAN	Protein_kinase_domain	Mitogen-activated protein kinase 10
P54646	1	298	Yes	PRKAA2	AAPK2_HUMAN	Protein_kinase_domain	5'-AMP-activated protein kinase catalytic subunit alpha-2
P54753	604	922	Yes	EPHB3	EPHB3_HUMAN	Protein_tyrosine_and_serine/threonine_kinase	Ephrin type-B receptor 3
P54756	645	962	Yes	EPHA5	EPHA5_HUMAN	Protein_tyrosine_and_serine/threonine_kinase	Ephrin type-A receptor 5
P54760	586	904	Yes	EPHB4	EPHB4_HUMAN	Protein_tyrosine_and_serine/threonine_kinase	Ephrin type-B receptor 4
P54762	590	908	Yes	EPHB1	EPHB1_HUMAN	Protein_tyrosine_and_serine/threonine_kinase	Ephrin type-B receptor 1
P54764	591	908	Yes	EPHA4	EPHA4_HUMAN	Protein_tyrosine_and_serine/threonine_kinase	Ephrin type-A receptor 4
P57058	35	350	Yes	HUNK	HUNK_HUMAN	Protein_kinase_domain	Hormonally up-regulated neu tumor-associated kinase
P57059	1	308	Yes	SIK1	SIK1_HUMAN	Protein_kinase_domain	Serine/threonine-protein kinase SIK1
P57078	1	307	Yes	RIPK4	RIPK4_HUMAN	Protein_kinase_domain	Receptor-interacting serine/threonine-protein kinase 4
P68400	9	354	Yes	CSNK2A1	CSK21_HUMAN	Protein_kinase_domain	Casein kinase II subunit alpha
P78362	523	688	Yes	SRPK2	SRPK2_HUMAN	Protein_kinase_domain	SRSF protein kinase 2
P78368	17	292	Yes	CSNK1G2	KC1G2_HUMAN	Protein_kinase_domain	Casein kinase I isoform gamma-2
P78527	3692	4083	No	PRKDC	PRKDC_HUMAN	Phosphatidylinositol_3-_and_4-kinase	DNA-dependent protein kinase catalytic subunit
P80192	116	431	Yes	MAP3K9	M3K9_HUMAN	Protein_kinase_domain	Mitogen-activated protein kinase kinase kinase 9
Q00526	1	305	Yes	CDK3	CDK3_HUMAN	Protein_kinase_domain	Cyclin-dependent kinase 3
Q00532	1	317	Yes	CDKL1	CDKL1_HUMAN	Protein_kinase_domain	Cyclin-dependent kinase-like 1
Q00534	1	326	Yes	CDK6	CDK6_HUMAN	Protein_kinase_domain	Cyclin-dependent kinase 6
Q00535	1	292	Yes	CDK5	CDK5_HUMAN	Protein_kinase_domain	Cyclin-dependent kinase 5
Q00536	135	476	Yes	CDK16	CDK16_HUMAN	Protein_kinase_domain	Cyclin-dependent kinase 16
Q00537	162	503	Yes	CDK17	CDK17_HUMAN	Protein_kinase_domain	Cyclin-dependent kinase 17
Q01973	443	776	No	ROR1	ROR1_HUMAN	Protein_tyrosine_and_serine/threonine_kinase	Inactive tyrosine-protein kinase transmembrane receptor ROR1
Q01974	444	776	Yes	ROR2	ROR2_HUMAN	Protein_tyrosine_and_serine/threonine_kinase	Tyrosine-protein kinase transmembrane receptor ROR2
Q02156	379	698	Yes	PRKCE	KPCE_HUMAN	Protein_kinase_domain	Protein kinase C epsilon type
Q02750	299	391	Yes	MAP2K1	MP2K1_HUMAN	Protein_kinase_domain	Dual specificity mitogen-activated protein kinase kinase 1
Q02763	794	1121	Yes	TEK	TIE2_HUMAN	Protein_tyrosine_and_serine/threonine_kinase	Angiopoietin-1 receptor
Q02779	68	387	Yes	MAP3K10	M3K10_HUMAN	Protein_tyrosine_and_serine/threonine_kinase	Mitogen-activated protein kinase kinase kinase 10
Q02846	547	830	Yes	GUCY2D	GUC2D_HUMAN	Protein_tyrosine_and_serine/threonine_kinase	Retinal guanylyl cyclase 1
Q04759	353	664	Yes	PRKCQ	KPCT_HUMAN	Protein_kinase_domain	Protein kinase C theta type
Q04771	179	509	Yes	ACVR1	ACVR1_HUMAN	Protein_tyrosine_and_serine/threonine_kinase	Activin receptor type-1
Q04912	1055	1369	Yes	MST1R	RON_HUMAN	Protein_tyrosine_and_serine/threonine_kinase	Macrophage-stimulating protein receptor
Q05397	392	706	Yes	PTK2	FAK1_HUMAN	Protein_tyrosine_and_serine/threonine_kinase	Focal adhesion kinase 1
Q05513	224	548	Yes	PRKCZ	KPCZ_HUMAN	Protein_kinase_domain	Protein kinase C zeta type
Q05655	321	633	Yes	PRKCD	KPCD_HUMAN	Protein_kinase_domain	Protein kinase C delta type
Q05823	355	544	Yes	RNASEL	RN5A_HUMAN	Protein_kinase_domain	2-5A-dependent ribonuclease
Q06187	372	659	Yes	BTK	BTK_HUMAN	Protein_tyrosine_and_serine/threonine_kinase	Tyrosine-protein kinase BTK
Q06418	489	815	Yes	TYRO3	TYRO3_HUMAN	Protein_tyrosine_and_serine/threonine_kinase	Tyrosine-protein kinase receptor TYRO3
Q07002	114	455	Yes	CDK18	CDK18_HUMAN	Protein_kinase_domain	Cyclin-dependent kinase 18
Q07912	96	415	Yes	TNK2	ACK1_HUMAN	Protein_tyrosine_and_serine/threonine_kinase	Activated CDC42 kinase 1
Q08345	580	913	Yes	DDR1	DDR1_HUMAN	Protein_tyrosine_and_serine/threonine_kinase	Epithelial discoidin domain-containing receptor 1
Q08881	333	620	Yes	ITK	ITK_HUMAN	Protein_tyrosine_and_serine/threonine_kinase	Tyrosine-protein kinase ITK/TSK
Q09013	41	369	Yes	DMPK	DMPK_HUMAN	Protein_kinase_domain	Myotonin-protein kinase
Q12851	1	302	Yes	MAP4K2	M4K2_HUMAN	Protein_kinase_domain	Mitogen-activated protein kinase kinase kinase kinase 2
Q12852	100	393	Yes	MAP3K12	M3K12_HUMAN	Protein_tyrosine_and_serine/threonine_kinase	Mitogen-activated protein kinase kinase kinase 12
Q12866	558	883	Yes	MERTK	MERTK_HUMAN	Protein_tyrosine_and_serine/threonine_kinase	Tyrosine-protein kinase Mer
Q13043	1	311	Yes	STK4	STK4_HUMAN	Protein_kinase_domain	Serine/threonine-protein kinase 4
Q13131	1	309	Yes	PRKAA1	AAPK1_HUMAN	Protein_kinase_domain	5'-AMP-activated protein kinase catalytic subunit alpha-1
Q13153	240	545	Yes	PAK1	PAK1_HUMAN	Protein_kinase_domain	Serine/threonine-protein kinase PAK 1
Q13163	140	448	Yes	MAP2K5	MP2K5_HUMAN	Protein_kinase_domain	Dual specificity mitogen-activated protein kinase kinase 5
Q13164	25	377	Yes	MAPK7	MK07_HUMAN	Protein_kinase_domain	Mitogen-activated protein kinase 7
Q13177	219	524	Yes	PAK2	PAK2_HUMAN	Protein_kinase_domain	Serine/threonine-protein kinase PAK 2
Q13188	1	308	Yes	STK3	STK3_HUMAN	Protein_kinase_domain	Serine/threonine-protein kinase 3
Q13233	1215	1512	Yes	MAP3K1	M3K1_HUMAN	Protein_kinase_domain	Mitogen-activated protein kinase kinase kinase 1
Q13237	453	741	Yes	PRKG2	KGP2_HUMAN	Protein_kinase_domain	cGMP-dependent protein kinase 2
Q13308	766	1096	No	PTK7	PTK7_HUMAN	Protein_tyrosine_and_serine/threonine_kinase	Inactive tyrosine-protein kinase 7
Q13315	2656	3028	No	ATM	ATM_HUMAN	Phosphatidylinositol_3-_and_4-kinase	Serine-protein kinase ATM
Q13418	164	452	Yes	ILK	ILK_HUMAN	Protein_tyrosine_and_serine/threonine_kinase	Integrin-linked protein kinase
Q13464	46	368	Yes	ROCK1	ROCK1_HUMAN	Protein_kinase_domain	Rho-associated protein kinase 1
Q13470	89	404	Yes	TNK1	TNK1_HUMAN	Protein_tyrosine_and_serine/threonine_kinase	Non-receptor tyrosine-protein kinase TNK1
Q13523	662	1007	Yes	PRPF4B	PRP4B_HUMAN	Protein_kinase_domain	Serine/threonine-protein kinase PRP4 homolog
Q13535	2266	2634	No	ATR	ATR_HUMAN	Phosphatidylinositol_3-_and_4-kinase	Serine/threonine-protein kinase ATR
Q13546	1	314	Yes	RIPK1	RIPK1_HUMAN	Protein_tyrosine_and_serine/threonine_kinase	Receptor-interacting serine/threonine-protein kinase 1
Q13554	1	302	Yes	CAMK2B	KCC2B_HUMAN	Protein_kinase_domain	Calcium/calmodulin-dependent protein kinase type II subunit beta
Q13555	1	302	Yes	CAMK2G	KCC2G_HUMAN	Protein_kinase_domain	Calcium/calmodulin-dependent protein kinase type II subunit gamma
Q13557	1	302	Yes	CAMK2D	KCC2D_HUMAN	Protein_kinase_domain	Calcium/calmodulin-dependent protein kinase type II subunit delta
Q13627	129	509	Yes	DYRK1A	DYR1A_HUMAN	Protein_kinase_domain	Dual specificity tyrosine-phosphorylation-regulated kinase 1A
Q13705	168	501	Yes	ACVR2B	AVR2B_HUMAN	Protein_kinase_domain	Activin receptor type-2B
Q13873	175	526	Yes	BMPR2	BMPR2_HUMAN	Protein_kinase_domain	Bone morphogenetic protein receptor type-2
Q13882	162	451	Yes	PTK6	PTK6_HUMAN	Protein_tyrosine_and_serine/threonine_kinase	Protein-tyrosine kinase 6
Q13976	331	649	Yes	PRKG1	KGP1_HUMAN	Protein_kinase_domain	cGMP-dependent protein kinase 1
Q14004	677	1028	Yes	CDK13	CDK13_HUMAN	Protein_kinase_domain	Cyclin-dependent kinase 13
Q14012	1	306	Yes	CAMK1	KCC1A_HUMAN	Protein_kinase_domain	Calcium/calmodulin-dependent protein kinase type 1
Q14164	1	253	Yes	IKBKE	IKKE_HUMAN	Protein_kinase_domain	Inhibitor of nuclear factor kappa-B kinase subunit epsilon
Q14289	396	708	Yes	PTK2B	FAK2_HUMAN	Protein_tyrosine_and_serine/threonine_kinase	Protein-tyrosine kinase 2-beta
Q14296	1	209	No	FASTK	FASTK_HUMAN	FAST_kinase-like_protein,_subdomain_1	Fas-activated serine/threonine kinase
Q14680	1	293	Yes	MELK	MELK_HUMAN	Protein_kinase_domain	Maternal embryonic leucine zipper kinase
Q15118	133	423	No	PDK1	PDK1_HUMAN	Histidine_kinase-,_DNA_gyrase_B-,_and_HSP90-like_ATPase	[Pyruvate dehydrogenase (acetyl-transferring)] kinase isozyme 1, mitochondrial
Q15119	105	394	No	PDK2	PDK2_HUMAN	Histidine_kinase-,_DNA_gyrase_B-,_and_HSP90-like_ATPase	[Pyruvate dehydrogenase (acetyl-transferring)] kinase isozyme 2, mitochondrial
Q15120	101	392	No	PDK3	PDK3_HUMAN	Histidine_kinase-,_DNA_gyrase_B-,_and_HSP90-like_ATPase	[Pyruvate dehydrogenase (acetyl-transferring)] kinase isozyme 3, mitochondrial
Q15131	9	353	Yes	CDK10	CDK10_HUMAN	Protein_kinase_domain	Cyclin-dependent kinase 10
Q15139	557	869	Yes	PRKD1	KPCD1_HUMAN	Protein_kinase_domain	Serine/threonine-protein kinase D1
Q15208	284	399	Yes	STK38	STK38_HUMAN	Protein_kinase_domain	Serine/threonine-protein kinase 38
Q15303	689	1003	Yes	ERBB4	ERBB4_HUMAN	Protein_tyrosine_and_serine/threonine_kinase	Receptor tyrosine-protein kinase erbB-4
Q15349	416	702	Yes	RPS6KA2	KS6A2_HUMAN	Protein_kinase_domain	Ribosomal protein S6 kinase alpha-2
Q15375	603	919	Yes	EPHA7	EPHA7_HUMAN	Protein_tyrosine_and_serine/threonine_kinase	Ephrin type-A receptor 7
Q15418	420	705	Yes	RPS6KA1	KS6A1_HUMAN	Protein_kinase_domain	Ribosomal protein S6 kinase alpha-1
Q15569	28	341	Yes	TESK1	TESK1_HUMAN	Protein_tyrosine_and_serine/threonine_kinase	Dual specificity testis-specific protein kinase 1
Q15746	1434	1749	Yes	MYLK	MYLK_HUMAN	Protein_kinase_domain	Myosin light chain kinase, smooth muscle
Q15759	1	338	Yes	MAPK11	MK11_HUMAN	Protein_kinase_domain	Mitogen-activated protein kinase 11
Q15772	2972	3245	Yes	SPEG	SPEG_HUMAN	Protein_kinase_domain	Striated muscle preferentially expressed protein kinase
Q15831	23	339	Yes	STK11	STK11_HUMAN	Protein_kinase_domain	Serine/threonine-protein kinase STK11
Q15835	163	473	Yes	GRK1	GRK1_HUMAN	Protein_kinase_domain	Rhodopsin kinase GRK1
Q16288	509	839	Yes	NTRK3	NTRK3_HUMAN	Protein_tyrosine_and_serine/threonine_kinase	NT-3 growth factor receptor
Q16512	586	904	Yes	PKN1	PKN1_HUMAN	Protein_kinase_domain	Serine/threonine-protein kinase N1
Q16513	631	946	Yes	PKN2	PKN2_HUMAN	Protein_kinase_domain	Serine/threonine-protein kinase N2
Q16539	1	338	Yes	MAPK14	MK14_HUMAN	Protein_kinase_domain	Mitogen-activated protein kinase 14
Q16566	16	330	Yes	CAMK4	KCC4_HUMAN	Protein_kinase_domain	Calcium/calmodulin-dependent protein kinase type IV
Q16584	87	406	Yes	MAP3K11	M3K11_HUMAN	Protein_tyrosine_and_serine/threonine_kinase	Mitogen-activated protein kinase kinase kinase 11
Q16620	509	822	Yes	NTRK2	NTRK2_HUMAN	Protein_tyrosine_and_serine/threonine_kinase	BDNF/NT-3 growth factors receptor
Q16644	17	334	Yes	MAPKAPK3	MAPK3_HUMAN	Protein_kinase_domain	MAP kinase-activated protein kinase 3
Q16654	108	398	No	PDK4	PDK4_HUMAN	Histidine_kinase-,_DNA_gyrase_B-,_and_HSP90-like_ATPase	[Pyruvate dehydrogenase (acetyl-transferring)] kinase isozyme 4, mitochondrial
Q16659	1	346	Yes	MAPK6	MK06_HUMAN	Protein_kinase_domain	Mitogen-activated protein kinase 6
Q16671	181	533	Yes	AMHR2	AMHR2_HUMAN	Protein_kinase_domain	Anti-Muellerian hormone type-2 receptor
Q16816	1	318	Yes	PHKG1	PHKG1_HUMAN	Protein_kinase_domain	Phosphorylase b kinase gamma catalytic chain, skeletal muscle/heart isoform
Q16832	533	855	Yes	DDR2	DDR2_HUMAN	Protein_tyrosine_and_serine/threonine_kinase	Discoidin domain-containing receptor 2
Q2M2I8	18	337	Yes	AAK1	AAK1_HUMAN	Protein_kinase_domain	AP2-associated protein kinase 1
Q32MK0	488	800	Yes	MYLK3	MYLK3_HUMAN	Protein_kinase_domain	Myosin light chain kinase 3
Q38SD2	1215	1548	Yes	LRRK1	LRRK1_HUMAN	Protein_kinase_domain	Leucine-rich repeat serine/threonine-protein kinase 1
Q3MIX3	149	449	No	ADCK5	ADCK5_HUMAN	ABC1_atypical_kinase-like_domain	Uncharacterized aarF domain-containing protein kinase 5
Q504Y2	114	331	Yes	PKDCC	PKDCC_HUMAN	Protein_kinase_domain;Protein_tyrosine_and_serine/threonine_kinase	Extracellular tyrosine-protein kinase PKDCC
Q52WX2	23	340	Yes	SBK1	SBK1_HUMAN	Protein_kinase_domain	Serine/threonine-protein kinase SBK1
Q56UN5	1032	1328	Yes	MAP3K19	M3K19_HUMAN	Protein_kinase_domain	Mitogen-activated protein kinase kinase kinase 19
Q58A45	433	780	No	PAN3	PAN3_HUMAN	Protein_kinase_domain	PAN2-PAN3 deadenylation complex subunit PAN3
Q59H18	433	749	Yes	TNNI3K	TNI3K_HUMAN	Protein_tyrosine_and_serine/threonine_kinase	Serine/threonine-protein kinase TNNI3K
Q5JZY3	615	930	No	EPHA10	EPHAA_HUMAN	Protein_tyrosine_and_serine/threonine_kinase	Ephrin type-A receptor 10
Q5MAI5	1	316	Yes	CDKL4	CDKL4_HUMAN	Protein_kinase_domain	Cyclin-dependent kinase-like 4
Q5S007	1854	2159	Yes	LRRK2	LRRK2_HUMAN	Protein_kinase_domain	Leucine-rich repeat serine/threonine-protein kinase 2
Q5TCX8	94	428	Yes	MAP3K21	M3K21_HUMAN	Protein_tyrosine_and_serine/threonine_kinase	Mitogen-activated protein kinase kinase kinase 21
Q5TCY1	5	294	Yes	TTBK1	TTBK1_HUMAN	Protein_kinase_domain	Tau-tubulin kinase 1
Q5VST9	7674	7954	Yes	OBSCN	OBSCN_HUMAN	Protein_kinase_domain	Obscurin
Q5VT25	47	373	Yes	CDC42BPA	MRCKA_HUMAN	Protein_kinase_domain	Serine/threonine-protein kinase MRCK alpha
Q6DT37	41	367	Yes	CDC42BPG	MRCKG_HUMAN	Protein_kinase_domain	Serine/threonine-protein kinase MRCK gamma
Q6IQ55	1	271	Yes	TTBK2	TTBK2_HUMAN	Protein_kinase_domain	Tau-tubulin kinase 2
Q6J9G0	86	407	Yes	STYK1	STYK1_HUMAN	Protein_tyrosine_and_serine/threonine_kinase	Tyrosine-protein kinase STYK1
Q6P0Q8	482	815	Yes	MAST2	MAST2_HUMAN	Protein_kinase_domain	Microtubule-associated serine/threonine-protein kinase 2
Q6P2M8	1	300	Yes	PNCK	KCC1B_HUMAN	Protein_kinase_domain	Calcium/calmodulin-dependent protein kinase type 1B
Q6P3R8	1	289	Yes	NEK5	NEK5_HUMAN	Protein_kinase_domain	Serine/threonine-protein kinase Nek5
Q6P3W7	12	357	Yes	SCYL2	SCYL2_HUMAN	Protein_kinase_domain	SCY1-like protein 2
Q6P5Z2	532	848	Yes	PKN3	PKN3_HUMAN	Protein_kinase_domain	Serine/threonine-protein kinase N3
Q6PHR2	1	300	Yes	ULK3	ULK3_HUMAN	Protein_kinase_domain	Serine/threonine-protein kinase ULK3
Q6SA08	1	323	Yes	TSSK4	TSSK4_HUMAN	Protein_kinase_domain	Testis-specific serine/threonine-protein kinase 4
Q6VAB6	636	961	No	KSR2	KSR2_HUMAN	Protein_tyrosine_and_serine/threonine_kinase	Kinase suppressor of Ras 2
Q6XUX3	625	928	Yes	DSTYK	DUSTY_HUMAN	Protein_tyrosine_and_serine/threonine_kinase	Dual serine/threonine and tyrosine protein kinase
Q6ZMQ8	98	422	Yes	AATK	LMTK1_HUMAN	Protein_tyrosine_and_serine/threonine_kinase	Serine/threonine-protein kinase LMTK1
Q6ZN16	627	937	Yes	MAP3K15	M3K15_HUMAN	Protein_kinase_domain	Mitogen-activated protein kinase kinase kinase 15
Q6ZWH5	489	809	Yes	NEK10	NEK10_HUMAN	Protein_kinase_domain	Serine/threonine-protein kinase Nek10
Q76MJ5	493	811	Yes	ERN2	ERN2_HUMAN	Protein_kinase_domain	Serine/threonine-protein kinase/endoribonuclease IRE2
Q7KZI7	23	334	Yes	MARK2	MARK2_HUMAN	Protein_kinase_domain	Serine/threonine-protein kinase MARK2
Q7L7X3	1	310	Yes	TAOK1	TAOK1_HUMAN	Protein_kinase_domain	Serine/threonine-protein kinase TAO1
Q7RTN6	39	409	No	STRADA	STRAA_HUMAN	Protein_kinase_domain	STE20-related kinase adapter protein alpha
Q7Z2Y5	1	343	Yes	NRK	NRK_HUMAN	Protein_kinase_domain	Nik-related protein kinase
Q7Z695	170	648	No	ADCK2	ADCK2_HUMAN	ABC1_atypical_kinase-like_domain	Uncharacterized aarF domain-containing protein kinase 2
Q7Z7A4	58	511	No	PXK	PXK_HUMAN	Protein_kinase_domain;Protein_tyrosine_and_serine/threonine_kinase	PX domain-containing protein kinase-like protein
Q86SG6	1	286	Yes	NEK8	NEK8_HUMAN	Protein_kinase_domain	Serine/threonine-protein kinase Nek8
Q86TB3	1871	2163	No	ALPK2	ALPK2_HUMAN	Alpha-kinase_family	Alpha-protein kinase 2
Q86TW2	125	497	No	ADCK1	ADCK1_HUMAN	ABC1_atypical_kinase-like_domain	AarF domain-containing protein kinase 1
Q86UE8	435	771	Yes	TLK2	TLK2_HUMAN	Protein_kinase_domain	Serine/threonine-protein kinase tousled-like 2
Q86UX6	63	375	Yes	STK32C	ST32C_HUMAN	Protein_kinase_domain	Serine/threonine-protein kinase 32C
Q86V86	10	323	Yes	PIM3	PIM3_HUMAN	Protein_kinase_domain	Serine/threonine-protein kinase pim-3
Q86Y07	1	293	Yes	VRK2	VRK2_HUMAN	Protein_kinase_domain	Serine/threonine-protein kinase VRK2
Q86YV5	948	1359	No	PRAG1	PRAG1_HUMAN	Protein_kinase_domain	Inactive tyrosine-protein kinase PRAG1
Q86YV6	78	388	Yes	MYLK4	MYLK4_HUMAN	Protein_kinase_domain	Myosin light chain kinase family member 4
Q86Z02	160	548	Yes	HIPK1	HIPK1_HUMAN	Protein_kinase_domain	Homeodomain-interacting protein kinase 1
Q8IU85	1	309	Yes	CAMK1D	KCC1D_HUMAN	Protein_kinase_domain	Calcium/calmodulin-dependent protein kinase type 1D
Q8IV63	136	487	No	VRK3	VRK3_HUMAN	Protein_kinase_domain	Inactive serine/threonine-protein kinase VRK3
Q8IVH8	1	303	Yes	MAP4K3	M4K3_HUMAN	Protein_kinase_domain	Mitogen-activated protein kinase kinase kinase kinase 3
Q8IVT5	583	913	No	KSR1	KSR1_HUMAN	Protein_tyrosine_and_serine/threonine_kinase	Kinase suppressor of Ras 1
Q8IVW4	1	316	Yes	CDKL3	CDKL3_HUMAN	Protein_kinase_domain	Cyclin-dependent kinase-like 3
Q8IW41	1	334	Yes	MAPKAPK5	MAPK5_HUMAN	Protein_kinase_domain	MAP kinase-activated protein kinase 5
Q8IWB6	197	548	No	TEX14	TEX14_HUMAN	Protein_tyrosine_and_serine/threonine_kinase	Inactive serine/threonine-protein kinase TEX14
Q8IWQ3	1	299	Yes	BRSK2	BRSK2_HUMAN	Protein_kinase_domain	Serine/threonine-protein kinase BRSK2
Q8IWU2	108	436	Yes	LMTK2	LMTK2_HUMAN	Protein_tyrosine_and_serine/threonine_kinase	Serine/threonine-protein kinase LMTK2
Q8IY84	44	355	Yes	NIM1K	NIM1_HUMAN	Protein_kinase_domain	Serine/threonine-protein kinase NIM1
Q8IYT8	1	301	Yes	ULK2	ULK2_HUMAN	Protein_kinase_domain	Serine/threonine-protein kinase ULK2
Q8IZE3	1	275	No	SCYL3	PACE1_HUMAN	Protein_kinase_domain;Protein_tyrosine_and_serine/threonine_kinase	Protein-associating with the carboxyl-terminal domain of ezrin
Q8IZL9	1	318	Yes	CDK20	CDK20_HUMAN	Protein_kinase_domain	Cyclin-dependent kinase 20
Q8N165	114	341	Yes	PDIK1L	PDK1L_HUMAN	Protein_kinase_domain	Serine/threonine-protein kinase PDIK1L
Q8N2I9	48	356	Yes	STK40	STK40_HUMAN	Protein_kinase_domain	Serine/threonine-protein kinase 40
Q8N4C8	1	319	Yes	MINK1	MINK1_HUMAN	Protein_kinase_domain	Misshapen-like kinase 1
Q8N568	364	681	Yes	DCLK2	DCLK2_HUMAN	Protein_kinase_domain	Serine/threonine-protein kinase DCLK2
Q8N5S9	194	439	Yes	CAMKK1	KKCC1_HUMAN	Protein_kinase_domain	Calcium/calmodulin-dependent protein kinase kinase 1
Q8N752	1	265	Yes	CSNK1A1L	KC1AL_HUMAN	Protein_kinase_domain	Casein kinase I isoform alpha-like
Q8NB16	164	499	No	MLKL	MLKL_HUMAN	Protein_tyrosine_and_serine/threonine_kinase	Mixed lineage kinase domain-like protein
Q8NCB2	1	316	No	CAMKV	CAMKV_HUMAN	Protein_kinase_domain	CaM kinase-like vesicle-associated protein
Q8NE28	1	327	No	STKLD1	STKL1_HUMAN	Protein_kinase_domain	Serine/threonine kinase-like domain-containing protein STKLD1
Q8NE63	1	377	Yes	HIPK4	HIPK4_HUMAN	Protein_kinase_domain	Homeodomain-interacting protein kinase 4
Q8NER5	166	493	Yes	ACVR1C	ACV1C_HUMAN	Protein_tyrosine_and_serine/threonine_kinase	Activin receptor type-1C
Q8NEV4	1	317	Yes	MYO3A	MYO3A_HUMAN	Protein_kinase_domain	Myosin-IIIa
Q8NFD2	1	312	Yes	ANKK1	ANKK1_HUMAN	Protein_tyrosine_and_serine/threonine_kinase	Ankyrin repeat and protein kinase domain-containing protein 1
Q8NG66	1	317	Yes	NEK11	NEK11_HUMAN	Protein_kinase_domain	Serine/threonine-protein kinase Nek11
Q8NI60	299	548	No	COQ8A	COQ8A_HUMAN	ABC1_atypical_kinase-like_domain	Atypical kinase COQ8A, mitochondrial
Q8TAS1	1	334	Yes	UHMK1	UHMK1_HUMAN	Protein_kinase_domain	Serine/threonine-protein kinase Kist
Q8TD08	1	334	Yes	MAPK15	MK15_HUMAN	Protein_kinase_domain	Mitogen-activated protein kinase 15
Q8TD19	25	337	Yes	NEK9	NEK9_HUMAN	Protein_kinase_domain	Serine/threonine-protein kinase Nek9
Q8TDC3	4	314	Yes	BRSK1	BRSK1_HUMAN	Protein_kinase_domain	Serine/threonine-protein kinase BRSK1
Q8TDR2	301	534	Yes	STK35	STK35_HUMAN	Protein_kinase_domain	Serine/threonine-protein kinase 35
Q8TDX7	5	302	Yes	NEK7	NEK7_HUMAN	Protein_kinase_domain	Serine/threonine-protein kinase Nek7
Q8TEA7	1	303	No	TBCK	TBCK_HUMAN	Protein_kinase_domain	TBC domain-containing protein kinase-like protein
Q8TF76	595	692	Yes	HASPIN	HASP_HUMAN	Protein_kinase_domain;Protein_tyrosine_and_serine/threonine_kinase	Serine/threonine-protein kinase haspin
Q8WTQ7	161	473	Yes	GRK7	GRK7_HUMAN	Protein_kinase_domain	Rhodopsin kinase GRK7
Q8WU08	1	310	Yes	STK32A	ST32A_HUMAN	Protein_kinase_domain	Serine/threonine-protein kinase 32A
Q8WXR4	1	323	Yes	MYO3B	MYO3B_HUMAN	Protein_kinase_domain	Myosin-IIIb
Q8WZ42	32148	32462	Yes	TTN	TITIN_HUMAN	Protein_kinase_domain	Titin
Q92519	31	338	No	TRIB2	TRIB2_HUMAN	Protein_kinase_domain	Tribbles homolog 2
Q92630	192	565	Yes	DYRK2	DYRK2_HUMAN	Protein_kinase_domain	Dual specificity tyrosine-phosphorylation-regulated kinase 2
Q92772	1	317	Yes	CDKL2	CDKL2_HUMAN	Protein_kinase_domain	Cyclin-dependent kinase-like 2
Q92918	1	303	Yes	MAP4K1	M4K1_HUMAN	Protein_kinase_domain	Mitogen-activated protein kinase kinase kinase kinase 1
Q96BR1	134	449	Yes	SGK3	SGK3_HUMAN	Protein_kinase_domain	Serine/threonine-protein kinase Sgk3
Q96C45	1	310	No	ULK4	ULK4_HUMAN	Protein_kinase_domain	Serine/threonine-protein kinase ULK4
Q96D53	161	453	No	COQ8B	COQ8B_HUMAN	ABC1_atypical_kinase-like_domain	Atypical kinase COQ8B, mitochondrial
Q96GD4	47	344	Yes	AURKB	AURKB_HUMAN	Protein_kinase_domain	Aurora kinase B
Q96GX5	743	865	Yes	MASTL	GWL_HUMAN	Protein_kinase_domain	Serine/threonine-protein kinase greatwall
Q96J92	149	462	Yes	WNK4	WNK4_HUMAN	Protein_kinase_domain	Serine/threonine-protein kinase WNK4
Q96KB5	5	322	Yes	PBK	TOPK_HUMAN	Protein_kinase_domain	Lymphokine-activated killer T-cell-originated protein kinase
Q96KG9	1	344	No	SCYL1	SCYL1_HUMAN	Protein_kinase_domain	N-terminal kinase-like protein
Q96L34	29	340	Yes	MARK4	MARK4_HUMAN	Protein_kinase_domain	MAP/microtubule affinity-regulating kinase 4
Q96L96	1360	1655	No	ALPK3	ALPK3_HUMAN	Alpha-kinase_family	Alpha-protein kinase 3
Q96LW2	83	389	Yes	RSKR	KS6R_HUMAN	Protein_kinase_domain	Ribosomal protein S6 kinase-related protein
Q96NX5	1	307	Yes	CAMK1G	KCC1G_HUMAN	Protein_kinase_domain	Calcium/calmodulin-dependent protein kinase type 1G
Q96PF2	1	302	Yes	TSSK2	TSSK2_HUMAN	Protein_kinase_domain	Testis-specific serine/threonine-protein kinase 2
Q96PN8	1	268	Yes	TSSK3	TSSK3_HUMAN	Protein_kinase_domain	Testis-specific serine/threonine-protein kinase 3
Q96PY6	1	287	Yes	NEK1	NEK1_HUMAN	Protein_kinase_domain	Serine/threonine-protein kinase Nek1
Q96Q04	104	437	Yes	LMTK3	LMTK3_HUMAN	Protein_tyrosine_and_serine/threonine_kinase	Serine/threonine-protein kinase LMTK3
Q96Q15	2094	2493	No	SMG1	SMG1_HUMAN	Phosphatidylinositol_3-_and_4-kinase	Serine/threonine-protein kinase SMG1
Q96Q40	75	417	Yes	CDK15	CDK15_HUMAN	Protein_kinase_domain	Cyclin-dependent kinase 15
Q96QP1	987	1267	No	ALPK1	ALPK1_HUMAN	Alpha-kinase_family	Alpha-protein kinase 1
Q96QS6	33	350	Yes	PSKH2	KPSH2_HUMAN	Protein_kinase_domain	Serine/threonine-protein kinase H2
Q96QT4	1564	1854	No	TRPM7	TRPM7_HUMAN	Alpha-kinase_family	Transient receptor potential cation channel subfamily M member 7
Q96RG2	969	1281	Yes	PASK	PASK_HUMAN	Protein_kinase_domain	PAS domain-containing serine/threonine-protein kinase
Q96RR4	231	476	Yes	CAMKK2	KKCC2_HUMAN	Protein_kinase_domain	Calcium/calmodulin-dependent protein kinase kinase 2
Q96RU7	38	346	No	TRIB3	TRIB3_HUMAN	Protein_kinase_domain	Tribbles homolog 3
Q96RU8	31	368	No	TRIB1	TRIB1_HUMAN	Protein_kinase_domain	Tribbles homolog 1
Q96S38	909	1066	Yes	RPS6KC1	KS6C1_HUMAN	Protein_kinase_domain	Ribosomal protein S6 kinase delta-1
Q96S44	43	218	Yes	TP53RK	PRPK_HUMAN	Protein_kinase_domain;Protein_tyrosine_and_serine/threonine_kinase	EKC/KEOPS complex subunit TP53RK
Q96S53	32	338	Yes	TESK2	TESK2_HUMAN	Protein_tyrosine_and_serine/threonine_kinase	Dual specificity testis-specific protein kinase 2
Q96SB4	489	655	Yes	SRPK1	SRPK1_HUMAN	Protein_kinase_domain	SRSF protein kinase 1
Q99558	375	676	Yes	MAP3K14	M3K14_HUMAN	Protein_kinase_domain	Mitogen-activated protein kinase kinase kinase 14
Q99570	1	340	Yes	PIK3R4	PI3R4_HUMAN	Protein_kinase_domain	Phosphoinositide 3-kinase regulatory subunit 4
Q99640	80	388	Yes	PKMYT1	PMYT1_HUMAN	Protein_kinase_domain	Membrane-associated tyrosine- and threonine-specific cdc2-inhibitory kinase
Q99683	655	967	Yes	MAP3K5	M3K5_HUMAN	Protein_kinase_domain	Mitogen-activated protein kinase kinase kinase 5
Q99759	334	626	Yes	MAP3K3	M3K3_HUMAN	Protein_kinase_domain	Mitogen-activated protein kinase kinase kinase 3
Q99986	12	317	Yes	VRK1	VRK1_HUMAN	Protein_kinase_domain	Serine/threonine-protein kinase VRK1
Q9BQI3	414	613	Yes	EIF2AK1	E2AK1_HUMAN	Protein_kinase_domain	Eukaryotic translation initiation factor 2-alpha kinase 1
Q9BRS2	150	509	No	RIOK1	RIOK1_HUMAN	RIO1_family	Serine/threonine-protein kinase RIO1
Q9BUB5	207	404	Yes	MKNK1	MKNK1_HUMAN	Protein_kinase_domain	MAP kinase-interacting serine/threonine-protein kinase 1
Q9BVS4	67	302	No	RIOK2	RIOK2_HUMAN	RIO1_family	Serine/threonine-protein kinase RIO2
Q9BWU1	1	365	Yes	CDK19	CDK19_HUMAN	Protein_kinase_domain	Cyclin-dependent kinase 19
Q9BX84	1720	2010	No	TRPM6	TRPM6_HUMAN	Alpha-kinase_family	Transient receptor potential cation channel subfamily M member 6
Q9BXA6	1	273	Yes	TSSK6	TSSK6_HUMAN	Protein_kinase_domain	Testis-specific serine/threonine-protein kinase 6
Q9BXA7	1	302	Yes	TSSK1B	TSSK1_HUMAN	Protein_kinase_domain	Testis-specific serine/threonine-protein kinase 1
Q9BXM7	237	533	Yes	PINK1	PINK1_HUMAN	Protein_kinase_domain	Serine/threonine-protein kinase PINK1, mitochondrial
Q9BXU1	769	970	Yes	STK31	STK31_HUMAN	Protein_kinase_domain	Serine/threonine-protein kinase 31
Q9BYP7	122	435	Yes	WNK3	WNK3_HUMAN	Protein_kinase_domain	Serine/threonine-protein kinase WNK3
Q9BYT3	86	411	Yes	STK33	STK33_HUMAN	Protein_kinase_domain	Serine/threonine-protein kinase 33
Q9BZL6	525	837	Yes	PRKD2	KPCD2_HUMAN	Protein_kinase_domain	Serine/threonine-protein kinase D2
Q9C098	326	643	Yes	DCLK3	DCLK3_HUMAN	Protein_kinase_domain	Serine/threonine-protein kinase DCLK3
Q9C0K7	38	399	No	STRADB	STRAB_HUMAN	Protein_kinase_domain	STE20-related kinase adapter protein beta
Q9H093	23	333	Yes	NUAK2	NUAK2_HUMAN	Protein_kinase_domain	NUAK family SNF1-like kinase 2
Q9H0K1	1	301	Yes	SIK2	SIK2_HUMAN	Protein_kinase_domain	Serine/threonine-protein kinase SIK2
Q9H1R3	257	570	Yes	MYLK2	MYLK2_HUMAN	Protein_kinase_domain	Myosin light chain kinase 2, skeletal/cardiac muscle
Q9H2G2	5	322	Yes	SLK	SLK_HUMAN	Protein_kinase_domain	STE20-like serine/threonine-protein kinase
Q9H2K8	1	307	Yes	TAOK3	TAOK3_HUMAN	Protein_kinase_domain	Serine/threonine-protein kinase TAO3
Q9H2X6	169	557	Yes	HIPK2	HIPK2_HUMAN	Protein_kinase_domain	Homeodomain-interacting protein kinase 2
Q9H3Y6	202	488	Yes	SRMS	SRMS_HUMAN	Protein_tyrosine_and_serine/threonine_kinase	Tyrosine-protein kinase Srms
Q9H422	167	555	Yes	HIPK3	HIPK3_HUMAN	Protein_kinase_domain	Homeodomain-interacting protein kinase 3
Q9H4A3	196	509	Yes	WNK1	WNK1_HUMAN	Protein_kinase_domain	Serine/threonine-protein kinase WNK1
Q9H4B4	34	344	Yes	PLK3	PLK3_HUMAN	Protein_kinase_domain	Serine/threonine-protein kinase PLK3
Q9H5K3	53	225	Yes	POMK	SG196_HUMAN	Protein_tyrosine_and_serine/threonine_kinase	Protein O-mannose kinase
Q9H792	1283	1705	No	PEAK1	PEAK1_HUMAN	Protein_kinase_domain	Inactive tyrosine-protein kinase PEAK1
Q9HAZ1	129	481	Yes	CLK4	CLK4_HUMAN	Protein_kinase_domain	Dual specificity protein kinase CLK4
Q9HBH9	57	398	Yes	MKNK2	MKNK2_HUMAN	Protein_kinase_domain	MAP kinase-interacting serine/threonine-protein kinase 2
Q9HBY8	7	322	Yes	SGK2	SGK2_HUMAN	Protein_kinase_domain	Serine/threonine-protein kinase Sgk2
Q9HC98	15	313	Yes	NEK6	NEK6_HUMAN	Protein_kinase_domain	Serine/threonine-protein kinase Nek6
Q9HCP0	15	292	Yes	CSNK1G1	KC1G1_HUMAN	Protein_kinase_domain	Casein kinase I isoform gamma-1
Q9NQU5	381	681	Yes	PAK6	PAK6_HUMAN	Protein_kinase_domain	Serine/threonine-protein kinase PAK 6
Q9NR20	74	430	Yes	DYRK4	DYRK4_HUMAN	Protein_kinase_domain	Dual specificity tyrosine-phosphorylation-regulated kinase 4
Q9NRH2	1	299	Yes	SNRK	SNRK_HUMAN	Protein_kinase_domain	SNF-related serine/threonine-protein kinase
Q9NRM7	871	1003	Yes	LATS2	LATS2_HUMAN	Protein_kinase_domain	Serine/threonine-protein kinase LATS2
Q9NRP7	1	284	Yes	STK36	STK36_HUMAN	Protein_kinase_domain	Serine/threonine-protein kinase 36
Q9NSY0	8	336	No	NRBP2	NRBP2_HUMAN	Protein_kinase_domain	Nuclear receptor-binding protein 2
Q9NSY1	24	341	Yes	BMP2K	BMP2K_HUMAN	Protein_kinase_domain	BMP-2-inducible protein kinase
Q9NWZ3	159	460	Yes	IRAK4	IRAK4_HUMAN	Protein_tyrosine_and_serine/threonine_kinase	Interleukin-1 receptor-associated kinase 4
Q9NY57	1	312	Yes	STK32B	ST32B_HUMAN	Protein_kinase_domain	Serine/threonine-protein kinase 32B
Q9NYL2	1	290	Yes	MAP3K20	M3K20_HUMAN	Protein_tyrosine_and_serine/threonine_kinase	Mitogen-activated protein kinase kinase kinase 20
Q9NYV4	699	1050	Yes	CDK12	CDK12_HUMAN	Protein_kinase_domain	Cyclin-dependent kinase 12
Q9NYY3	54	364	Yes	PLK2	PLK2_HUMAN	Protein_kinase_domain	Serine/threonine-protein kinase PLK2
Q9NZJ5	883	1105	Yes	EIF2AK3	E2AK3_HUMAN	Protein_kinase_domain	Eukaryotic translation initiation factor 2-alpha kinase 3
Q9P0L2	30	341	Yes	MARK1	MARK1_HUMAN	Protein_kinase_domain	Serine/threonine-protein kinase MARK1
Q9P1W9	4	311	Yes	PIM2	PIM2_HUMAN	Protein_kinase_domain	Serine/threonine-protein kinase pim-2
Q9P286	424	719	Yes	PAK5	PAK5_HUMAN	Protein_kinase_domain	Serine/threonine-protein kinase PAK 5
Q9P289	1	304	Yes	STK26	STK26_HUMAN	Protein_kinase_domain	Serine/threonine-protein kinase 26
Q9P2K8	796	1029	Yes	EIF2AK4	E2AK4_HUMAN	Protein_kinase_domain	eIF-2-alpha kinase GCN2
Q9UBE8	120	457	Yes	NLK	NLK_HUMAN	Protein_kinase_domain	Serine/threonine-protein kinase NLK
Q9UBS0	37	358	Yes	RPS6KB2	KS6B2_HUMAN	Protein_kinase_domain	Ribosomal protein S6 kinase beta-2
Q9UEE5	35	351	Yes	STK17A	ST17A_HUMAN	Protein_kinase_domain	Serine/threonine-protein kinase 17A
Q9UEW8	33	367	Yes	STK39	STK39_HUMAN	Protein_kinase_domain	STE20/SPS1-related proline-alanine-rich protein kinase
Q9UF33	744	960	Yes	EPHA6	EPHA6_HUMAN	Protein_tyrosine_and_serine/threonine_kinase	Ephrin type-A receptor 6
Q9UHD2	1	259	Yes	TBK1	TBK1_HUMAN	Protein_kinase_domain	Serine/threonine-protein kinase TBK1
Q9UHY1	38	337	No	NRBP1	NRBP_HUMAN	Protein_tyrosine_and_serine/threonine_kinase	Nuclear receptor-binding protein
Q9UIK4	1	315	Yes	DAPK2	DAPK2_HUMAN	Protein_kinase_domain	Death-associated protein kinase 2
Q9UK32	427	713	Yes	RPS6KA6	KS6A6_HUMAN	Protein_kinase_domain	Ribosomal protein S6 kinase alpha-6
Q9UKE5	1	319	Yes	TNIK	TNIK_HUMAN	Protein_kinase_domain	TRAF2 and NCK-interacting protein kinase
Q9UKI8	429	764	Yes	TLK1	TLK1_HUMAN	Protein_kinase_domain	Serine/threonine-protein kinase tousled-like 1
Q9UL54	1	311	Yes	TAOK2	TAOK2_HUMAN	Protein_kinase_domain	Serine/threonine-protein kinase TAO2
Q9UM73	1087	1412	Yes	ALK	ALK_HUMAN	Protein_tyrosine_and_serine/threonine_kinase	ALK tyrosine kinase receptor
Q9UPE1	389	567	Yes	SRPK3	SRPK3_HUMAN	Protein_kinase_domain	SRSF protein kinase 3
Q9UPZ9	1	314	Yes	CILK1	CILK1_HUMAN	Protein_kinase_domain	Serine/threonine-protein kinase ICK
Q9UQ07	1	315	Yes	MOK	MOK_HUMAN	Protein_kinase_domain	MAPK/MAK/MRK overlapping kinase
Q9UQB9	13	309	Yes	AURKC	AURKC_HUMAN	Protein_kinase_domain	Aurora kinase C
Q9UQM7	1	301	Yes	CAMK2A	KCC2A_HUMAN	Protein_kinase_domain	Calcium/calmodulin-dependent protein kinase type II subunit alpha
Q9Y243	120	435	Yes	AKT3	AKT3_HUMAN	Protein_kinase_domain	RAC-gamma serine/threonine-protein kinase
Q9Y2H1	282	413	Yes	STK38L	ST38L_HUMAN	Protein_kinase_domain	Serine/threonine-protein kinase 38-like
Q9Y2H9	346	677	Yes	MAST1	MAST1_HUMAN	Protein_kinase_domain	Microtubule-associated serine/threonine-protein kinase 1
Q9Y2K2	36	347	Yes	SIK3	SIK3_HUMAN	Protein_kinase_domain	Serine/threonine-protein kinase SIK3
Q9Y2U5	328	619	Yes	MAP3K2	M3K2_HUMAN	Protein_kinase_domain	Mitogen-activated protein kinase kinase kinase 2
Q9Y3S1	170	483	Yes	WNK2	WNK2_HUMAN	Protein_kinase_domain	Serine/threonine-protein kinase WNK2
Q9Y463	81	461	Yes	DYRK1B	DYR1B_HUMAN	Protein_kinase_domain	Dual specificity tyrosine-phosphorylation-regulated kinase 1B
Q9Y4A5	3470	3853	No	TRRAP	TRRAP_HUMAN	Phosphatidylinositol_3-_and_4-kinase	Transformation/transcription domain-associated protein
Q9Y4K4	1	307	Yes	MAP4K5	M4K5_HUMAN	Protein_kinase_domain	Mitogen-activated protein kinase kinase kinase kinase 5
Q9Y572	1	310	Yes	RIPK3	RIPK3_HUMAN	Protein_kinase_domain	Receptor-interacting serine/threonine-protein kinase 3
Q9Y5S2	46	372	Yes	CDC42BPB	MRCKB_HUMAN	Protein_kinase_domain	Serine/threonine-protein kinase MRCK beta
Q9Y616	135	482	No	IRAK3	IRAK3_HUMAN	Protein_kinase_domain	Interleukin-1 receptor-associated kinase 3
Q9Y6E0	6	316	Yes	STK24	STK24_HUMAN	Protein_kinase_domain	Serine/threonine-protein kinase 24
Q9Y6M4	14	289	Yes	CSNK1G3	KC1G3_HUMAN	Protein_kinase_domain	Casein kinase I isoform gamma-3
Q9Y6R4	1314	1608	Yes	MAP3K4	M3K4_HUMAN	Protein_kinase_domain	Mitogen-activated protein kinase kinase kinase 4
Q9Y6S9	353	549	Yes	RPS6KL1	RPKL1_HUMAN	Protein_kinase_domain	Ribosomal protein S6 kinase-like 1

## Sheet: Table S2
Table S2: Alignment positions and residues observed at corresponding positions in human kinases
alignmentPosition	hmmPosition	Residues_at_the_given_position
1	1	I-L-L-A-G-AD-V-Q-M---E---AN-I-S-DRENL--A-D--D-H--K--QEPQ--L--PPAKE-----TER--V-V--S--AREC--QR-DQN--SRDPL-GI-G-P--LAEA-APG--ASCK-T---PR--SGLR--EELN-R-VPVFR--DE-A---C--QKE---K-E-FEAESKSGPEG-NGTAK--KKQ-IH-QEQSQVPQDP-P--HQ--R--TE-H-SPP-L-ALS--SA--A-K-L---L-LD--D--PGA--PPFMD-VFH-LA-SSSQ-WTG-GP-KK-GK-C-SEA-LTSGAAVMHPQNH-PSQK-ASARADSLRA---K--V-RDRTG-G-MG-M-GKQRSA-K-GT----SSILLIRQVIPLIKGGTPGPTPLQPGGGRARLG…
2	2	N-Q-S-D-D-FE-L-L-E---L---SF-Y-Q-KRKNE--A-R--T-L--G--EASP--A--QSQER-----AEK--D-Q--G--ALRG--LD-DIL--FRIGD-AD-V-N--PARP-VDP--SSGL-K---YG--PPMK--SVQL-S-SFRES--TS-G---T--IDE---R-S-DSGENVLTPEE-LTLAW--KTS-KR-HRENPNFMHI-A--RD--P--SQ-I-LAV-R-QRK--VM--K-Y-T---R-RE--E--PPE--DGQKA-AQL-RM-EGGD-PPG-SG-AS-HS-D-GDD-ATTPTSLKGNGKK-VLQP-RQRRATIQLH---K--T-MPMKS-S-SS-P-PVSPYE-A-WV----IVISSILVVVSSIQMLLLMGLGGGVLLLLSLKL…
3	3	P-P-R-S-G-SD-C-W-T---A---QR-D-G-QIQLT--P-QM-G-D--P--VVRT--E-MRAPKSM----GKN--K-P--L--PRRD--TE-SAL--LGIVD-KQ-A-P--SPLE-DSA--STSL-V---EP--TGNA--VEEH-T-NAKEG--FV-H---R--NLL---R-S-CVLLFCDPPTP-HANDK--RRS-DD-QSYSFGHEKP-H--QL--H--SI-S-SLL-K-VRK--TD--H-D-G---R-KE--E--PGQ--APKIQ-PKE-RN-PSTP-VQA-AV-GH-VH-S-GNG-QVAETDRVVLMKK-PASL-VHVVAAVQQL---N--K-AESPD-D-QD-P-VISMPA-S-PI----SSESSMSTEMLSMVKRHKKVHTKVIACCRSRPC…
4	4	Q-S-L-C-G-SD-K-G-VM--V---QK-R-M-KLKCA--A-RL-V-S--S--TAVKM-G-PVPANQR--M-SGI--M-T--E--ASRS--PP-PPV--PSIAC-EK-G-T--NHRL-ITG--PPPL-P---LE--SPAK--NVLI-L-KDDYS--IK-T---T--SIES--P-V-RKEEKSQSQPR-IASWK--PPP-DI-ISLDKGESDS-T--AV--M--TR-P-RSV-N-QDE--AP--Y-S-D---EMNK--K--PSE--KGFKD-GFE-EY-SSAC-PNG-SK-SR-DR-P-SED-DTTEGYASIRTEE-EHSQ-YSYSLPQGSC---E--V-REKMD-D-ED-K-LEAINR-D-PK----PSSTSDSGEDDSDIITYTIRYKPRENRQHNYYT…
5	5	T-K-E-H-E-RD-A-L-QE--H---QI-E-Q-KRKHT--P-KK-V-K--W--SGSSP-LMASEGEQR--K-TRI--C-AM-Y--AAES--FE-ADE--ADIAP-GL-E-P--SHTP-PAN--DPSG-E---GL--QENR--ESVR-R-AYHQP--HE-E---A--PYLY--K-S-SEPLTSVPADR-REPAR--KER-SS-LQGCDPYPLP-A--SY--E--GL-R-NPP-K-AKP--SV--NMV-RM--KSKK--R--QLQ--KAMHQ-GIE-RD-EGEE-QGA-SL-SR-IR-D-NGR-KTSGSERRGDGKR-PLKG-ASTFKECQPG---Q--T-PDAAD-E-LE-R-GRKGTVMA-AV----DDYAGPGSIPSGPTYYPYYTPTCTNARKPPPVR…
6	6	E-D-E-D-Q-CE-E-A-LQ--S---WF-E-G-KLKTG--A-KF-T-P--S--RAHSS-IRGHNEKQL-MH-VSGM-H-AV-S--VDQP--EE-PLD--WIQPP-GQ-D-P--LHHS-APK--GRDA-E---ME--IAPS--FDPE-R-YLAES--RF-P---S--PDDG--I-L-IFVDPMGQRGT-EPIPM--IEL-EV-AKSFFELDSS-A--LD--P--KKMA-KIT-N-AYG--AA--MSS-KS-MNLNL-ML--QGM--RGEVM-PEQ-SE-FGTD-FRG-SGMPK-HK-TMTVR-YKKKKLPDGNGKK-RRRP-ERDRDKLESP---N--A-STGQE-E-VE-N-GARKFFGE-PS----GGEDTDESNDMPGKIVAVIYAYLYPCLLVEVDL…
7	7	E-E-E-E-L-QS-L-L-RP--A---GKMK-P-TSPLG--A-SQMH-S-MS--TTEST-KKGENEEDS-AL-ETQE-L-PI-G--SSEG--KE-PIE--VDQGP-GE-MMR--KHSE-PAV--QDST-K---EM--DASL--LDEL-Q-EDPSD--ILMP-M-V--FMEM--C-L-SLGESDEPGAE-LRFAG--CNP-DS-TLLQVLDLTP-S--SL--R--ECTW-VEQ-I-AVG--AA--SSG-QG-SIIIR-SR--FGR--GVSSR-GSP-VE-VGPI-IYA-ARDSR-ER-PDPLR-VSNGQEWKPWPVVMPASP-VRVGEFAAKG---F--D-GAGRQ-Q-PQ-E-CAHLERNK-GS----HHGTPEGDGEEAEKDDPDDIPIKVQYESSYSLS…
8	8	V-G-G-G-L-PC-L-NMNP--Q---RLAF-P-KTKGF--P-KEGE-S-AR--SAQRN-SGRQPLMDS-GY-LEVG-P-GM-I--PEEP--LE-ALL--SNDAP-GI-QGN--KHIT-PEI--LLSL-T---HL--NAPA--ADLK-G-DSRSN--DAAS-G-K--DTQD--G-Q-GAHQKEESLPG-KPDLS--CKR-LI-PHYETDSPSS-V--IS--T--SILR-FLD-DMAAG--PE--KPE-GP-DLRDR-RR--PAK--KPDNK-LDP-AV-RGES-NQG-SDYLS-DT-EYELK-ASSGNDFDNTNLYSDASAMNANETSRAQG---K--V-RTGSE-E-AE-K-GTLKWGQV-PQ----EENPMVPNNLNLVSPPKPPDKDIDYAKVTLVQR…
9	9	S-V-V-V-T-GA-V-KAPA--T---GGSL-V-MFMPV--A-MADQ-K-NS--RAFQR-PVAFEAEIW-PG-EECD-E-QS-Q--ANKS--TD-PAKM-GPTPA-SM-DKLM-SHEQ-AES--MDTP-T-M-CA--IQPP--KEFR-K-AILYS--SKAEMR-A--QTQS--P-G-LKYQLNKRLAV-RGKCS--PPR-KS-LSFESRMKIP-A--ST--R--PRDR-VKP-NSAEA--GA--SPA-LR-SEKNS-SS--QSI--KLKFM-GKA-QD-LSTR-LIC-LSDER-PR-TDQTK-DSGLCEEGNDNNNESPRPASKTANKKRAV---L--T-SARAD-D-SD-Y-RYAFQRLY-GP----YYSMLPTENPQLPGFHRHFPCPQPFIAPKSKAP…
10	10	I-L-V-V-V-GV-L-RHPP--A---NSDI-P-TESVL--A-TAPF-S-DLM-SLRNA-KLGRETEER-GL-GGDG-P-KE-E--AAEAM-QD-FDQG-VTPAP-PK-NGDAMSSSE-PAP--SSTR-N-G-EG--GAPR--AKMI-E-EYAFG--TAAPFK-I--PSRR--R-A-LAEKSDEATLG-IAPPM--REP-PV-QTLDACFPST-A--VS--R--KKVP-FQG-FQTFA--TP--KPN-HA-KYKFQ-KA--FGL--KLFVL-GFPMFE-PTDI-FDG-RGFQS-GS-DFDEK-FSSPTTESGAGHDEGCSPGLSHSMTDAQDM--A--S-GLSHP-P-RP-K-GHEFCFAG-SV----IIYLALLYYLVALVTTNTTHNEVFGHCCAAGYC…
11	11	K-K-K-K-K-EE-G-RSRK--M---FESS-Q-DKDHL--P-DKAK-N-SGF-GEAIG-PKSAEAEEK-GF-EDTG-E-VF-L--GLDSS-DE-ELIA-PLEAF-AQ-SDSRLAHST-FES--PKEA-T-G-KL--EASF--RETH-S-AFRSA--EKAPQE-T--MGKP--Y-R-TKEKEGANECP-NGLSS--YRT-VS-NSRLFIFLVD-K--SG--G--VEGT-FEP-LEVLT--AG--VAD-SG-CLGLH-RH-MHRY--KTTRC-ATEGLT-ESEQ-LSS-VKKDI-PV-DKDKR-LSNATRPKGEGGGSRNVGSRVRESSGLPHS--G--A-HQSCN-A-VK-L-MRQIKQGE-PP----YYTAGDAFVDSGEVYYKYYTKTPTITIMNSKEQ…
12	12	E-E-E-E-H-DL-G-APRSM-E---TKPN-F-EREPY--A-ECPA-M-PAP-APAPS-LDLALNALM-WH-TCPT-L-MS-E-MQSMQC-MD-HPAN-RTTAP-YT-GVREGESGPMDGE--GAEP-V-N-FP--EQPD--GPDN-S-KNLQE--VEARAE-N--SSRP--G-P-TEVRKPMGIPG-NSSPA--GPV-IN-LQFRYSDSSP-N--NS--P--RGPI-DLP-SRKEE--SE--DRS-MFMDEFNA-DA-AVDQ--RERKQ-PRSHSR-YGSK-PDGMLVADE-PE-SVLLR-QGSKGPPVYGYYYDDDETGSEPTGFTELLG--V--V-NRHSD-D-AD-P-DAFDLGIC-GW----VVFGVENYYEVLELEEPEEYPYAYTLSSKDNDT…
13	13	I-I-I-I-E-PR-D-TVQKA-V---EKAE-Q-EKEPE--P-EVAA-I-ARL-RRLRL-MPKLAQEEA-RY-DEKP-N-EA-D-VPVEGV-SDMRRET-EVLPH-HG-TLTNALGKGEHAD--ECMR-S-H-ET--ERSL--DEFE-K-ARSFE--IDARSD-V--RGLM--E-F-TDELKGNNRSV-ELREA--ESE-DC-QNLQDPRRNK-LM-SG--S--RFEE-LPP-RPAWE--LA--NSS-NYTSWYRR-NR-EKQK--GDFYK-GFPAWE-DLVI-EVGAGTKGD-PD-IKSKG-WEEREAKTDYDDDMWLDPCRDRLGDDDDPG--K--M-TLGRY-Y-LY-I-QWAEPRAS-PD----DDIVSQVVIHDVQLDDTDDETEPENPPSVVAPQ…
14	14	A-S-D-P-L-SI-N-LALLH-E---GKRK-P-ISIDW--A-ISRL-R-KCI-CKQCK-KEDQSTMTT-DN-GSSW-K-ND-R-MRQTPK-QLTVNNS-RMPPR-LY-YEFGVKPLPARGR--NIEL-K-S-IS--MIQP--FVPD-E-KFLLM--YFGAMD-K--RSEA--T-P-PFLEKETIAPP-DQRAT--RGS-GQ-VIQGKEFMCR-AA-QS--P--HFDS-TKP-YTHAG--VF--QGW-MRRQAKYK-NK-KSSE--RMCSE-GCELAV-AGSR-FLSEPTLDD-PD-ELEPR-AGGCGKATDYDDDDSHDTAEDEQGDDMDVG--K--G-RVIPC-C-AC-P-SRVKAAPQ-GF----PPDSECSDDCASCNPPVPPDVDFDSTKKPFPAK…
15	15	I-I-I-I-R-CT-E-PVKKLMG---KKSK-QMMRLPV--PMLGSR-G-SRG-RPLRD-KIPLKAKKA-RP-DDYA-EMSP-RMAPEQRL-DKSVIIR-LDGAM-PL-GAIEEKEKAPIEKM-GSVP-FMH-SD-MDQQD--LDAN-G-YLEQE--QLARRC-T--SGAI--K-F-QLTASERNVEG-NHLRA--RRH-MI-LNWFFGLSQC-LK-IG--P--STEH-VYS-KFHKV--PL--FFN-MQDFKQEE-FE-GGDS--AQQDS-RQSCSS-ASSS-PLSKGVAEE-SE-GSGVA-EDDVDRVVARDDDKVAKPWYAYSEEFMPKE--D-MNMGERSK-K-GK-F-CEGYIASK-PY----MMPEYEEFPEFLEPNTYNNPYPDPQQPPDPTQP…
16	16	T-T-S-T-T-YE-P-HQKKREV---VQLI-KSEEEQL--AAESLM-R-LNK-NHVNP-QADVQQAAE-EMMTLDL-RASAMSDDPRAAW-EATSMEKMRIHKV-HT-KATSGIIILLVMQDMEIAR-DEK-EP-DAVIM--YYRS-N-EQSWV--PKGVSS-W--RLFF--E-C-IKEFVVELVAE-SARSR--QKH-DQMALKQLVQRIF-LQ-QL--A--SVLH-DLP-DYHPN--DA--YYD-EEEYPDKT-YT-DLFN--TAWTN-RWRVPM-AGSR-IIVFMVAEE-PE-HSRDT-PYYLYIEVDVQNNAETEPGWEWPQHYTEIQ--I-TPATLSGG-G-EG-P-LAEKKVQG-RI----QQTYERLRTRKDYIEQGQENGNLNLEQQSCTGQ…
17	17	H-H-H-H-A-PA-D-PVLLGPG---PYDF-AEKYKRQ--PGKTDV-N-VST-SGVSE-ADVVKQVVK-VMALLNA-PEGGNQVGANVGP-KVGVLSPADSTEE-PI-IPISPLSSCRTLPDSVGVR-NRP-TG-DSANK--RRLQ-G-AWCKS--RKPAPS-A-MRPLE--K-W-PKTLLSSGRLV-QQRPR--TPV-GECSGWWQNWRQF-KY-EP--S--PPPV-DPL-TRQFR--YR--SRI-ALASFVIE-SE-CQVY--DLKIY-EKACFT-DYNE-RPGEDAETG-LG-GESYD-IQQRQTLAGNGHYILKGPADGDGAGQLALL--E-NVSGTSSG-G-YG-E-SEIIPIIP-LN----LLQELLEEQLILLPAAVAAQVRSQKEKKVSAAK…
18	18	H-H-H-H-N-PN-S-GPDSFGE---HEES-LDLELHW--APLADV-S-DII-IVSII-VLADNPAGQ-TLGEEVL-SKTQPQVPPVAGS-VAKKNIPLFPKIL-HG-WTGSRARPSPAESAWRNSL-NPP-SR-ATRLE--WTFF-I-EKSWL--RWEKNW-L-LALTLM-D-P-IWSTCEGPTSEMFPVEP--ERS-INTSPLRWGKAEG-AD-NL--PMMSPDA-QAL-IQHTI--WR--VQK-ANLVTNVF-VF-IIGN--STNAI-PNLSVK-GIAV-PWVSGTRSH-VH-ARSES-VLLELIETAISDDKQLHGEYHYYDFLSEQD--K-NTSSTGSY-Y-GYNG-AGIAKKLV-GL----PPLLPPLYLPLPSKVVSVVASAYAPIPPSVGLP…
19	19	V-V-V-V-L-IL-E-GGEEARD---IHIE-RSRHRPQ--AGRIID-AMIAI-AKPTA-KFEPESTMK-DGFYYML-LQPGGRDRAPTGG-VTDENNVLQPAPR-PG-ETDSWNIEPAKFNTSQQKA-GPV-VLMATFGT--GVLKMG-AWLLA--KEMYMKMD-LSLQLA-I-L-KEVQSEKSEPMKKPSAV--SPI-KVVSSEKKNWSNAMRS-VF--TAASEWI-SLG-NESQA--IR--EEN-AKPQSKKL-EL-AKQR--FLVER-KVVRSA-AGSA-IKRLILEVLMGL-SEKYL-VVVTVTGPYGYYYEEALGPELEDIYKAQPI--L-SRSSSTSH-H-AHLK-DDTDTHSP-CK----YYPPEYPEPYELYDRHPLRVPVKVDEWWLYFDW…
20	20	K-K-K-K-T-QT-K-SMDDNGE---RVDN-PSTVSNK--QWSSDQ-TADSF-SRGSE-RYLGESSSH-LLKEDHR-QKDQFFPHSTSAA-RSGTDQFRHSKET-HQ-GTRWKGIQLAQDNVPGNAW-NGF-NISVHRPK--NTEDTV-ALQEK--RNVREKER-LLVKDT-DMC-MSNKTGAAPEVIDPLPF--DMT-IDVAGASLRLLVSASVMDV--RTSPHAS-VQL-KLHLV-MDP--VVS-STDVKTKR-IR-SKTL--SRELL-KEGGKS-TRLL-RLVMMGRVIQLI-LRARP-RQQNQELGIEVIITLPVKPAISPLLIQLAL--Y-GEGSRSSL-P-VPLV-GSDTERVF-AL----DDYEDDAYYDDDDKEENKEHIHTRTNDEGVSFW…
21	21	E-A-E-E-G-LG-Q-TQSSQGD---IKLS-DAIRITK--AGITLG-STLCD-CHDAL-HKFDSPPND-GERYYVT-IHIGDQDLRKPAPMELGSENDDHRQVG-PR-SANKQQVHRDGYLLSQFRC-RLD-RTTLHASY--PINHVN-FEDRP-MAPRAPQKE-KSQQYT-WSE-EPVAPFSNFPKPHQSAD--WGG-SIDNNQLFCESDPTFEAIQ--KTTTRAD-YGK-INHVP-AGE--GTG-EVSAVAIL-GL-VNVK--GTLQK-YLQTVH-IVKE-GTFNVQVICSKCMPVKEG-LHHMHSAQHVQVVSPGCDRHYHSPKLTTKS--E-SFSSVSSV-V-TVVL-AGMSFFES-AK----SSNDPADDDAPPAKFFYFFEHQVEFLKKNPYTE…
22	22	G-G-G-G-H-LH-S-NNLLHTH---ERSL-MLVRVLM--VPVYSD-ACSPN-AHPTF-HDFPKASDG-HSGDEGF-KDLQLFIQGSDEAKIDAILKEVKSPLN-PY-SYFKAMDWKIAEDRLAEAS-DRE-GDFKKKST--ANSPFS-FRVQK-AKTGKFTDV-KERKIA-GGI-NAGKTQSPQPGNPPEYDM-GIM-QSPEPPPESRDIGIDCLAR--PVTSLAA-PCP-RKPKK-DSG--DKY-PWHDKWRK-DK-YAER-MRLNER-ANSVKS-SFLA-QYAITGEVQTPQSSEKEK-KEEAENAGVLVRKIEKRRFVHVRAVTLVAV--A-KDKGTGGK-K-YKND-GLAEQPSH-LE----RTEPRSPLHSKLSWAADTAFDFDFVPDDGDERD…
23	23	H-S-F-Y-A-EE-H-LNTTSER-MMNDAK-GPSDSSG--GPSPAP-DISEF-DHRDF-HDKRKMGGR-LLYHYLD-LGTQSNFRPPGQPDTGQSEANSRPYVV-QQ-KHEQENPDSLVYRKTKVKI-RPN-PPRRRFNV--QTKTRS-AQLPH-VLQQFKTGF-HITVVT-KDS-FQPVIISNDVQITRIRKE-KIQ-GTRCHMFMEQISRTVPDTT--PTTPGKE-KRL-DTQEP-DNG--STI-SESSQEGR-SR-GILA-QFAILA-VIRIES-WGRQ-QRVHWPDGSSLSTKDPVF-EIVSVMCPPDPSNLLEIELPVVPNLLVVDGMMV-AVAVPVVI-I-RIPD-RLKGLKYC-RR----WWKKWKKKKKWWQIKKKTKAKAQAQAAAIEKEE…
24	24	E-E-E-E-E-IE-R-KIKKRTG-PEGLLS-YWILVFP--WRVKLR-EGLEP-EKEEK-KPDSRRRRVMPPDDDRA-KRRKRLNGMSRELYLRHAFPELVRRDS-HA-CSVADETFPRNTVKTRKVD-MGE-ERQRKDPD--NELLQN-NPLVR-PINVDQNLQ-TGIGNC-RKR-NNEGNPLAGYPGLKGLED-RAD-LVIIAGGQSPGTLCTFVVVM-RCCKRED-ASQ-LIQMP-DRG--TAS-LVATMLLT-TT-YIGK-SEAHQK-THRILT-KIRT-QNGGKELKGNQGIKLPHE-VLLRLKEDRKHGGECKGAESGEEYHERGKIEEP-EGELVLLG-G-KGLM-GPKGGGFL-NL----EEWWEWWWWWEEWLEEWEEKWKWKHFWWWWWLW…
25	25	K-K-K-K-K-DK-R-AAQQVVR-LVANRE-NSGDGRF--PLGTRL-QERQD-QHYQE-HEDYQRFFKPDDGAEKG-IVHPRQRPPAYEVDGFAGELDQGAEPS-AE-NLEEIQTTLRSEKGQLATW-KAE-KSEGTPHK--TQENER-LVHTV-FGNFPQICN-EFAEET-CLG-NTREIAGQYSFNNKFQDF-CAC-GYVSKEAPSVFVHTFCKYAV-LTTFCFC-LVL-RWQQS-VDG--FWR-DPQFRPQR-FR-DDEM-TDSLPM-DLKDRKMEGKS-LIRFDRFIDHLDQTFGWD-RCCYCSGRDRDEEEFEDFAWDWSVDEAKELLLQ-LRFMRMMD-D-SDEE-CLEISYSP-VN----FLEELEEEEEFFESILEIIEEEEEIPEEEEEDE…
26	26	A-A-A-A-V-FV-K-DDPPDGR-AVAPDE-TIDPDCL--IDDLDL-PKDPP-PNLPD-NEPLWLLLISPPKNNVE-EKFLNDDVAPLLSEKLQYQKVDNPDRE-QI-IMADRDGATNFTLYTGDME-LGV-IGDYMRAR--AKHDNL-KTRKT-VKADRKRRI-DGRLPR-VLT-FAILPTLPSLDVERGDVL-VNV-LQRVPDAVTTGYIRDDSQRS-QRRGRYV-REL-MELLI-LAS-MTEY-LQDTLKML-TL-LDLD-AVDTSD-DTPNLEDNRPR-KGHDNSESVLLVSPEEAM-LSSESREPHYHRKYSPWEFGWGFVHREISVRRL-VHIVSVVL-L-KVPG-GIWYKRDT-SE----PPFFPFLFFFPPFHDDMHDIMLIIKRIILVIPV…
27	27	D-D-D-D-G-AS-L-PPEEPKL-AGIEPP-LNPNPST--CGPIPL-HIPHS-HLAHP-LLEDATKKGRTTIGGTF-DITRPFPRRIKHILRKYEAYNPYTTSF-YN-NDDIDIKELPYGTICLDNQ-TGN-RRVLNVKF--SVSRVG-LKKNM-EYGVVVKAM-IKTKPFMDSH-YHGKAIQTLQVMRPKCNL-DVQ-QIRKTWSSLKKQSFVERITS-DFFKSQQ-DEE-KVDHE-FLA-AVVL-DRFVHTKG-VG-GYRK-NYVMAK-YMCKQLQFQRYVISQLFQYFLWELESYNTY-QMMKMYYQLNVWWSQLLAGNLNFKIGVSFKVVS-VIVGLGGF-F-RFQN-RFKLLHIE-GD----RRPPRASPPPRRPEVAEPIEEDDDREPPKSNAP…
28	28	P-P-P-P-I-EV-HFEEEEEFS-YDEDAIMARKEKLS--RFKAADMIEAVDMIKNIEMRFKNLVFFHAGDAEDFTMFGIVQRRVINFYELIFVVPIFRLNERSMVDMNEDKIRRDEQTEDVGDLDVMDPFMPTELDLPGTMSSEYDIMSNPTNMDLLGTETDR-SMIDPTMKENMILPDSTDDCDGNYELDFSMKEL-DFYGDFSDLNLIDTGVAFIQ-FTTAVKL-EFVMAPIRE-ESR-TLRT-NLYLRYAL-LL-GKLS-YQTNKS-QNERRYYDQELMLDVGDEECRLISTEEDHK-RTTEKTSEAVALMIVEQERQQQQDADDFEEGGN-GAGPRPPN-N-GNNQ-ALVGVPHK-AF----DDRRDRRRRRKDRDSTRSSARARAHKRRRRPWR…
29	29	S-S-S-A-E-LE-SQEEVVEEDKCFEFGLDNDKVKAQ--DIKRGSDGDGGTEGHFGKEHILFEDDDYEITGRRKGEIHDGECDGGWDIEKGDGCEGDDIWWRMEGLEFYLKYYYLDQVRFGAEEFCDFWDNEYDGFASMKNDDDLDDEDTKFEEWMEPADFQRLSEVDKDEFLFELDHDPEFFPFPKLDEADNQFKN-FPLRFLYKETEFFEDSKPVP-RDDDKYN-YQKKEEEEF-DDPISKAD-LQEKEVED-KE-RVRM-LLKEDM-LDSYDECSVSNAGFTSSVGPALKADEGFQL-DNNFNTQVYYYEDNISEYLDEDQRYQENKRNNV-GSGNDNNG-GKPGAW-TFGFYADL-QDK-KKGQNDREAENDNREVFNTCCSTSNSNLEEEESLE…
30	30	QVHVQEQENDTNAFTLLFFLFFAYEIWIWKFDKWKDELHALKRIYDNFINWKNRINLKRGFIDDIIIDFWLVVWWKLYDFDCHFYRIPLYFIPQFNHRGRLRNMPEKIGVIDRCKFDSLNIWFPDLMNEHRCLHIDRDDCRQFELYNNFFLRFKDGDRKFIQTEVTLDLDKDGSDTQCDFRDDGDRFLFTLHGKDHQEDDLIDDLYKFTASEEKRDLKYCEESEDQEICANDRPDSDVFRLRRVF-KGNRDSDDSRD-FTVFHWQHFFFHSFDLDKIATDENLILRFACKRSARCDCDLT-DSTLTEKSRGRRRWRQRRWDRDSWRGLPAWRKF-KGKFQFFRERIKRDVWWLLYVLFQKYHR-YKLLNKLRRNRRLLRIVIDVVCDCSCITSSEKEMT…
31	31	F-F-F-F-F--F-Y-FF--F-Y--YY-F-Y-YY-YF---Y-YYF-YY-FY-YYY-YFYY---FF---Y--Y----Y--FYF-YYY----YY-Y--YFF---Y-YY-Y-Y-F-----Y---------F--FYF-Y--YFF-YFY--YFF-----Y--FYYY-Y--YY-F-YY-Y-Y-FFF-Y----Y---Y-FYY-YY----Y---FY-Y--YYYY--Y--YYYF-Y----YYY-F--YFY-YYY----YYF-YF-YF--------Y------F-FY-Y-FF----YYY--Y--YYF-----FYY-YFYYY-YYY--YY--YYYF-Y-Y-Y-YY--Y-Y-Y--Y-Y--Y---------------L----LL-LLLLL--L---I--IIIII--ILIIL-L…
32	32	E-E-E-E-E--E-E-TTDDTSD--STEETDRETETQ---E-TVE-MRKEREERE-RTVE-S-EE---ESED--Q-H-VEDE-DDE---EER-R--AEE---V-ER-E-E-E----KE----EN---Q--QTE-E--DHK-TED--DEQNR--EE--ETDD-E--EI-E-QE-K-T-EEE-K----TE-KI-QQE-ET----S---TKRV--QEEE--D--QQEE-K----KEQ-E--EES-EQRE---EQE-DE-QE-V--V-H-ESEV--SE-EM-T-EE----MST--E--EDE-----EEE-EHSTE-EEE--QE-QQEQQKE-E-QKRRK-K-KRHRRH-H--H---------E-----K--VVQTVKTESKVVH-KSTTKTTKQKV-KKTTT-K…
33	33	L-L-LILLL-LL-V-KKVVKRI--KFILKVILRIRI---L-RLL-VLVLLIRLL-LDRF-D-II--LVLIL--R-V-LIIL-LIIR--NLI-L--IIL-LKRSTLNNFVTFF-RDFLK-F-MF-Y-KFMITLKM-YIFE-TRI--TFKIQ-HYKL-RNIIFC-IIK-K-LKILEK-RLR-VLF-TQI-FK-ILKITL-L--IF-NEIQK-FLIKK--L--LLKKPL-M--AVN-II-LVL-PNDP-L-PQI-VS-NS-D--K-T-LVVK--VTFII-EVTE----DED--I--IIT-T---IVVEVETDV-VII--VILVLILRVV-E-VVLLI-L-LVLVVV-V--V-L-------YR----F--LLFLLLLFFLLLLLIIMRIIMILILLLLLLFVL…
34	34	LKLKLKLKL-EL-K-LLLLLKH-LRGIVGIEQYVFE---QTFQV-LLGVLTILQ-QLLLLL-GG--GLDID--G-LHGGEI-LEDG-IQHR-EH-LLLSGGGKLELLHGIKR-GLLVT-L-KIILLVLRLILGG-LKLI-MLEGLGIVIYGYLLV-KLKGMV-IRLQI-FIIGEISILIMGLL-LLLLGL-LGLIGK-I-RLLFLFGYLDLFILL-QI-LYFLLKQ-SL-IVLDIV-CEL-VLLI-LLKLLPVL-LL-FSRI-DEVHRI-KHIILALLDIL---ELVI--V--VII-I-S-LLLVLLMTL-LDDT-GVGQVVVLLL-VKGLGGE-V-VGIGGI-I--V-G-----H-DC---ILIIGGGGGGGGGGGGGGEDKQEEKELEKRVELLMDV…
35	35	KEKEKEKEKKEK-E-EEEEDDQ-RDRGEEKKEEGEK-Q-EEEQEVRKNERERKE-KRQEHR-RR--DYKEK--NEEKDRRQAQGRK-REEG-KE-DRQRKQREGKGGKKSEDDKGAQE-M-EKMKQEMERRRRE-KAKE-RRESHEREDRQRKAQDKSAEEA-AEEES-EGGRLEKKRSQRRKRAQGHKDVRKEGRD-RERKKRERKRDEMEEADEER-AEEENDS-KN-GKSRKK-ESA-AKQQ-EREKKTKK-KK-QQRK-DDRRSK-QRKQKEGNEKA---EKAK-DDD-DEK-K-E-KEEEDESKK-KSSQ-PGPSRSRSKE-RDARRRD-R-RKRKKR-R--R-K-----H-KE---RQSRRRKKKKKKKKKKREEKHKQRHRKKRLKKKRRTE…
36	36	VDVTVDVDVPIV-EQKRKKRLE-VLIELIAKVKEKK-L-VRKKVKMTLVTTVTTKTEKTEEKPPEETTTTTVVKKMMTPTRVRTTLEVLTEETVLHARKLQFAKTELVAETVTVEVRIVVNRVELRKVRAQVLENLLVL-QTRVLEVKTVEVLKTLTYLEVE-TRKSE-EKITKKETVEKTVVETYVLIKTATKIVE-VVQQVVKVVVKVVETKFVIE-VDEKRVE-TR-KVPPVP-VEE-EPPC-LPIPVHVV-PV-PVVT-LVEILT-VILKVDREVLI---SPEVKVTI-TVLKLRL-VFFKFKPVIYVLLK-LNLRKTKRKT-PVVKKKK-K-KKKKKK-K--K-K---P-L-SK---DQQDVTTPPSPVTPTPVLVVKVVVKVRVELRKEEEVR…
37	37	LILILILILLILLIIIILLIII-VVLLVLIIIILII-L-ILILVIIILVIIVILIIIILIIILLLILIIILLLIVILLLLILLLILILVIILLLLLIVLLILLVLMVLILLLLLILVLLLLLLLLLILLILLLLLLIII-LLLLLLLILLLLLTLLLIILLI-LLLIL-LIIIIILLLLLIIILVIVLLLMIIIIII-ILLIILLLILLLLLIILLIV-LILLIII-LI-IIVIII-ILI-IIVL-IVLIIVII-II-LLLL-LLLIVL-LIILILIILIL-V-LLLIVLLL-LLIVILL-ILLILILIITIIIL-LLLLLLLLII-LLLIIII-I-IILIIL-L--L-I---I-L-LI-M-LLLLLLLLLLLLLLLLLLIVLIIILILILLLLLLLIL…
38	38	GGGGGGGGGGGGGGQGGGGGGG-GGGGGGGGGGGGG-G-GGGGGGGGGGGGGGGGGGGGGGGGGGGGGGGGGGGGGGGGGGGGGGGGGGGGGGGGGGGGGGGGGGGGGGGGGGGGGGGGGGGGGGGGGGGGGGGGGGGG-GGGGGGGGGGGGGGGGGGGGGG-GGGGG-GGGGGGGGGGGGGGGGGGGGGGGGGGGG-GGGGGGGGGGGGGGGGGGGG-GGGGGGG-GE-GGGGGS-GGG-GGGG-GGGGGGGG-GG-GGAG-GGGGGG-GGSGGGGGASG-APAGGGGGGG-GGSGSGG-GGGGGGGGGGGGGG-GGGGGGGGGG-GGGGGGG-GGGGGGGG-G--G-G---G-G-GG-G-GGGGGGGGGGGGGGGGGGGGGGGGGGGGGGGGGGGGG…
39	39	QVQVQVQVTEITQRRKKEEKHRRKHKDNKQRSQDQR-K-SSQSNEEKKNKKRKKEKHEKHHEKKRRVTLKRKKESEKVKKSRGKKQRRKTSRKGDSKAEQLKGEKSEKHRTTHKRRSGKKKTKRKAEKTKDKKSEKTKS-DMSQRSKEVKRKKEEETERSSE-VSEKA-KEEEEERTKAFDRKRTEEREETKEEEDK-RSQSKKEKDKESKKNQESKR-RKKEERK-SERERSYRR-KRR-VSSR-RSRSRSRR-SR-FLEI-QEKRCI-LRNERRERENK-KRECRNRHEQREKNRNRE-RRRVRSSNKQKKKAESEKSRERHGK-QRSGSSE-SNSCSCCW-W--W-S---Q-E-SE-S-EKKESSAEERESAREEYKAAGAAAGASVESAASQSEA…
40	40	GGGGGGGGGGGGGGGGGGGGGGGGGGGGGGGGGGGG-G-GGGGGGGGGGGGGGGGGGGGGGGGGGGGGGGGGGGGGGGGGGGGGGGGGGGGGGGGGGGGGGGGGGGGGGGGGGGGGGGGGGGGGGGGGGGGGGGGGGGG-GGGGGGGGGGGGGGGGGGGGGG-GGGGG-GGGGGGGGGGGGGGGGGGGGGGGGGGGG-GGGGGGGGGGGGGGGGGGGG-GGGGGGG-GGGGGGGGG-GGG-GGGG-GGGGGGGG-GG-GGGG-GGGGGG-GGGGGGGGGGG-GGGGGGGGGGGGGGGGGG-GGGGGGGGGGGGGGGGGGGGGGGGG-GGGGGGG-GGGGGGGG-G--G-G---G-G-TG-G-GGGGGGGGGGGGGGGGGGGGGGGGGGGGGGGGGGGGG…
41	41	SSSSSSSSASGASVRSSSSSAARSASATAAQAAAAQ-A-ATASTSSNSTNTANTSNSSTSSSKKASTSTTHTTQGSSTKNTHTNNASAGGNSQRSASTSAAGKSQTSSSAAANGAHTRTSSGSATGTSGSTGGQSTSSG-TSKGGQSTGGQGTSASSASQAA-GATRN-ASTSGTKSGNTNSNKTAAGSTTSTTTNS-SQAGSGSGNGTQSAATQQRS-HAASTVA-ATRTAAAAA-PAS-AAAG-RAVAAAAA-AA-VIGA-AATGHA-VGAGAEARGAG-SAGGRSTAAARATATASA-ATTETEASSVSSSIGGTGSKTKSGS-CAGGSST-SLSNSNNH-H--H-G---G-A-RV-Y-HNNHAAACCACAAAECANEEQEEEQEQEAAQQQSLEQ…
42	42	FYFYYYFYYFFYFFFFFYYFFFFYFFFYYFFTSFSF-F-TYSFYTFFFYFYFFYTFFFYFFTFFFFFYYYFYYYFFFFFFYFYFFFFFFFFFTFFFFYFFFFFYTCYFYYFFGFYFYFYFYFFYFFYFFFYYFFYFFFF-YFFSFFFYFFYFFYYYFYFFFY-FFYFG-FYYYFYFFYGGFYYFFYYFFYFFYYYFY-YFYSFFYFFFYFFFYFFFFY-FFFYYSY-CYFFFYFFF-FTY-YQYF-YYSQFYFF-QF-NNFF-THYFFF-NFYFFFHFFYY-FFFNFFYEFTFFFYYYFY-FFFFFFFFFFFFFSHFFFSYFYYFF-YGFFFFF-FAFFYFFF-F--F-F---F-F-FF-T-FFFFFFFFFFFFFFFFFFFFYFFFYFFFFFFFFFFFF…
43	43	GSGSGSGSGSGGSGSGGGGGASGGAGGGGGSAGGGS-G-AAGGGGGAAGAGGAGGAGGGGGGGGKKGGGGAGGGGGGGGAGGGAAGKGGASKGGGGGGAGSAGGGGGGGGSSGAGGGGGGAGGGGGGGGGGGAAAGSGG-GGGGSAGGGGGGGGGGGGSASG-GSAGG-SGGSGGAGGGVAAGAGGGSSAGGSGGAG-AGGSGGAGAGAGGSGGAGGG-GSSAGSG-GGGSGGGGG-SSG-GGGG-GGSGGGGG-GG-GGAG-AAGGAG-GGGSGGGSAGG-GGSGSGGGGAGGGGGGGA-SGGGGGGGGSGGGGAGGGASGSGGG-GGGGGGS-GWGGGGGS-S--S-G---G-A-FG-K-GGGGGGGGGGGGGGGGGGGGGGGGGGGGGGGGGGGGG…
44	44	KVKEKVKVKIKKVFVEESSEVYVEVIKQTKEVTKTE-A-VTTTQIRKGQKKIKKIKAKKAAINNTTKRRKVIIKQRKKNVDKEVVRTETKQTLQSCKDKRSKATLQMKSVEETKSKDQVKKNKVKSVKNKSKRIKKRKQ-SRQTEVKVREVEKVEKRMRIEK-RETEV-VVQKCVVRKVNVKKVRMVETTRKKTQVV-KIIKKETEVETIKVVETVEV-KVVTIVV-EVCEESVEK-VIV-TIAV-ASVIESEE-IE-LKFE-SRKEEE-KEAYEIIIIAR-TKTLVVHTKNCKEAHAEK-EQQTQSFVQNQQQPVSKTSEREEEQ-RTTEDDS-DKDEREET-T--T-L---C-Q-KE-A-KSSKKQKQQKQKKQKQKEEEEEEEEEEEKEEEVMVEE…
45	45	-------------------------------------------------------------------------------------------------------------------------------------------------------------------------------------------------------------------------------------------------------------------------------------------------I--------------------------------------F----------------------------------------------------------------------…
46	46	VCVCVCVCVCVVCVVVVVVVVLVVVVVVVAVVVVVV-V-VVVVVVAVVVVVVVVVVVAVVVVVVVVVCIVVVVVVVVVVVVVVVVVVAVVVVVVVVVVVVCCVVVVVVVVVVVCVVVVVVVVVVVVVVVVVVCVVVVVV-VVVVVVVVVVVVVVVVVVVVVV-VVVVV-VVVVVVVVVVVVVVVVVVVVVVVVVVVV-VVVVVVVVVVVVVVVVVVVV-VVVVVVV-VVVVVVVVV-VVV-VVVV-VVVVVVVV-VV-VVVV-VVVVVV-VVVVVVVVVVV-VVVVVVVVVVVVVVVVVV-VVVVVVVVVVVVVVVVVVVVVVVIV-VVVIIIV-VIILVLLV-V--V-I---I-V-VV-V-VVVVVVVVVVVVVVVVVVVVVVVVVVVVVVVVVVVVV…
47	47	FKFKFKFKFRYFRKRFFYFYFRRTFIYYYYYQFYYY-I-QYYYYCLKYYKFHKKCKYIKYYCYYYYKQYYKYYYYYFKYKYLFKKYYTFKKYKHYYCYRYYFCMKWMLYEVIYYNLYHYMKIMEIYYMCCLFYRKIVLF-LMFIYKMYECYCIFQKMCVKFF-EVYWF-RFYKYYRMFTYKLLRHSLYVYHCKFYKK-LYWFLSYCKCFYMRSFYYWY-LRRYYRR-KYWMQCWAY-RYY-YCCF-YCRCACQR-CR-LLYC-YQDYQC-LYYDTHFKFYY-LYFFKYYYVFWVAFYYHQ-AAVYVFWYAVVVVRWYVFYFVFFYA-LFYYYYY-YFYRLRRW-W--W-Y---Y-Y-AF-Y-EEESVVVVVVVMVIVVVYYCYYCCYCWCFYWWQYRYW…
48	48	LRLRLRLRLKRLRRQKKKKKKRALREKKCLRATKTK-K-AKTLKLLLRKLKLLRILFLKFFILLKKVKLKLAATKKLILLKLKLRLRLRLLKLRRKIKELQETKLKKLEKLLKEKLKKALSRLKLKKLLILQEKSLRLK-MLRYKKLKLALALKLELSRKLK-LLKRK-RKKVRKQLQKLELLKLSKKLKLIEKKEL-LGKQLAKAEAKGLRSKKGRE-LRRKRRL-LRKKLASVL-RRE-KASE-KSRAVSLL-AL-SQEL-KTLGVL-EGLLVRKKLFK-KLLSKQKRERKEKLKLRG-VKKKKKTQRRKKKVASEAREQEKEK-LRADLLL-LNLLLLLL-L--L-L---L-E-RQ-R-LMLLEEEMLQMNEEKREKKSEKSSVSESLEMMLELRM…
49	49	-------------------------------------------------------------------------------------------------------------------------------------------------------------------------------------------------------------------------------------------------------------------------------------------------------------------------------V-------------------------------------------------------------------------------…
50	50	-------------------------------------------------------------------------------------------------------------------------------------------------------------------------------------------------------------------------------------------------------------------------------------------------------------------------------R-------------------------------------------------------------------------------…
51	51	VCVCVCVCVCAVCVCGGAAGGICVGAAGGAAAAAAA-V-AAAVGAVAAGAVCAAAAAVAAAAAAGGGIGVAGGCVGAGAAAAAGACGYAAGGGCAVVAGCAICCGMCGAVAAAMMSACGAAWAMVAASYVGVACAVVAA-GVLRACAAVCCCVCAVVAVCVA-VAGGV-CCAAAGCVVVMCVACVACAAGVVAAACA-VGAVACGVCCGGACAAAGGA-VCCGACA-AAAMVAVVG-CCA-AAAA-GACAVAVV-AV-AIAA-ACVCVA-CCVVVCACVVV-VAVACAAGCGACGVAVMA-VCCCCCAAVAAAACGGCGCACAVAC-VGGAGGA-GGAGAGGS-C--C-A---A-A-AT-V-CCCYGAAAAAAAAAAAAGGGGGGGGGGGAGGAGGGGG…
52	52	----------------------------------------------------------------------------------------------------------------------------------------------------Q----------------------------------------------------------------------------------------------------------------------------------------------------------------------------------------------------------------------------------------------------------…
53	53	KIRVRVRIRVFRRQWIIIIIRVRKRTQRLKAYTKMT-Q-LYLSRRQRERRLLRTTRRKRTRTRRLLKRLTRRRIRREERRRERRTYLRQCILVTARQRLYQSMKVRREFREEYTVERERDYHERRTKEQQRRTRYRERK-KRVAFRRRLQDQKRVLKYERKR-KQRKS-VRRTVRIKRQKVRKIKYRFRKKQFKKRY-RKVLKQIQIQRKEVRRRKRV-QVMKRVY-FKQQRFTKQ-IKV-RYVK-SYIFKIRQ-YQ-VFQC-RIVRRR-FRRERVKIRRR-LQRVDRRMIRQIWRKREV-KWWIWVVKYRYYYVQILHCIVIRML-TQSLTAT-ITIKQKKW-W--W-F---D-T-KI-R-RRRCTTTEESETTDTESTRRVMHRVRLRETYTKNKTY…
54	54	----------------------------------------A----------------------------------------------------------------------------------------------------------------------------------------------------------------------------------------------------------------------------------------------------------------------------------------------------------------------------------------------------------------------…
55	55	KHKHKHKHKH-KQHEDDHHDHEEHHDNH-GCCDNDC-N-CKDDHEHHSHHNRHEEHDS-NDVELDDHRHNHDDSHRFHEHNYDHHDDRHHHDHE-KKDHDDDEHHFNLYHEDHDHFNEDRSNLHE-NRHKSKDQSEQHH-SHE-DEVNKVNVENNDHDHEQD-VES-H-KNDS-HSHKHRELRKEDHDESEKSNDHN-LHD-RMSVDVSHRKRHDH-I-FKKSDHN-ED-SHDDM--NQA-DDDN--DHDLDHK-DK-DNDK-NNYKEK-HKHGQEHH-HN-DD-DQLR-DH-DRHRHDS-MKKKKKDLDDDDDK-RDRGNDNSDD-H-RDDNA-TKNNPNND-D--D-P-----Q-H-----------------------------------------…
56	56	I-V-V---I--A-----------------------------------------------------------------------------------------------------------------------V---------------------------------------------------------------------------------------------------------------------------------------------------------------------------------------------------------------------------------------------------------------------------…
57	57	S-T-K---S--G-----------------------------------------------------------------------------------------------------------------------T---------------------------------------------------------------------------------------------------------------------------------------------------------------------------------------------------------------------------------------------------------------------------…
58	58	G-R-G---G--G-----------------------------------------------------------------------------------------------------------------------G--------------------------------------------------------------------------------------------------------------------------------------------------------------------------------------------------------------------------------------YYYYAAAAAAAAAAAAALLLWLLLWLWLCAYYWAWLY…
59	59	SKPKSKKAHK-HRKKNNKKNRRNRRKKVTKLAVKVL-K-KKIKVKEIIVIKKIRKVVTEAVRKKTTEKEKVLLVVKKQKRVKKRLVTTRISTCK-HNTVVVAKKCRKKTAKKVLKRVTRKEQKVK-RKRRIATKEKKKR-NQKRLKKKSRWRKKRSKNRKRL-KRK-K-KRKK-KKKVRSRKKKKHKLLKKRKRKRE-KRRNKKRKRRKRRVRRKR-R-KLIKTRE-RK-LKTPK--RKG-PAGK--AKTKKKK-AK-SKVV-KLKAKV-RARLRTVKTKK-CITNKAK-HK-HRKKRKL-KRRRRRKCHNHHRK-VHLNIHIKLH-R-IMIIQ-TKILHLLI-M--I-T---M-G----L-DDDDYHFVIFIYYFFFFKKKKKKKKKNKYVNNKRRRN…
60	60	------T--------------------------------------------------------------------------------------------------------------------------------------------------------------------------Q----------------------------------------------------------------------------------------------------------------------------------------------------------------------------------------PPPPGGGGGGGGGGHGG----T------ND---D---…
61	61	---------------------------------------------------------------------------------------------------------------------------------------------------------------------------------------------------------------------------------------------------------------------------------------------------------------------------------------------------------------------------------IL-I----M-------------I-------…
62	62	---------------------------------------------------------------------------------------------------------------------------------------------------------------------------------------------------------------------------------------------------------------------------------------------------------------------------------------------------------------------------------------------------------------…
63	63	---------------------------------------------------------------------------------------------------------------------------------------------------------------------------------------------------------------------------------------------------------------------------------------------------------------------------------------------------------------------------------------------------------------…
64	64	---------------------------------------------------------------------------------------------------------------------------------------------------------------------------------------------------------------------------------------------------------------------------------------------------------------------------------------------------------------------------------------------------------------…
65	65	---------------------------------------------------------------------------------------------------------------------------------------------------------------------------------------------------------------------------------------------------------------------------------------------------------------------------------------------------------------------------------------------------------------…
66	66	---------------------------------------------------------------------------------------------------------------------------------------------------------------------------------------------------------------------------------------------------------------------------------------------------------------------------------------------------------------------------------------------------------------…
67	67	---------------------------------------------------------------------------------------------------------------------------------------------------------------------------------------------------------------------------------------------------------------------------------------------------------------------------------------------------------------------------------------------------------------…
68	68	---------------------------------------------------------------------------------------------------------------------------------------------------------------------------------------------------------------------------------------------------------------------------------------------------------------------------------------------------------------------------------------------------------------…
69	69	---------------------------------------------------------------------------------------------------------------------------------------------------------------------------------------------------------------------------------------------------------------------------------------------------------------------------------------------------------------------------------------------------------------…
70	70	---------------------------------------------------------------------------------------------------------------------------------------------------------------------------------------------------------------------------------------------------------------------------------------------------------------------------------------------------------------------------------------------------------------…
71	71	---------------------------------------------------------------------------------------------------------------------------------------------------------------------------------------------------------------------------------------------------------------------------------------------------------------------------------------------------------------------------------DD-D----D---------------------…
72	72	------------------------------------------------------------------------------------------------------------------------------------------------------------------------------------------------------------------------------------------------------------------------------------------------------------------------------------------------------------------------------LLLKKIKILILPI-----------LL---I---…
73	73	--------------------------------------------------------------------------------------------------------------------------------------------------------------------------------------------------------------------------------------------------------------------------------------------------------------------------------------------------------------------------ELLTSSGDDKDSIDKAH-LL-SLL-L-VCG---I-L-…
74	74	------G--------------------------------------------------------------------------------------------------------------------------------------------------------------------------G----------------------------------------------------------------------------------------------------------------------------------------------------------------------------------------GQGNRHKKKKRKKKGRK-PP-SPP-P-PPV---K-P-…
75	75	------P--------------------------------------------------------------------------------------------------------------------------------------------------------------------------T----------------------------------------------------------------------------------------------------------------G-------------------A---------------------------------------------------DDDDSSEPPSATSTRPG-GS-GGG-G-GEG---G-S-…
76	76	DADADADTDKWDQGARREEHESARQEEKSSLPAEAL-L-PDAKKHSLHKLKALFHLRESHRSQEEELSKRFSSDHYKLKVNNVIVDDEKLLEVSYSDVLDGDANIKDGKQARPTPPHAHGREGPAYEGEDENEGRATAI-EEKYTSELEAGAATVEAVASLK-NGLWP-TDDKMTSENPPSKSDTVEYALTDKEDEN-KKRELAINSALKGLLKNKWK-GCPVQAS-KKLRSKRNK-EGR-HVRV-LRPVNRAD-ID-RRGD-KIGDAD-RDDHDSEASEL-TKHDGEDFMKLKSSDDQQ-QSGLGLEDKRKQVSLSATPTRTELK-QFALAAL-TSTYQYYQ-Q--Q-N---N-D--A-P-NNNGQQDKNPAGDAADS-KKKKKKKK-KQS---E-Q-…
77	77	------------------------------------------------------------------------------------------------------------------------------------------------------------------------------------------------------------------------------------------------------------------------------------------------G-------G------------------------------------------------------------------------------------------------------…
78	78	------------------------K-----------------------------------------------------------------------------------------------------------------------------------------------------------------------------------------------------------------------------------------------------------------------K----A--K------------------------R-----------------------------------------------------------------------------…
79	79	ATSTATATTSIASNSTTTSTKSTDTTTTQDDKLTTD-D-RTTATSSTTTTNDTSTTTDSTNSSSTTTDTDTNNTWSTTSTTTSTTTTDWTTTTTEGTTTTTTTTTTTRQSTTSNSSTTTTLTKSTRTTLTSTTTLSTED-STTQETTTETGTTSTTTNTTTN-ESTRS-STTYRTTTLSRTTDSARTETTATHTTTD-NTTKDTNTTTTTSATTTTRT-TTTNTTE-TTLDTTDTG-TTS-SLTD-DLTLASST-LT-ATST-STTTTT-TTTDTSTTNSD-QTGCTTDDDTMGTTDTTN-TTTDTDKSLAVTETQDRDGNGNDTN-KEDTASQ-NTNTGTTG-G--R-K---SEL-RD-G-TTTTPAAERTKVATGQSDRKYKRRYRNRDGNKGAADG…
80	80	---------------------------------------------------------------------------------------------------------------------------------------------------------------------------------------------------------------------------------------------------------------------------------------------------------------------------------------------V-----------------------------------------------------------------…
81	81	---------------------------------------------------------------------------------------------------------------------------------------------------------------------------------------------------------------------------------------------------------------------------------------------------------------------------------------------G-----------------------------------------------------------------…
82	82	-----------------------------------------------------------------------------------------------------------------------------------------------------------------G---------------------------------------------------------------------------------------------------------------------------------------------------------------------------P-----------------------------------------------------------------…
83	83	RNGNGDGNGNGGGKGQQGGKHGGGDESGGSGKGGGR-G-QRGKGGNGGGGGQGGGGNGGSSGKHWTGGGGGQQGKANGHKGNGKKGTDGGKWCGGQKSGGGKGGGGGGKGGQGNGGGGREKGDGGGGDDKGGGGKGKEG-GGRGQGGGSGHGGGELEKRGGG-NAEGG-TGGKNGGGGGGADGGKKHQSDKEQHGRN-DGGKGGGGGGEGDGGGNGGS-GGGGDGD-CDNGRGGEG-GQG-GDGD-ERSGDGQG-EG-CQGH-GSGGGK-GGRGGKGRGRG-KKGDKRENGGNGGRDRGG-GKNGNGNGRNHQQQGNGRSNGNGRN-GGGRGGE-GKGNGNNK-K--K-P---SKN-EH-G-GGGGVTVAVCPSACYACKEESEEESDTEKESHQEQCH…
84	84	-----------------------------------------------------------------------------------------------------------------------------------------------------------------------------------L---------------------------------------------------------------------------------------------------------------------------------------------------------------------------------------------------------------------------…
85	85	-----------------------------------------------------------------------------------------------------------------------------------------------------------------------------------S---------------------------------------------------------------------------------------------------------------------------------------------------------------------------------------------------------------------------…
86	86	-----------------------------------------------------------------------------------------------------------------------------------------------------------------------------------H---------------------------------------------------------------------------------------------------------------------------------------------------------------------------------------------------------------------------…
87	87	QMHMQTQMKQDKQIRKQQQEDLRKWTVQQKVEQAQK-C-EEQRQRQKLQRQKRRKRERREEKFFVVHKASEVVETQQHFTEEDTARVSYEEVQLENKEERTELQQHREVTKKKKQEELVEFEEQRVQELKEKSKFKKVK-EGKQRLDEKKFKRQECQVQLKR-VHNEL-QQEGTQQNKLSRRAKHTERRNHKREEQT-QREQKKQKKKNREQQQQRGA-KHQKEHR-KEENKLKRK-QKA-HRAC-RQQIKEKH-RH-RERA-EQTKDA-QKQHQKEKMQQ-AKIKREKRMDDREQKQFK-QEECECKEQQQEEEKLKLPEAEREE-TRLEEEE-EQEEPEEK-R--R-E---EQD-GT-A-EEAEMMLVTRVIMRTSDTIILVILLVTIIITTYTYKT…
88	88	------------------------------------------G--------------------------------------------------------------------------------------------------------------------------------------------------------------------------------------------------------------------------------------------------------------------------------------------------------------------------------------------------------------------…
89	89	------------------------------------------E--------------------------------------------------------------------------------------------------------------------------------------------------------------------------------------------------------------------------------------------------------------------------------------------------------------------------------------------------------------------…
90	90	--------------------L---------------------E----------------------------------------------------------------------------------------------------------------------------------------------------------------------------------------------------------------------------------------------------------------------------------S---------------------------------------------------------------------------------…
91	91	LELELELELAELELAVVIVVEETQEKLLLHPKELET-C-RVELLQMEELEKLEVQEVQLVVLIIEEKIFLKRRLWVFKIQLMLEKEELDMKEKPELMLKELVKIKVIYMILLIVILLKRLNQVIYPLLKMLIAENYPFT-LHVPYQLVTMPMYVARYRPELF-ALLEV-EIMTVVEHIIPEIFEFRIYELFMKILAY-IDVIFLLMEMLDLEQKIDDR-YEELIEH-KIYYVRRIL-QPR-FNKN-PKENVKVI-NV-KKEL-LEKMIL-KMRFITIDKRY-VRRRALEDHLFHMRDRQE-VIIVIIELYEHLWRLPQQPRRKLNL-PAPNEEK-DEEYAYYF-F--F-K---SEA-LP-A-QVLMKKKTKTTQTTTTTSYSTPFPTAPCLKKKDRKTK…
92	92	YFYYYYYFYFVYFCLVVVVVVFFYVWAAICVVVAVV-Y-VVVKAVFVVAVAVVVVVVYVVVVLVVVVLTAVIIMLVFVVVAFVVVLVVVVVVVLVLYAVLMFLVVIVFVMFVLYMFALIYVIYMYVVYIYIFYYVYFYY-VYWVVYYVFYCYYVVRYVYYFV-FVVVM-YVVVYVYYYMWYYYFFVVAYVFYVVVYY-YVVYYYVYFYVVYYVVVVVV-YYYVVFY-VVVYYVVYY-FYV-VVVY-VVYVFVYY-VY-VFYY-VYMYYY-CYFYFYVVCFY-FMCVVVYVVFVVVFYFCY-YVVYVYVVVVVVVFVVVVGVVVYVV-LVVVVVI-VVVVVVVV-V--V-D---VVK-VV-V-VVVVVVVVVVVVVVVVVVVVVVVVVVVVVVVVVVVVV…
93	93	AAAAAAAAAAAAAAAAAAAAAAVVAAAAAVAAAAAA-A-AAAVAAAAAAAAIAAAAAVAAAAAAAAAVAAAAAAAAAAAAAAAAAAAVAAAAAAAAAAAAAAAAAAAAAAAAAAAAAAAAAAAAAAAAAAAAAAAAAAV-AAAAAAAAAAAAAAAAAAAAAA-AAAAA-AAAAAAAAAAAAAAAAAAAAAAAAAAAA-AAAAAAAAAAAAAAAAAAAA-AAAAAAA-AAAAAAAAA-AAA-AAAA-AAAAAAAA-AA-AAAA-AAAAAA-AAAAAMAAAAA-AAAAAAAAAAAAAAAAAA-AAAAAAVAAAAAAAAAAAAVAVAAA-AAAAAAA-AAAAAAAA-A--A-A---GAN-VA-A-AAAAAAAAAAAAAAAAAAAAAAAAAAAAAAAAAAAAA…
94	94	MVMVMVMVMVVMVAAIIIIIVAAIIIAIVILIIAIL-V-IIILIVMVIIIVIIIVVIIIIIVLLWWVWVVVIIMILIVLIIILIISWWVIIWIAVMMVIVVGAIIVIIVVVIVAVIVAIIVIVVMILVIMIMVAIMIVI-IMGVVAVLMCLCMVVVMIIALL-MLLVR-AILIVMAMMRVLMVALIIVILLMILLMM-MIIIVCLCLCLIIAILIVVV-IAALLVM-ILVCMVLMV-VLV-LIII-VVVVMIMM-IM-VLLM-VVLMMT-LMILMALVLMI-VCLITILVVIVVIMLMVV-MIIIIIVILVLIILIILILVLVVLL-LVVLIIL-VVVILIIM-M--L-R---SVK-VI-L-VVVVVVVVVVVVVVVVVVIIVIIIVIVIVVVVVVIIV…
95	95	---------------------------------------------------------------------------------------------------------------------------------------------------------------------------------------------------------------------------------------------------------------------------------------------------------------------------------------------------------------------------------------------------------------…
96	96	KKKKKKKKKKKKKKKKKKKKKKKKKKKKKKKKKKKK-K-KKKKKKKKKKKKKKKKKKKKKKKKKCCKKKKKKKKKKKKKKKKKKKKCKKKKCKKKKKKKKKKKKKKKKKKKKKKKKKKKKKKKKKKKKKKKKKKKKKKK-KKKKKKKKKKKKKKKKKKKKKK-KKKKK-KKKKKKKKKKKKKKKKKKKKKKKKKKKK-KKKKKKKKKKKKKKKKKKKK-KKKKKKK-KKKKKKKKK-KKK-KKKK-KKKKKKKK-KK-KKKK-KKKKKK-KKKKKKKKKKK-KKKKKKKKKKKKKKKKKK-KKKKKKKKKKKKKKKKKKKKKKKKK-KKKKKKK-KFKKKKKK-K--K-H---DKQ-KK-K-KKKKKKKKKKKKKKKKKKKKKKKKKKKKKKKKKKKKK…
97	97	VIVVVIVIVIAVIFIIIQQICFIKSKVVQEKRQVQK-R-RCQEVMEIMVIIQISKIKESKKKVVEEIEVIVEEECFAIVIVAMIIQEEIIIEIIIEYIVQQIVIIQKAIRCCVIRAIIEIIQVRIQKISYKVVFIIVVR-RIFRIFVKIKSKIKIIIKMFCR-CCEIL-IKKVRKFIVLKIVVFVKKIIEVYVRKIV-VIKYVKVKIREVIIKKKVIK-AIIVKIV-IRIQLKKIV-IVK-SKKR-VKVKIKLI-KI-KMRT-VIFCVT-LCKRMFKFRKK-VLRKFKQRIVIIIKQKKI-IIIRIRFKMIMIIIAHIVQIIIRVI-QRHVLLH-LVLLLLLV-V--V-V---ATK-VI-A-SKQAMMMMMMMMMMMMMTTTTTTTTTTTTTTTMTATS…
98	98	LILILILILIALLIIIIVVIIIVLIVIMVIVIIIMV-I-IVMIMMIIIMILIIIMIMIIMMMLLLLLLMLIIIISILLLIILVIIVLVVMLLVIFVMVIVVVIFVMFLIIIIIIILIIILICLILVILCMMLIIILMLV-MLFFHILILLVLLFVLLIIIIV-IIIFI-IFVVLILLLIIIVLMMIFHLIMMIVVIL-VIIVLLILILIILIIVIIFI-LIIIVML-ILFMLLMLV-VLI-VLLI-FLILLLLL-LL-ILLL-FIVLML-LLIILVVVMII-VIMIVVIIVFFVLIIIVI-MLLSLSIVVIVIILFVIIFLILSEI-LLVEEEL-EFEELEEV-V--V-V---PFF-FI-V-LLLLLLLLLLLLLLLLLCLLLLLLLLLLLLLMIVILL…
99	99	---------------------------------------------------------------------------------------------------------------------------------------------------------------------------------------------------------------------------------------------------------------------------------------------------------------------------------------------------------------------------------------------------------------…
100	100	---------------------------------------------------------------------------------------------------------------------------------------------------------------------------------------------------------------------------------------------------------------------------------------------------------------------------------------------------------------------------------------------------------------…
101	101	---------------------------------------------------------------------------------------------------------------------------------------------------------------------------------------------------------------------------------------------------------------------------------------------------------------------------------------------------------------------------------------------------------------…
102	102	KDKDKDKDKSRRSPPDDPPDNPPNNNDDANQNNENQ-P-NANSDDRDDDDDPDRDDSNRSSDFFQQNDNDDPPRPPKNFDKKKDDQQDNDDQNKNNNKDQTPKYNRLKSRPALPRKKKPKDRKRRNRKRNKKPKDKEQK-KNKHQKKRKEVQKVDKDSEKKR-RPRSH-NLRDKRKDRHNKKQRSSKQERSNDRRDS-KDFNQNSDDERDKNPLKDSR-KNNRRES-SKPKSSPNK-DKR-RSYR-SSDSNSSR-SR-AQLR-NENDKR-YDNLHKASFNL-PPYVNLELKNPKKNENRE-NKKMKKKLRRRKKLPERPLKKKMSR-PLVSCCI-SDSPRPPK-K--K-K---CCV-A--D-KQQKKKKKKKKKKKKKKKKKKKKKKKKKKKKKKNRKK…
103	103	-----------------------------------------------------------------------------------------------------------------------------------------------------------------------------------P---------------------------------------------------------------------------------------------------------------------------------------------------------------------------------------------------------------------------…
104	104	-----------------------------------------------------------------------------------------------------------------------------------------------------------------------------------I---------------------------------------------------------------------------------------------------------------------------------------------------------------------------------------------------------------------------…
105	105	-----------------------------------------------------------------------------------------------------------------------------------------------------------------------------------C---------------------------------------------------------------------------------------------------------------------------------------------------------------------------------------------------------------------------…
106	106	KKKKKKKKKKHKRLYLLVVLKSYLKKTVLFILLTLIKI-LKLVVLLKKVKPVKKLKYIKYYLKKDDRYAPKEEFSKKRKKLKMKKFTLSKKDRVKLKLKFYKKERREKKAKKLHSKLTEKRQKAKKLKLKRKQKRKTKY-RKAILKKLKKPKKEMKKPTKKV-KKLSL-TELRELKKKLNKKKKIPDLKLIKKLLKK-KKDLKKMKKKLKKTNMLKSC-KTTLMVK-KMIQKRNKK-VKC-VRRL-FRVRKRKK-RK-LDSK-TKKKKK-DKKCKVLKVKI-KVVLKQGPNNLNNKGKLK-KNNKNKKQNNNNNDPKNRPPNPSAN-KRKAVVP-QKQMRIIS-S--S-V---VEL-I--F--------------------------------------…
107	107	ASASASASARDARRHEEEEEKQARKEKTDEFEQKQFEN-EKQGTRPTKTTIETDRTSSDSSRASRRQGRVTRRQLLDQSTEGESTDRTKNTREKHHQDKDVSQRESSDKTKEDSTGERRDKEDTECDDEQKASRKERKN-KQYKNRDDRKPKESKKQFKRSQAKKERE-KSDRNERQAEDSEKRPFSNREPQMDDS--ELAEKKNKAKEMDKAEGLRH-QKKQDT--REQRFPVWA-ATD-PPPP-APTPWPFS-PA-SCNK-TQSKKK-SKQHWKRKNQK-VDNTKDTEVIQVDQTQEQ-WHHTHPEDENEKKRRDVNPVVVPQK-PEEQKKT-KKKKDKKA-A--A-E---VGK-Q--S-PHHAPSSDSEDEPEEDEEAVEASVEVPADKPPEEEDQ…
108	108	---------------------------------------------------------------------------------------------------------------------------------------------------------------------------------------------------------------------------------------------------------------------------------------------------------------------------------------------------------------------------------------------------------------…
109	109	---------------------------------------------------------------------------------------------------------------------------------------------------------------------------------------------------------------------------------------------------------------------------------------------------------------------------------------------------------------------------------------------------------------…
110	110	---------------------------------------------------------------------------------------------------------------------------------------------------------------------------------------------------------------------------------------------------------------------------------------------------------------------------------------------------------------------------------------------------------------…
111	111	TKTKTKSKTMPALSPEESSENAANNKSGTKDKKSQEKP-KSQEEKKQAEQHQQKKQGRKGGKQQKKKSKSKDDPHGVKQRPDPQQPKRATKKKSTNKPRPRLTPKGDVKVAAIRVDPGDVKLVVVTLVLKFMRRKVEAN-FKSKKRVTHRDRVERKKEYQPTQHAHEI-KENRASRKKIHKLSRDEEKHHDQGDNR--LRFEIRARKRHRVKFNHREA-EKKEKA--KKDFEFFED-KVA-NFFN-NFGFEFED-FD-DPED-SPKRAD-PRNEEGRMNNG-KQNDLKGCGSDDANGNVA-DPPFPLKKKEKKKPSRGRGKEKFQK-RCRQTTS-VLASLSSE-Q--G-Y---KSV-D--G-ESSDTTTDDGDKSGNNGDGGDGGGDGGGAGGGGSGTG…
112	112	-------------------------------------------------------------------------------------------------------------------------------------------------------------------------------------------S-------------------------------------------------------------------------------------------------------------------------------------------------------------------------------------------------------------------…
113	113	-------------------------------------------------------------------------------------------------------------------------------------------------------------------------------------------W-------------------------------------------------------------------------------------------------------------------------------------------------------------------------------------------------------------------…
114	114	LRLRLRLRIEDLERKAADDALKEALAEDSMLCQEQMIA-CLQLDQSLMDLDMLIQLKMIKKQLILLIMTDLSSNVRVIILGIDLLDLLILLLLASPCGADNLPELNDVANLLTVDIGMSVTSINIKEVSCYIVLAIRIE-YVAFNTIEIIEIIDALVHRSAGAILEEK-LDEADERVIKYCVIKVHERIEVCGDEL--VFRAVLELCIEFILDERFEP-VLLEEE--FEKEMQQMM-FDP-GQQR-RQGQMQMM-QM-A-EV-YGTILV-KILQMTLKELA-VFMPMRIFRFKRYLILFG-MSSTSAVRRLRAAKVIKVTKKKRPR-TFVPKKH-KIRRVRRH-H--H-Q---VPQ-P--H-S-GCAAAAAAAAAAAAALYYTYYYTYSYSSTSSAASS…
115	115	---------------------------------------------------------------------------------------------------------------------------------------------------------------------------------------------------------------------------------------------------------------------------------------------------------------------------------------------------------------------------------------------------------------…
116	116	---------------------------------------------------------------------------------------------------------------------------------------------------------------------------------------------------------------------------------------------------------------------------------------------------------------------------------------------------------------------------------------------------------------…
117	117	KDKDKDKDVAEVATDEELLEAPGSSGEENPMQPEPMDS-QNPNEQFNYENITNKQNQSKQQQEETTRTPMDRRDDSLREDEVDDDSSS-GDTSKLAVDKSTLKQSKDLSSKELAEVDKRIPPLSINMITISVASPIELK-SVKKWKLTVKKKVDVRVQERFERVRERP-SDKPLEGVVPRRNLGIQNDIEIIPDKK--HPDDLKEKCKEPVSVKSPRE-LSSEKR--AKQSISNLI-TKE-GNSE-QSGNLSIL-NL-R-EL-LHKKLL--KIQLDEKHIT-LKPQKFSSYLQYRISIRH-LYYEYGLFFMFFF-ASYLTKYKGKF-SGTKHHP-HDHALAAY-Y--Y-E---E-K-T--D-GTPGRRHTTTTDHTSSTPSTMTTTMTMTDTMMMSMPM…
118	118	---------------------------------------------------------------------------------------------------------------------------------------------------------------------------------------------------------------------------------------------------------------------------------------------------------------------------------------------------------------------------------------------------------------…
119	119	VPVPVPVPQNDQNRKDDQQDKKKSKSEEKIDTKEKDKR-TKKPERSSKEPDKPDRPSSDTSRKKKKSELDTYYHDEMSKSDADAEPRE-SQKEDRFEDKPSKDSEEKIDQGGEKKADDFQTRQQAREQKEWRKSAAGKA-WKENRSQEDKHKAPDRKTGAREDDGGSA-APEPEEQKRASGDKQRTEEKGREEEEG--DTKNNKGKGKGTQAVEETSN-SAAGDL--IESIKILKN-SKN-GQEL-NLSQKEKE-QE-S-KN-RILMAL--MLDKQDKDLK-QPDSRKMFRRSCNLMLAS-KAALASEKHQHLL-QDRGGKKKPQH-LLEQPP---KPPRPPT-T--T-N---P-P-L--L-GEDPSSAEEADSLHPDAQEEEEEEEEDDNDSSSLCGS…
120	120	RTRSRSRSKTIRT--EE--ES--RSSLELQASKLKACQ-SAKNERNSAESEETERTTKEHNRAEASLAP-LSSKRKDLESFRVVEEAK-DKLSR-GRIDESPKVSEMDDEKKLPERFKSDDNDEKLGDNRENPSDKRK--DMKFDSDGTRWRKVCIL-RSDGETKAWI-RVGDWGDLNIVKDKDL-EKEARREGGK--DKTQRRVKKRAKDRTGAKWV-RRRTGS--GGWERIVRK-S-V-GTLA--IFTRIRK-TK-M-NR-PR-KQR--KRRRVG-LRT-RSLV-N-A-PW-RR-R-R-RRRSRVDNRKRNN-FW-WAI-IKV----WV-----Y-Q-QQ-------G---S-A-P--G-NE-QSSDKKSKSTSSKSEKKVKKKVKPKAQVVEREGP…
121	121	DEDEDEDEAQSA---II--IQ--EQAE-AEKMEEEKKF-MSEE-ETSG-S-ESQESEEQEEEGGEEDEE-AQQTEEDDGNADSNNTEE-LTEVE-KNSTTEHENVNVDYQEEQHQDSEQDFRDQDAVDRDEAHRFDEK--EKEAERDVRKNKDVPPKYERSMQKEPFR-DIFFTVCKARYEEKCKYVKNPKDFVFE--EQDTKKPGEKPQDDNFKQFE-DDDPIP--SFQQSHSAN-P-E-GHFR--HSHAFSE-HE-K-RN-RS-QEN--QNEALF-QNV-DDNK-----VQ-IN-N-S-GQQNQDC----QQ-QG-SAK-KDL----GL-----Q------------P---D-N-L--S-HHQHEEEDDEDEEEEDELQQ-QQQ-Q-Q-E---E-Q-…
122	122	R-R-R-R-KKQK---EE--E---R-VD-AKADLDLAKR-DVLT-LQLM-L-RLDLLKRDKKLVLQRVKI-TPPIRLDVVL-ETLLSRR-PQRLD-DESYSQQMKL-KDL----Q-ELEPDV-D-ESPDEECKQRLE-E--CQ-NKRDPQGDGEKENQC-R-PYQ-CR--HKPVAPRQK-QHDERQCKEKCQEIPPD--DEALEGFGHGCEDHAPDERL-EHH-PE--APN-DACEM-G-L-GAA---APAEADQ-AQ-H--Q-E--GQQ--GQEE-P--QC-T--H-----DS--Q-Q---EGGEGEW----AA-AE-PA---R--I--S------K----------------N-PET--C--------------------------------------…
123	123	--------T-TT----------------E-------Q-------------------------------G----------------K---------K--VKE------------------------------D-G---------VKG---------G---G-------------V---D---------N--------------------------G---------Q--R---------L---G------E----------------------------------------------------------I--------L-LS------E--L------F-------------------AS--V--------------------------------------…
124	124	----------------------------K---------------------------------------R--------------------------K----E--------------------------------V---------PEV-------------V----------------------------------------------------------------L--E--------------------E----------------------------------------------------------E--------P-SA------S---------E-------------------R---R--------------------------------------…
125	125	--------------------------------------------------------------------R--------------------------D-----------------------------------------------A--------------------------------------------------------------------------------E--A--------------------V----------------------------------------------------------D------------------Q---------K-----------------------E--------------------------------------…
126	126	--------------------------------------------------------------------V--------------------------R-----------------------------------------------D--------------------------------------------------------------------------------------------------------------------------------------------------------------------------------------E---------------------------------F--------------------------------------…
127	127	--------------------------------------------------------------------R--------------------------------------------------------------------------T------------------------------------------------------------------------------------------------------------------------------------------------------------------------------------------------------------------------G--------------------------------------…
128	128	--------------------------------------------------------------------V--------------------------------------------------------------------------M------------------------------------------------------------------------------------------------------------------------------------------------------------------------------------------------------------------------V--------------------------------------…
129	129	--------------------------------------------------------------------N--------------------------------------------------------------------------L------------------------------------------------------------------------------------------------------------------------------------------------------------------------------------------------------------------------R--------------------------------------…
130	130	--------------------------------------------------------------------K--------------------------------------------------------------------------R---------------------------------------------------------------------------------------------------------------------------------------------------------------------------------------------------------------------------------------------------------------…
131	131	--------------------------------------------------------------------Y--------------------------------------------------------------------------H---------------------------------------------------------------------------------------------------------------------------------------------------------------------------------------------------------------------------------------------------------------…
132	132	--------------------------------------------------------------------Q------------------------------------------------------------------------------------------------------------------------------------------------------------------------------------------------------------------------------------------------------------------------------------------------------------------------------------------…
133	133	--------------------------------------------------------------------K------------------------------------------------------------------------------------------------------------------------------------------------------------------------------------------------------------------------------------------------------------------------------------------------------------------------------------------…
134	134	--------------------------------------------------------------------S--------------------------------------------------------------------------L---------------------------------------------------------------------------------------------------------------------------------------------------------------------------------------------------------------------------------------------------------------…
135	135	--------------------------------------------------------------------V--------------------------------------------------------------------------R---------------------------------------------------------------------------------------------------------------------------------------------------------------------------------------------------------------------------------------------------------------…
136	136	--------------------------------------------------------------------G--------------------------------------------------------------------------A------------------------------------------------------------------------------------------------------------------------------------------------------------------------------------------------------------------------R--------------------------------------…
137	137	--------------------------------------------------------------------W--------------------------------------------------------------------------T------------------------------------------------------------------------------------------------------------------------------------------------------------------------------------------------------------------------G--------------------------------------…
138	138	--------------------------------------------------------------------R--------------------------------------------------------------------------D------------------------------------------------------------------------------------------------------------------------------------------------------------------------------------------------------------------------C--------------------------------------…
139	139	--------------------------------------------------------------------Y--------------------------------------------------------------------------A--------------------------------------------------------------------------------------------------------------------------------------------------------------------------------------E---------------------------------Y--------------------------------------…
140	140	--------------------------------------------------------------------S--------------------------D-----------------------------------------------M--------------------------------------------------------------------------------------------------------R-----------------------------------------------------------------------------R---------D-----------------------R--------------------------------------…
141	141	--------------------------------------------------------------------D--------------------------S-----------------------------------------------KN-------------------------------------------------------------------------------E--D--------------------E----------------------------------------------------------P------------------Q---------Q-------------------L---L--------------------------------------…
142	142	----------------------------E---------------------------------------E----------------E---------S---EV--------------------------------S---------NYS-------------S---------------------------Y--------------------------I---------V--P---------S---L------L----------------------------------------------------------K--------N-DA------G--G------I-------------------G---A--------------------------------------…
143	143	--------T-IQ----------------Y-R----RI----------V-----M--W-LWW-EE--V-E-------VVE--V---V---------VV-TVVR-----VN----R-V---VE-V-VR-V-V-TRREV-E---V-FHRV-QE-EV--EI--R---Q--------NK--IT---IQ-E--HV-EVQ-----I---QY-E-E--V---N----I----R--A---S--TT-T---P------R-T-SV--V----V----EVV--EI-T----I--V------------I-I---V-----L--------G-SE------K--G------I-------------------RY--A-ILQRKKKLLYLRRHLLHKRR-RRR-R-RRK---R-W-…
144	144	V-V-V-V-E-EE-AT-----TARRIK--REA----QQ---E-V---QQ-Q-QQV-QQEMQQ-HHQQGQEEG--KMREGHE-D-EKSQR--RQM--RR-KNEE--MKKEKKSGKEKE---EREDKARSE-R-AEEKA-K---E-SKEESEA-AAK-AEQ-E-LREA--N-QKIKQSAEANK-DSMQQEKP-QRRSI---DSQDKQ-K-S-SDQKIRS---EQQFIE--LI-VAKKAH-E---IKKE--REKAKAA-KG----A---KTSA--TQ-A-NE-QM-R---D---E--E-Q-Q---S--N-QG-------ETEVY-E-A-QMR-A---I-PD--S--E-E--E-----G-WRK--H-ARRSQQESSKSEERRARIRREVRRERNRKIQEDIEWD…
145	145	R-R-R-R-H-NH-QADDEEDLSRALL-EKADE---DGR-EN-QE-NKREKEAKH-KDEHDD-QQRRKMDEH--EENCKQKVS-KKARD-RLRK-LNN-NAAK-IKRICFRSSQKQS---CFRCRHSTCRNMHKEFHAH--MHNEHDCTHM-MHINNHRVESSNHLT-Q-KITFSTEHHQRMWHEHRTHYTHNFSTM-QWQRSHGTMLMTQCKRTTQ---SKKTSA-RNT-NFRRCQ-DI--SRRK--RARCRFH-RH--KAH-VRNLFH--LQ-C-QQVQK-Q-V-Q-S-AV-A-QSQ-R-C--S-NK-QTQ---RRATG-A-R-QLG-T-QQR-QSQ-T--T-T--T-----PRERQ--K-DDDGAAADDADAAADDAKDDEDDDEDDDDEAAEEDNA…
146	146	T-T-S-T-T-VT-AVIIIIILAVALLYILSCLIYICTI-LLIAILSLVILIALILLISIIILLLFFILLILLLTLLTILIVLLIILFA-ILFVVLIVLLLLMVAVIATLLIMIILLIVLTLWTLTFATWVNTIILTCI--NIIFAITAIALATAIVTTCILTFVVA-I-LAALFAITTILIVIIVTTAVAVVLAAV-VVLTYIAAAIAALTLTAAL-A-LLLAST-VVS-NFTVFV-LVA-TAAV-FTTAFAFI-AI-AAIV-QVFAFV-AAVAFVAACAV-C-CAV-A-AQ-AIAAA-V-F--A-AV-AGA--AAVACF-A-K-ALFVV-LLI-LLLLFLLA-A--A-L---LAFTE--L-LFFWLLLLLLLLLLLLLFFFFFFFFFFFFFFFFFFFF…
147	147	K-K-K-K-R-RRQYLQQIIQGRLEGEMKQKILIIIVEK-LLINKFRFQKFEQFRFFIRRLIFRRKKRVREFHHALQMKRYQMQYFESLSKSKEKRVFQRERSLMELMMPLEEMDLMQKHMPCMLVWIMCFLKLEPLVME-LLRRCEMIRLALLLKKLLEEEILYEIEI-ELIPLILLRIMQQMIHLLCTIHFPLID-YQRFRMMILELIRLELLLREL-YEEILR-YELELWYFRQ-KRL-VYYM-IYLYRYWR-YR-LRIK-VFLLEK-RLFQRKLAKFL-K-KLT-CDRMERKFCF-F-RQQLQLT-ALAQQRLPRPR-R-LKLHLRPKHHA-LKLHLHHL-L--V-F---FQYVL--L-KEQKMMMVIMVMMMLVMLLLLLLLLLLLHLLLFLILL…
148	148	M-M-M-M-T-QTRRRQQKKQKRQQKRVQEKKKNVNKTG-KTNLQNKRNLRANRRNRKRRKKNRREERSTAQEEDERVRRRQCKRRCENRTRERNQSKQRCEMLRRMRVRMNNSKMCQNEVRLTMTARVHRRANRRTSSR-RNQQRRTRSNLNTRKKNRSRNRRSNRAR-RRRRTRHNARDNTAHNRRRRRNRRRRS-QTNRNAVRLNNRNVRRRRNAR-CRRRRR-QTRYRERREA-RTA-RRRR-NRKREREA-RA-RRQA-RRRNEA-QNVREKRHRVR-E-RRHRRRSRRSNVRVER-EIIHIRLREKEIINYMLLKRLRAMMTYRLMIIA-YRYLRLLD-D--D-S---TRIQE--K-KRRQSSSSSTSSSSSSSQSGKGSGKCRSRKEAQNERA…
149	149	EEEEEEEEEEEEEEEEEEEEEEEEEEEEEEEEEEEEEE-EEEEEEEEEEEEEEEEEEEEEEEEEEEEEEEEEEEEEEEEEEEEEEEEEEEEEEEEEEEEEEEEEEDEEEDEEEEDEEEEEEEEDEEEEEEEEEEEEEEE-EEEEEEEEEEEEEEEEEEEEEESEEEEE-EEEEEEEEEEEEEEEEEEEEEEEEEEE-EEEEEEEEEEEEEEEEEEEEE-EEEEEE-EEEEEEEEEE-EEE-EEEE-EEEEEEEE-EE-EEEE-EEEEEE-EEEEEEEEEEE-E-EEEEEEEEEEEEEEEE-EEEEEEEEEEEEEEEEEEEEEEEEEEEEEEEEE-EGEEEEEE-E--E-E---EEGEE--E-EEEEEEEEEEEEEEEEEEEEEEEEEEEEEEEEEEEEE…
150	150	RIRIRIRIRIARVRYIIIIIIAYAIVIIVVIIIIIIFV-IIIAIVAVVIVYCVIVVVVIVVVVIAAIVLYVIILAIKIIVIKIVVIVIVIIAIILLLIGIIIIIILIKILIILILKIIIKMIKLSLIKILVRIVISLRV-VKIAYVKIKKFKNIIIKILVIVVKIVIL-AIILVIIKRLAVKRIKILYRVKLLIII-IKVIIRKAKVKVVKALIIVIF-KAAAIT-IIIVIRLLRR-AIF-VLLV-KLVLRLRR-LR-IVVR-FVVRRR-VRRARIIAIRV-VVIILLIVIFIILRIRLV-RVVVVVILILILVV-VIVRVIIVVLYFVVVSSL-SVSYFYYI-I--I-L---LVTAL--M-IIIILLLMMLMLLLFMLAAAAAAAAAAAAAAAAAAAA…
151	151	DEDEDEDEQTKSADETTSSTKREQKNDNDIDQLELGNT-QELQNVVRKNRNQREVRKAEKRVEEEEQNNNRAAKKERQEQIRLQQQEVKESEANVTQTQQRSEKADKRQDAAEEDRFSARDQRDRNSRQQKNENERSNK-KRSSRSRSQQHRRRCQRKRSAASRASYQ-RRKSESARNQKSHSASQKRDSSEQCKL-AHATANKSESQSARRKKKAYW-RRRSTH-AENYQDRKDD-SGW-AVRK-NRDVDLDD-VD-KECD-EESIND-DIDDDSKAQDK-SETKGQAQQEFQKDADME-DSSYSYAQRERRRR-VNAAKNKGAKSCQVAKKQ-KQKRCRRR-K--K-K---KSQRK--V-EEQDKKKEEKEKKKNEKKSSAGSSASQSEHNNQSKTN…
152	152	IIIIIIIIVALVAIAVVIIVILVLIIIMLLLAVIVLSL-AIVLMILIIMIIVIIIIFVIFFIIIMMNLLICLLIKIVNILMIIIILMIAASMIIVIIIILMIVFIVLVVIVVILVIMVLVIIIIVVLVIISILIIVVVA-SIIMIIILIIYIVMILIIVIVVLIVLQV-IMIIQLVIIVIIVVVVIMIVLVIILII-IVILYVILIIILIVIIILIQA-IIILLI-IITSAILMVA-IVA-LLLA-ILILVLII-LI-ILFI-VMIMII-HMIMVIALIIV-IIIIIILLVVSVLILIAT-VIIAIAIIIFILLL-LVLAIVISVILVLLVIFC-LQLFVFFL-L--L-F---FCLAI--L-IIIIIIIMMIMMVIVVIIIIVIIIVIIILLLVTVVIL…
153	153	-------------------------------------------------------------------------------------------------------------N-------------S-------------L--------------------------------------------L-------------------L----------------------------------------------------------------------------------------------------------------------------------------------------------------------------------------------------…
154	154	LLLLLLLLLLFLLLLLLMMLLLLLLLLLLLLMMLMLLL-MLMLLMLMHLMLLMMMMLLMLLMQQLLLLLLMHHFMMLLQMMFLMMLLLMLMLLMLIMLQLMHMLLVLLMMLLLHVLVMHLLMLML-LLMMLLHLLLLLL-LLMLHLLLMLMLLLNLLLLLLLLLLLTL-CLLLLLLLLLLLFLLLLLHMLLLVLLI-LFLLLLLLLLLLLLCLLLLTL-LCCLLL-LLILLMLLLL-CLL-LMLL-YLLLLLML-ML-IHML-LLTLLL-HLLHLLLLMLL-QQMILMLLLLTLLLLLCL-LLLHLHLMLLLLLHLLLLLLLLHLLLGLLLYYL-YLYYGYYL-L--L-Y---YLML---L-LLLLMMMMMLMMLLLMLLMMMMMMMMMMLMMMMMMMM…
155	155	VLALALVMEKAERAKSSQQSKARSKKAKKEKSKARKVS-SKRSKRAKCKKKKKSRKQASRQRSAKKKRRQKKKEERSKAKKEKKKKKAAKEKKNCKQRQKSRNKKLKTKRRHYRMAKNRAARARQAKAKQKERRAKRKA-KQNHKKSKQEREQKKRQLRRKRKERKVH-RKRRSKEQEHKREKEKLRKSKKQRKRQ-KEQQNKMKEREKQARKQQQVS-ERRKLR-KKLPRAKCVA-HLT-RKKA-RKRKVKAV-KV-RWKA-RYNSSA-WSTRVNQQRTA-RAKRQRRREKPEHTRTAY-VSAAAASREKEEEMPKKWEEEEEKESLQRKKKT-TTKKRKKK-K--K-Q---QQEL---E-RKKRTSSKKTKTSIKKIKGGKGGGKGKGTSKKMKMGK…
156	156	ERDRERERHLMLLAGQQQQQERTQESSKAKQQETEQKR-QGEKKDKVQKGALISDIRNSQKDHHGGLEKFLYHGMGLLHLDTTMMNGLSNKGLQHEGEMNHSQQLKQLVTKKKIRAEQRLTRLTNRELKGKEDEMNRNK-KACAEELEGKSKNQMRARRQKHNERDME-LQQGRELASESRQNLERTERDEETEQS-KQNEKNKGKRKNNLLHLESMS-ALLGRQ-KKKGRFHFNL-MRS-RCHK-VHKCNHFE-CE-RRKE-KQSLRE-QLFLKIEHDFG-QCERSKEEHKGHCFEFGQ-NRRVRVRKHKHLLMGKKKQNKNKKALSEKKMMV-IRIQCQQS-C-QC-R---RSRRR--R-NSATHHHMMHMQYHQLHQQQEQQQEQNQNKTTKGKQQ…
157	157	------------------------------------------------------------------------------------------------------------------------------------------------------------------------------------------------------------------------------------------------------P--------------------------------------------------------------------------------------------------------------------------------------------------------…
158	158	------------------------------------------------------------------------------------------------------------------------------------------------------------------------------------------------------------------------------------------------------L--------------------------------------------------------------------------------------------------------------------------------------------------------…
159	159	VYVYVYVYICLVCLLCCCCCLLLLLVCYLMLCLCNLLL-CINLYYMLLYLLLLLYLIMLLLYLLLLFLYLVLLIALAFLLCVCLLLLLLLLLILLQLCILLLLFISLALVIICLSVCLLLVLAVTLLPLLLVLILTVVL-LILLLIALAVLVSLLLVFVVILLLILLC-LLLVFLAVVCLVAVAVFLLLLVILLLL-LALFLVVLVVVLLGLFLLLLI-VLLLLV-LLAMLAMFGS-LLL-LVML-MLVVGMAA-VA-LALA-LCLVSA-AVAFGAMLLAL-IFLLLLLSLLMLMALALC-GLLLLLVLLLLMMCLVIVLLILVLLLLSVLMMA-LLLLVLLV-V-LV-V---ASLCL--L-LLLLLLLIIIILLIVIIYFFIFFFIFLFLFLLLFLFL…
160	160	---------------------------------------------------------------------------------------------------------------------------------------------------------------------------------------------------------------------------------------------------------------------------------------------------------------------------------------------------------------------------------------------------------------…
161	161	------------------------------------------------------------------------------------------------------------------------------------------------------------------------------------------------------------------------------------------------------------------------------------------------------------------------------------------------------------------------------GGGGGGGGGG-GG--------------------…
162	162	NGNGNGNGREKRQSRDDDDDKQHKQKDSKKNHKDKNSH-SRKDSQKNKSNSNNNHNKKNKRQRQQQRKSPQKKKKRWRHNKNRDCQQQDRHQESHLERRLNANHEHRARDKKDHSTKDRDNTRDRRKGNENKQRNRSKD-NDHQDQRNHNPQRKNRNRRLKEPCSKRN-KKTRRRKNKNHKSRQSRKDDKSEDKIS-DSHGQKHKSKNKHGKKKSRRK-GKKKRA-DNQKNNKKDK-KSK-ENRE-EKSNDQND-ND-DSSD-NQSSTD-SSENDREQSEQ-NRSDQDKDNNKNREKETQ-DSSGSGEDKNRNNAQSKGQRNRGQRHGDGQQQG-QRQGSSGR-R-AR-A---ARKRN--R-YQHYPPQKKHKSNHNRNDDDKSDDKDRDQNQQSTTSQ…
163	163	---------------------------------------------------------------------------------S---------------------------------S---------------------------------------------TE--------------------------------------Q--------R------S-C-------------------R-A------------------------T----T------------------S--TG-------ST-T---KDKQK--SEA--E---K---A-----------SN-E--D-------P-------------------------------------------…
164	164	------------------------------------------------------------------------------------------------------------------------------------------------------------------------------------------------------------------G-----------------------------------------------------------------------------------L-------EE-E---QAQHH---KG--K---K---A------------S-S--S---------------------------------------------------…
165	165	------------------------------------------------------------------------------------------------------------------------------------------------------------------------------------------------------------------P--------------------------------------------------------------------------------------------------DDDDD-------D---D----------------D-D--D---------------------------------------------------…
166	166	------------------------------------------------------------------------------------------------------------------------------------------------------------------------------------------------------------------------------------------------------------------------------------------------------------------------------------------------------P-P--P---------------------------------------------------…
167	167	------------------------------------------------------------------------------------------------------------------------------------------------------------------------------------------------------------------------------------------------------------------------------------------------------------------------------------------------------N-S--S---------------------------------------------------…
168	168	------------------------------------------------------------------------------------------------------------------------------------------------------------------------------------------------------------------G-----------------------------------------------------------------------------------D-------NS-N---KPKTT---D---P---K----------------D-D--D---------------------------------------------------…
169	169	---------------------------------------------------------------------------------V---------------------------------A---------------------------------------------FD-----------------------------------------------G--------T---------------------F------------------------G----G----------------------P-------AA-A---TDDEE---KG--D---D---G------------P-P--P-------S-------------------------------------------…
170	170	-Q-Q-Q-QQG-QS--------------H---------------H----H-D-----------------FN------E----R-------------Y---------D-E------DG---K--K----K------------------N---K----------EK------------S-----N-D--------------S-DH--------R------Q-G----G-----P--------R-E------G----------QG---GSD---GD----D-G-----G----ET--TE----G--DDHDQ--GDNMMT-GEGGGNGQGNTARGGGGG-G-GSAAAN-N-PK-----KEM-S-----------------------------------------…
171	171	HHHHHHHHSHHAHHHSSSSSHHHHHHHHHHHHNHNHHH-HHNHHHHHHHHHHHHHHHHHHHHHHHHHHHHHHHHFHHHHHHHHHHHHHNHHHHHHHHHHHHHHHHCHNHCHHSHCHHHHPHHHCHHHPHHHHHHHHHHH-HFHHHHHHSSHSHHHHFHHHHHLSHHHS-HHHHHHCFHSHHHHNHHQHHHHHHHHH-HNHHSHSHSHSHHPHHHHHHH-HHHHHH-HHHHHSHHCS-HHH-HHHH-HHHHNHSG-HS-HCHN-HHSCSN-GCNHSHNHHNH-HHHHHHHHDHHDENHNSN-REDHEHHHSKTKKHHFNHHGKGHKTQHHAKGGQ-GHGGHTGR-K-HR-K---PNQRA--H-HHSHHHHHHHHHHHHHHHHHHHHHHHHHHHHHHCHHH…
172	172	PPPPPPPPPPPPPPPPSPPPEDEPEEPRVPPPPPPPPE-PPPPRFPPPRPPPPPDPPPPPPEPPPPPPKPPRKPRPPPPPPPAPPEPDEQPPPVPPPPPEPQREPPEPKFEPSKPPCAKPGPPPPDPPAPAPRPCPRPV-APPPPPPPDRERPPEKPEAHEPTPPAEP-PPQPPPPPPPPPPPPPEEPPAPVKKRP-PPPPDPRAPPQAPHPDEPPEP-PSPAPP-VPPEPPEDQP-PPQ-PKEP-DEPKKEPA-KL-DPPE-QRPPPE-PPPPRRQPKPP-PEKDPCPPPKEPAPPPPK-RYYPYSACMFMYYPDSKPRTNPPDYDSPRDVVD-VPVDPEEE-D-PE-K---ESHAQ--P-EDDELLEKKLKEMLPKLPPPPHPPPPPPEPDDPHPPQ…
173	173	FNFNFNFNFNNFNLHYYHYYNCRNNHNNNNNNNYNNNN-NHNANNNNSNNNNNHNNNNHNNNNNNNHNNNNNNNYNFHNHNFNHHRNNFHNNHNSNFNNRNHNNHYNFYYNNYHYFNNNFSNYFFNNFNFNFHNSFYFN-NFKCRNFNFFRFFNNNFNNNNNKFNNNY-NNSHNNRFFYNNFFWFNNRFNFFNNSN-NFGNKFFNFNFNGFNNNNGNN-FNNNNH-NCNNNWNNWF-HNN-NNNG-NNNNWNWW-NW-NHNW-NNFFWW-HFFNWNYQNFN-FNNNLNNNNNNNHFNFRN-WNNHNHNNNHNYYNHGFGNNLNCHNGANGHGGN-GRGGGGGM-M-NT-D---QHMGN--N-NNFHNNNNNNNNNNHNNNNNNNNNNNKNHNKKKHKHR…
174	174	--------------------------------------------------------------------------------------------------------------------------------------------------------------------------------------------------------------------------------------------------------------------------------------------------S--S---------------------------------------------------------------------------------------------------------…
175	175	--------------------------------------------------------------------------------------------------------------------------------------------------------------------------------------------------------------------------------------------------------------------------------------------------V--T---------------------------------------------------------------------------------------------------------…
176	176	--------------------------------------------------------------------------------------------------------------------------------------------------------------------------------------------------------------------------------------------------------------------------------------------------F--F---------------------------------------------------------------------------------------------------------…
177	177	--------------------------------------------------------------------------------------------------------------------------------------------------------------------------------------------------------------------------------------------------------------------------------------------------R--R-----------------------L---------------------------------------------------------------------------------…
178	178	IIVIIIIILIILVVLVVVVIIVIIIIIIIIVIIIIIVI-VIIIIVIIIIIVVIIVISIITTVIIIIIIIVIIILIILIIIILIIIIIIVIIIVLLILVIIIVLLVILLLTIIIVILILILIVLTLIILVLVIIIILILI-VLLIIVLIIVLVLLVVLIIVIVIIIIII-ILIIIIVLIIIILLVLVIIFILLIIVI-VLVIILIIIIVIILIIVIIIV-LIIIII-VIIIIVVVII-IIV-VIVI-IVIIIVVV-IV-IIIV-IVIIIV-IIVIVIVYIVI-VIIILIVVCILCVVVVII-IFFVFVIIVCVIIIIVCVIICICVVVIVVVIIV-ILIILVLV-V-II-C---ILFIC--V-IIIIIVIIIVIIIVVIVIIILIVILVLIIILLLVLIL…
179	179	VIVIVIVIVVIVVTATTVVTVLMVVIVAVVIVVVVIVV-VVVVAVVVLAVVIVIVVIVIIIVLLVVIVVVVVVVLVTILIVVVIIVVILCIVLIIVVVTVIVIVLVVTIVVVIVVVVIVTIVTVTVVTVVVVVIITVVV-IVVVVITVVVVVTVVIVIIIVVIVVVLV-VVIVVVIVVVVVVVIIIVVVVIVIVVV-VVVIIVVVVIVVVTVIVIVLI-LVVVVI-VIVLLVILTV-VIV-VIIV-AIIITIVV-IV-VVVV-VLIVPV-VVVLTLVIVVV-HAVVVVIIVVLVIVIVVL-TVVVVVIVILIVVVVIVIVIVIVCVVVLICPPM-PLPPLPPV-V-IV-I---QVMSL--L-VVVIVVVIIVIVVVIIVVIIVIIIVVIIVLVVVVVLV…
180	180	KTKTKTKTTKATNGQKKKKRAYSTAHKTAAKSNKNKRR-TQNKTEAKETKREKSDKEQAEQERRRRKRSKRQQRPHHKRKANAKRQRARQRRKQSRNAQQRGQNKQNHNTAAGQQNAQRQKAQTARRQKNKDRTKSQGH-KKQAKTQKRSDSANKQRGQTTRDKATGG-RNNHDSNKEGGLGGNRGEKKTRNQRNK-KGNSRGSLSMNTNQRANGNGH-SRRLET-KKTQMQGSAH-EKQ-RSGR-RGQSTGQK-GK-KRQK-KEKCQR-CCSRTHQTGSG-SEGKGRARQKQQRSSGPE-QRRRRRKRHRHHHQRRLRTKQTRRHHTRRRTSG-HTHQQQQQ-Q-RQ-K---KTKAP--Q-KKKKNNNNNNNNNNKNNKRRQRHHQHQHKKRKKRQHR…
181	181	---------------------------------------------------------------------------------------------------------------------------------------------------------------------------------------------------------------------------------------------------------------------------------------------------------------------------------------------------T-----------------------------------------------------------…
182	182	LLLLLLLLLLLLLLLYYYYYLFLYLLLYYFYYFLYYYY-YLYFYMFLLYLFYLIMLYYIYYMLLFFLYFFLYYYVMMLLLYLYLLYFYLLLFLLLYLYLYMFLLLCLLFFLLFFFLYLYLTALFLVLLALLLFLTLLLY-LLCLLLLLLLLLLLFLLILLLLCLLLFF-LLMVFLLLLFYLLLLLILLLLLLVLML-LLLLLLLLLLLLLLLILLLFL-LLLLLL-LIVFLLLALL-LLF-LLLY-FLLLLLLM-LM-VIFL-LLVMLL-IMMLLLLLYMY-LLYVLLLYMLFMFMLMLL-LSAYAYVLMLMLLIFLMLLLMLLFMHAYLFIIV-MVIVLVVL-L-VL-K---WFFPF--LFYYYYLLLLLLLLLLLLLLLLLLLLLLLLFQLLFLLLL…
183	183	HKHKHKHKHHRHHLHYYYYFYHHKYELYLFYYLLLLLY-YKLHYYKFYYFYYFYYFKRHKRYYYYYYYYYYLLFYLFYYYFFHYYYYYEYYYHYLYWILYLHYIHFLIYYEDYYYFFYLHYRYYKVLHCWKISHYKMHN-KQVIYHFLYAHAKIYVENVHEFLYEHIY-HLKFAQHEAYRIHRHFRKYYHFWYHKH-VHELYHAHAVAHEHHKILEIE-LHHHKI-IKRIHFLLHY-LKE-MLLF-ILKLHLFF-LF-YVCY-FIFTQY-LSFVHHKHIYH-GYLFLRQFLFILLFQFYI-HYYYYFLRLFLKKIILSLYIFAEIKHYFLIRKK-HQRYAYYL-I-LI-W---IYYVQ--YCKKRKLLLLLLLLLLYLLIEELEEELEYEYLYHYLYEY…
184	184	YDYDYDYDYEGYEDAGGGGGDEEEDQDGGNATDGDDAN-TDDAGKEENGEGEEESEGEEGGNGNDDQDGGEGGGGDCQNQGAGQQGDNGHEDDDAKYGDGGGAEDGECRGDDGHGGGDGSEDCGYADSDYEYHDEYEF--EFDGDECDRYGYYEGDYDEDDDERDDAG-DEEEGDEFYGAESYEWDEDFDWYEDEE-ESCDDYYDYEYDCSDDEDCAE-ADDDED-ENEGEYDDYY-EEEGDNDN-VDDNYDYY-NY-EDSY-AEDYYY-DYCAYEADDCT-DGDEDYKCEAAEECKCGE-FEESESDYERERRETDDDGDDDQGDGGCDGWWY-WHWYGYYD-D-RD-I---RGSVK--GSGGGGGGGGGGGGGGGGGGGGGGGGGGAGGGAAGGGGA…
185	185	AVAVAVAVAVVAVQASSSSSFAASVVAATSSSSASSMA-SFSSASSVYAVINVVSVCSVCCSYYSSVRAMVSSVISTVYVSCSVVCSHVVVFVAATSSICAFAVVTVTAAIIAYACSASCIVCAAAVCVSVAHIISIS--VSAIYVCVTASASVHVAIVVIVVTVIAA-SVIFYVVSAAFECSVTIAYTITSMVIV-VCMVYSAIAEALMTSIIAMAC-CSSIVS-VFIAVAVIAS-TICYVVVA-GVTVAVAS-VS-VVAS-VFVAAS-VASYASVTSSA-SACITFVTWIAWFSVSAF-ACCSCAIFSHNHHVAWWWVTWIACFLITWCCCC-YPYFPFFD-D-AD-E---TSAFA--YCIVVCAAAAAAAAAAAVAVVVVVVVVVVVVVVVVVVVV…
186	186	-------------------------------------------------------------------------------------------------------------------------------------------------------------------------------------------------------------------------------------------------------------------------V------------------------------------------------------------------------------------------------CCSCCCCCCCCCCCCCCCVVCIVVCVCVCCVVCVCVV…
187	187	FYFYFYFFFFCFHFYYYYYYQFYWQFFFCFFFYYYFNW-FQYFFYFIFFIYFIFYIYFFYYYFFWWIIFFIVFECFFIFMYFYMMLWFILVWYFGFFYLLTFIFYFCFILYYFFLFYFAFFPFLFSVFPFIFFFFFFF--IFFSFYFIFYVYFFRLFIFYYCEFHVDF-IFVICLYFFFTMFFYWLFFFIWFLLVY-LFFIEFFIFMYIFFILCFFDI-FIIIVY-LFVEVFFLFL-YFVACFFW-DFYFFFFF-FF-LYAF-EFFFFF-YFFCFFFYSFW-WVALFFFEFEEFFFFFVF-FFFWFWFFFFFFFFSFFFFVFVWGFFGEFGGGF-GLGGLGGF-F-FF-R--CREHFS--CYTYYETTTTTTTTTTSTTTTTTSTTTTTTVLTTSSTTT…
188	188	QDQDQDQDQHLQHELLLFFLEEIEEEYILQIVLYLILI-VWLVILEEEIEFLEELELEELLLHHEESIFYDSSLREQSYELQLEERKMEEEEEEILQLERCEEREIKQEFEEFEFQLESQEEQFQTHQEQRQEEEQEQ--RKEISEQHKEIEQRRYKREEETYKEHNY-SRTEAMEKQYEDQQEHRRSQHHQEHTE-DQERIQEHEEEHEQSRRGENL-QSSHVE-DDVKFQTQQQ-SE-EATT--ETETQTQQ-TQ-GESQ-EEEHQQ-EHELQEPEIEI-QLVGEYLKDEKEHDLERE-QQQAQAEYTYTMMARENETKDKERYQIRERAAR-QEQPQPPK-K-TR-K--KKSLVE--YQ-SGD---------------------------------…
189	189	TDTDTDTDTDKTDTSKKKKKMRTGLTYKQEEVVHVEK--VDVEKVATDKTKETNVTRENKRVDDSSTDKKTEEHETTTDTRTWTTDSDKTTSNSREDRTDEDTQNTKTSRSSVDRTSSQTTGTRTRNTEDETDNTTTT--EDE-LNTTDTDTTRENDATNSVYDSTKS-ERDVQQNDTSAVTTTDARLDTEDSSDT-DTTATTTTSTTTTTEPTHTKQ-TEETGS-DAGRDDPPDS-ST-ETPP--RPTPDPDD-PD-PNID-TETTDD-NTTRDSHSNT--GWNPTSSDHERHDTSTED-DHHEHENSFHFFFNGRFTIDYDENFDEGRNEEK-EEECTCCI-I-SI-Q--SLHFDK--QY-------------------------------------…
190	190	---------------------------K--------E------K----K-K-------------IT-RLA---------------RV-V--S-------P---------------------M---T--L---------------------Y----E-P---S----D----K-------------S--------K--P--E-----------TK--D------N--P-SGR-AP-------SQD--VA-Q-A---Q--KLG--G------M--E----N-----SS-SH--TG---H-----------S-----SG---HP-----R---------------S-S-SS-L---K---A--D--------------------------------------…
191	191	---------------------------N---------------S----S-D-------------LV--SD----------------L-N--A-----------------------------Q---P--N---------------------N------T---R----N----E-------------T--------Q-----------------VA--N------------T--RH-------RKE--TT-K-S---K--GYK---------H--R----V-----IG-G----S---------------G-----VP---F------T---------------G-G-VG-D---Y------S--------------------------------------…
192	192	---------------------------P---------------P----P-------------------P----------------------------------------------------N----------------------------Y--------------------D----------------------D-----------------PS------------------S---------TT---S-T-S---S--T-E-----------------S------S----------------------------Q-----------C-------------------P--Y---L---------------------------------------------…
193	193	---------------------------------------------------------------------------------------------------------------------------------------------------------------------------A----------------------A------------------P--------------------------------------------D-E------------------------Q----------------------------F-----------E-------------------L--L---G---------------------------------------------…
194	194	---------------------------------------------------------------------------------------------------------------------------------------------------------------------------L----------------------L---------------------------------------------------------------L--------------------------L----------------------------P-----------I-------------------L--G---V---------------------------------------------…
195	195	---------------------------------------------------------------------------------------------------------------------------------------------------------------------------------------------------------------------------------------------------------------------------------------------T----------------------------------------V-------------------P--I---P---------------------------------------------…
196	196	---------------------------------------------------------------------------------------------------------------------------------------------------------------------------------------------------------------------------------------------------------------------------------------------D----------------------------------------E-------------------G--P---K---------------------------------------------…
197	197	--------------------------------------------------------------------------------------------------------------------------------------------------------------------------------------------------------------------------------------------------------------------------------------------------------------------------------------D-------------------A--L---Y---------------------------------------------…
198	198	--------------------------------------------------------------------------------------------------------------------------------------------------------------------------------------------------------------------------------------------------------------------------------------------------------------------------------------T-------------------L--F---W---------------------------------------------…
199	199	----------------------------------------------------------------------------------------------------------------------------------------------------------------------------------------------------------------------------------------------------------------------------------------------------------------------------------------------------------V----------------------------------------------------…
200	200	----------------------------------------------------------------------------------------------------------------------------------------------------------------------------------------------------------------------------------------------------------------------------------------------------------------------------------------------------------D----------------------------------------------------…
201	201	----------------------------------------------------------------------------------------------------------------------------------------------------------------------------------------------------------------------------------------------------------------------------------------------------------------------------------------------------------Y----------------------------------------------------…
202	202	----------------------------------------------------------------------------------------------------------------------------------------------------------------------------------------------------------------------------------------------------------------------------------------------------------------------------------------------------------P----------------------------------------------------…
203	203	----------------------------------------------------------------------------------------------------------------------------------------------------------------------------------------------------------------------------------------------------------------------------------------------------------------------------------------------------------D----------------------------------------------------…
204	204	----------------------------------------------------------------------------------------------------------------------------------------------------------------------------------------------------------------------------------------------------------------------------------------------------------------------------------------------------------V----------------------------------------------------…
205	205	----------------------------------------------------------------------------------------------------------------------------------------------------------------------------------------------------------------------------------------------------------------------------------------------------------------------------------------------------------L----------------------------------------------------…
206	206	----------------------------------------------------------------------------------------------------------------------------------------------------------------------------------------------------------------------------------------------------------------------------------------------------------------------------------------------------------P----------------------------------------------------…
207	207	----------------------------------------------------------------------------------------------------------------------------------------------------------------------------------------------------------------------------------------------------------------------------------------------------------------------------------------------------------S--Y-------------------------------------------------…
208	208	--------------------------------------------------------------------------------------------------------------------------------------------------------------------------------------------------------------------------------------------------------------------------------------------------------------------------------------E-------------------R--G---G---------------------------------------------…
209	209	--------------------------------------------------------------------------------------------------------------------------------------------------------------------------------------------------------------------------------------------------------------------------------------------------------------------------------------S-------------------L--S---S---------------------------------------------…
210	210	---------------------------------------------------------------------------------------------------------------------------------------------------------------------------------------------------------------------------------------------------------------------------------------------D----------------------------------------S-------------------H--G---G---------------------------------------------…
211	211	------------------------------------------------------------------------------------------------------------------------------------------------------------------------------------------------------------------------------------------------------------------Q--------------------------V----------------------------------------R-------------------P--L---L---------------------------------------------…
212	212	---------------------------------------------------------------------------------------------------------------------------------------------------------------------------D----------------------D---------------------------------------------------------------G--------------------------G----------------------------H-----------M-------------------E--T---H---------------------------------------------…
213	213	------------------------------------------------------------------------------------------------------------------------------------------------------G--------------------F----------------------F------------------Y--------------------------------------------E-S------------------------S----------------------------E-----------V-------------------G--E---D---------------------------------------------…
214	214	---------------------------P---------------P----P-K-----------------PH------------------W--------------------------------L---A--I---------------------G------I---T---------K-------------L--------K-----------------YN------------------LI-------TLL--AI-L-L---L--L-D-----------------S-----SL----------------------------SG---S------K-------------------L--F---K------E--------------------------------------…
215	215	---------------------------G---------------G----G-V-------------KK--GC----------------R-D--K-----------------------------A---G--L---------------------G------E---D----G----K-------------E--------K-----------------GR--G------------S--ED-------DED--DE-E-R---E--FAT---------H--G----G-----DT-E----N---------------E-----SR---P------K---------------V-M-GV-K---N------D--APQ-----K---K--K--------------------…
216	216	-----------------------G---M--------Q------N----H-N-------------GG-TQV---------------AG-Q--G-------Q--------------------SP---S--I-----S---------D-----S----E-Q---R----T----DC------N-----A-D----A-D--N--N-----------EC--T------H--A-NVK-EY-------RED--GD-E-N---E--KGG--G------G--A----D-----NE-KS--TL---A-----------K-----PL---NV-----M---------S-----N-N-HN-G---G---S--I-EGGGKKHQQQQLIPQQPQKKRKKKLRLKELR-KKQK-…
217	217	EGEGEGEGEQEDQRPDGNNSARPDPPEDENDKGDGDD--KSGQDGEESDEGDEKGEENSEEGAAKKPNRGQNNRPDKPRKRKLKEEQNDALKKK-NENEEKNPKKNKKTEPGEKEPRKGVDNKEHNEMHENGAKHKEA--NNK-TKPESKSKHKGKNMQRTEDNPDWD-EKKNNDTNGDDPEPAEMRTDEEEDDKD-ETPDDTKKKAKDPPEFKKPWK-SEEKLS-EEMDSDFFEA-DP-PEFF--RFNFDFDK-FK-FRQK-SEEPKK-KPRKEMGPVR--KGVLPKDRHTEHAKDRGD-EKKDRDQKRKRRRRLPHQVSHPGERKSPPDGGN-KRKGPGGG-G-GG-R--DKRQYE-DPQDRRESGGDDGGSGGDEQRSSEYSSEGECGNEKEGQRQ…
218	218	GKGKGKGRTLPALKRTSTTTNRRGNKNDNGNDDGDND--DDDDDEGKNDKDKKDDKHGSHHDTRKKSTHGTGGE-KETRDDEQSRKVTPNSRKH-DEDNKSDHKKTKDSGNGNEGEENGDGDDGDSRDDEDGDTGDDD--DSAHDTDNKDIDDRNQSKETTTKKSKTG-GRGGGSSSGGGTSESRRGDEKREGKGM-DSERQEAETTDREDGKGSETD-SGGEES-D-DVGRNENN-GT-CIQT--MSTQNYRR-QL-SKAD-RDDDND-RDRHEEGTWR--REWNTDRQGRVGLRRRPT-NNNDNDGDNQNNNASDGEPKGVGKNKAQDRDDD-DDDKRKKT-I-RV-S--PSGNAK-DDDGRQKGGGGGGGGGGGGGQRKPKTKPKDKDEEEYQKKE…
219	219	KYKHKFKYKHNKHTHKKDDKSGYLSKNQTREEEKEES-YENENQEHTYQTKATKETTSKTTERRCCDTQQKYFE-ENDRMKHKMMTCTKKKCYSPRDRSTNFEKYDRHRDHHRNDHKDYRRLRDRLKRVDHKNDKRQK--HYNPSDRKYAAARKIKNDRDHKGYHSQE-FRAKFRENKESERKEFDKTKSFDKKAE-HRRDYKDTHEASRRHSSNKQG-HFFTSF-NDKDSYDEHN-ME-YKDD-YEEFDNDYN-DN-VCES-QRCKHN-CKHEYEGSEH--HTESSEKFHHEHKHKHWR-YHHHHHFEHHHHHRGSHGSTHSIFHRHFGFYYH-NCYYYYYH-H-TH-Y--MYHGSA-QTGGNSSPPPPPPPPPPPPPPPPPPPPPPPPPPPPPPPPP…
220	220	--------------------------------------------------------------------------------------------------------------------------------------------------------------------------------------------------------------------------------------------------------------------------------------------------------------------------------------------------------------------------N------------------------------------…
221	221	---------------------------------------------------------------------------------------------------------------------------------------------------------------------------------------------------------------------------------------------------------------------------------------------------------------------------------------------------------------------------------------------------------------…
222	222	---------------------------------------------------------------------------------------------------------------------------------------------------------------------------------------------------------------------------------------------------------------------------------------------------------------------------------------------------------------------------------------------------------------…
223	223	---------------------------------------------------------------------------------------------------------------------------------------------------------------------------------------------------------------------------------------------------------------------------------------------------------------------------------------------------------------------------------------------------------------…
224	224	---------------------------------------------------------------------------------------------------------------------------------------------------------------------------------------------------------------------------------------------------------------------------------------------------------------------------------------------------------------------------------------------------------------…
225	225	---------------------------------------------------------------------------------------------------------------------------------------------------------------------------------------------------------------------------------------------------------------------------------------------------------------------------------------------------------------------------------------------------------------…
226	226	--------------------------------------------------------------------------------------------------------------------------------------------------------------------------------------------------------------------------------------------------------------------------------------------------------------------------------------------------------------------------G------------------------------------…
227	227	LVLVLVLVLTLLTLLLLLLLVLLLVMLLVLLLLLLLI-LLILFLLLLVLLLLLILLALIAALVVIIILLLLIIMVVLFILLVLLILILPILILCRLMLYLYVIILVWLVVLLIICVLILLIPLVLGLLPMLLIVVLVL-LLLILFVLLLLVLLMQMLVVVYLDVLLLI-HLFLYLILLILLLLMLVLFLLLMILFI-LLVIILLLLLLLVLHVIIVLMLAHHLIM-LYILLLVILV-LI-LVVF-LYVFVLFLL-VL-ALFL-KFYLLL-LLLALLFYVL--LVVVYLVQVKLIFLVLVF-LTTMTMFVVLILLLPFMFRPMRLNFISHFNNNV-NLNNFNNI-V-LV-R--ARLSNA-LLCILLLIIVLLLLITLLLLVVVFMVVFVIVLQIIITIII…
228	228	YYYYYYYYHFCHYIVWWWWWYVVYFYWWSFNWFWWNV-YWYWCWWYYYWYWMYVWYWYVWWWYYVVFYWWYKKYGVFFYYWCWYYTVLAFHVYTMYFWYSNFVHYFYFYWYYSYWCWVKYYLFWCTYYLFYYYVYCYY-FYYVCCIFYYCLCCHYYYYYVYTYYYTWS-YHYYCYIYYSCYFYIYYYCYTYFCTYY-YFFYYYCTCFCTFYYYYSFW-WCYYTFF-YYYWAYYYYY-YS-WTYY-YLYFYYYYY-YY-YLLY-VYVCYY-LSCWYVVILC--FHLYIYWYCVWCYCWCNY-YCCICLQYCCCCCLLVCMCACTYYCCYYLYVVV-VAVAAAAC-C-FC-F--YFFVCM-FTIKKRQYYLYYMYYLMLYMYMMYMMMYMYMIYYYYLYMY…
229	229	------------------------------------V----------------------------------------------------------------------------------------------------------------------------------------------------------------------------------------------------------------------------------------------------------L--------------------L-------------P----------------------------------------------------------------------------…
230	230	------------------------------------D----------------------------------------------------------------------------------------------------------------------------------------------------------------------------------------------------------------------------------------------------------N--------------------N-------------A----S-----------------------------------------------------------------------…
231	231	LVLLLLLLLLLLLLLIIIIILILILLILIIILVIVII-ILLVILVILLLLLILIVLLIILLVLLLLMIMLLIIILVFMLIIFILLILILMLLLLLIMILILVLLLILFIILLIIIFILIFILFIFILFLMFLILIFMF-IFLMFTLFLMLLLFLLMMIMLLLIMLLLI-LLLILLLMLILLFFLMILTFLMMLLLL-MLVLMFLFLLLLVFLVLLVL-FFLLLLL-LIILLMLVLL-ML-FLLL-ILLLLLLML-IL-IILF-LLFFLF-IFMLLMLLIM--ILIILLLIILLILMLMIL-LLLILILLMLMLLILLILLLILLVILFILVMMI-LFLMFMMM-M-LM-M--LMVLLL-ITVLLLLIIVVVVVLVVLVVIIIIIIIIIIIMIIIIVIII…
232	232	IVIVIVIVIVVIVIIIIVVIVVIVVVLVFVVVVMVVL-QVIVIVLVVVVVVAIIVVVVVVVVIIVVVVVVIFFFVVVVIVCVCVVFVEVVVVVVVVVCVFFVFVVAVVICVICLCVCVFVIAVCVIVVAVIIFIVVVV-QIVVAVIVVLVIVVVFVVVVIVVILAVVC-VVVVVIIVICAVVVVLVVVGVLVVVVI-VVVVVVVVVVVVVVIVVVVV-VVVVVVV-VVVIIVVVVV-VV-VVVV-QVVVVVVVI-VI-VVLV-VVAIVV-IIVLVIAILV--MFLVVVLAVIIVVVLVFV-VVVQVQVVAVTVVVVIAVLVSVQVTVLAVVVVA-VCVVAVVV-V-VV-V--MICVYF-VIWIIVVIIIIIILIIIIIIIIVIIIVVVIIVIIIVVVII…
233	233	LTLTLMLTLMMLLLLMMMMMMTAMMMIMMMLMMIMLV-MMMMTMMMMLMMLMMMMMMMMMMMLLTTMMMLLMMMMTMMLTMMMTTMTLTLMTLMMMVMMMILMFLMFMLMMMTLMMMMMMMMMMMMFMMVFLLLMMML-MFMLLLLMFMLMLMFLMMQMLMFRLMFSM-FFFMYFLMLMMMILLMQFLLFMVMFFL-FIMFMLMFMMLFMMFLFFMS-MTFFFMF-FLMTCMTTMM-FL-MFMM-MMTFMMMMM-MM-QMTM-MFQLMM-MLMLMFFLMM--CMMQLLFIFMTFFMFMMF-MFFNFNMLFFFFFMLLFLLFFFTMFLTLLMMMM-MTMLQLLF-F-ML-M--VMVGMR-LTHMMMMTTTVVVVFTVVVVMTTTTTTTITTFLTTTMTTT…
234	234	DEDEDEDDDEEDEEEEEEEEEEEGEEEEEEEKEEEEE-EKEEEEEEEEEEEEEEEEEDEEEEEEEEEEEEEEEEEDEEEEEEEEEEEEKEEEEEEEDEEEEEEEEEEEEEQQEEEEEEEEEEEEEEEEEDEEEEEEED-EEEEEEEEEETETEEEEEDEEQEEEEEDE-DEEEGEEEEEEEEDEEDEESEEDEEEE-EEEEEDTESETEEEDDDDED-DEDDEGD-DENAEEHEDE-EE-EEEP-QETDEDPEE-EE-EEED-EEEDED-EDEPDEEEDE--SEEEEEDEEEAEEEDEEE-EEEEEEEDEEEEEEEEEEEEEEEQEDEEEQEEP-DEDEEEEE-E-KE-E--PDTEEQ-EEQEEEEEEEEEEEEEEEEEEEEEEEEEEEEEEEEEEEEE…
235	235	FLFLFLFLYLFYLLLYYYYYYLSFYLFFFYLLYFYLH-YLFYYFFYYMFYLYYYFYYYYYYFYYLLYYLLLQQYYYYYYFFYFYYYLYFYYLHYLLLFLYWLYFHLFFLLLLFYLYYYEYLYYLYFFYYLYYLLLYLY-FYYILYLFFALRIYYYYYLLLLHGALYYH-LYYAFFYYCHYLYYYYLYYYYYLLFYY-LYKFCFIYLLIYKYLLFFKY-FFLLYYL-LLYFLYLLYY-FL-FHLF-LYLLLYFYF-LF-YCLY-YKYLYY-CLYFYFFLFY--YAYYMYYLLFFLLYYYLK-YMMYMYKYLPLLMMLRLRLYLHLLLCPLRLLLY-LPLLYLLV-V-NV-R--YRLLEY-FLYFYYYYYYYYYYYYFYCFLFYFYFYYFLYYLYFYLFFY…
236	236	------------------------------------------------------------------------------------------------------------------------------------------------------------------------------------------------------------------------------------------------------------------------------------------------------------------------------P--------------------------------------------------------------------------------…
237	237	LMLMLMLMILAVLCCLLCCLCCCCCCCCVCALLCLAI-CLCLCCLCACCACAAALACCACCLAAMMVCCCGVVCMALVAACACAAMMCMCAMVVAILCCMMCIIVMVLAMVVMCMSCVVVGCVMAGLVCLMLCVAVAI-CMVVACVVLCMLMACCCVMAVVVECVLHM-VCMALLAVLMGVVVAVMVCALVLACMV-VVLMGVMMMVMLLVVMCMLH-CVVVVCM-LMVHMMMMYL-MV-CVMM-CYMMMYMML-ML-MLCI-CMAMQI-MMVFYIMMCV--CGCMAVACLCHLLVAVLL-YLLCLCHVLLLLLMHPLLLILVCQLLVCPQLLL-LVLLALLL-L-YL-L--YFCYIV-EGILLLVCCCAACACCCAACVMMMMMMMMMMMMMMIMMMM…
238	238	RKRRRRRKNNRSRSSGGGGGNTGENEAGPDDSAPADS-ESAAEGQDSHGSSPSSESLESLLEPPTTSEANDPPDEENSPKGAGKSPTNEPGTSDSELGPPAREDSGDNQDSSDSSAGDPNVQNDNGSNSLKSSSVNTN-DKPSPEANHLNHNNDSVPETSSDELTDED-TDDAPSAPSDGKNNAPEEEKDPLEDDQ-NNHDNNNHNKNDHTTEEEHE-DPTTHER-REEEDPGQVI-DT-EDDG-RPGKDVQPP-DP-EDKP-SRPNPP-ENEKASLDRE--SEREDPEAGPDGEEEEEQ-VEENENGPSSSSSEPEGPDNGNGGGCLREGGGE-GFGGPGGG-G-PG-G--PGESER-FANPPPPFRCSSKACCKKAKSEETEEEPEREKEAASAEEE…
239	239	GGGGGGGGGGGGGSGGGAAGGENGGDGAGGAGGGGAG-KGGGGAGGGNAAGGGKGG-GR--GLRSSGGAGGGGET-GGRNGGANGGSGNGGSGGKGGGGGGRGHGTHGGTGGGRTGGGGGQGGTGNQGGGEGRGQGGG-KEGGLGGGQGGRGGHGCGTGGGQGGGKHG-GHHTNMGGGGEGGGGGTKGNKGGGQHG-QGGTIGGTGGGSGGGSHTGH-GGGGTQK-KGHKMGASGG-GG-GQAT-KNARAGTGG-AG-TGGG-SGAGGG-GGGRGGSDGG--TGATQEHALCKLQGHGGG-GQQGQGSEIMMYYGKPKAVNLN--IAHAP-PPH-PAPPCPPH-H-CH-I--RSQYG--GPCSYSLYYYKKYKYYFYKYGNNYNNNYNHNHGKKNHRNN…
240	240	GGGGGGGGGGGGGEPGGGGGGERGGGGGGGGGGGGGV-SGGGRGGGGGGGGGGGGGGGGGGGGGGGGGGGGGGGGGGGGGGGGGGGGGGGGGGGGAGGGGGRGTGCTGGSGGGR-GGGGGGGGSGVDGGGNGKGGGGG-GNGGSNGGDGGDGGTGGGDGGGDSGGDGG-GTDDGDGGGGKGGGGGDNNGDGGGDDG-GGDDDGGDGGGDDGGDDDDG-GGGGDDG-GGDGNGDDGG-AG-GDND-EGDGNGDGG-NG-DGQG-GGGGGG-GGGGGLDGGG--DGGDGTDTSGGSNGDGGG-GNNGNGGTDNNNNGGVNQSTSTPRNHG-AR--E----SGSSH-H-TQ-D--ADTGSD-GVFGGGGGGGGGGGGGGGGGGGGGGGGGGGGGGGGGGGGG…
241	241	DEDEDEDEEEPEEEESSSSSD-EDDEASSDDSSASDS-TSDSDSADEESESTEEAESDDSSATETTEDSSDSSTSEDEEESDSEESTNSEETEESPDSNSSSEVE-IDD-EESSSDSESDDDD-ET-DDD-ESEDEEE-T-EESDED-ED-DELE-E-EEE-TEE-SS-EV--S-EEESSDDEEE-MDE-EDD--D-PDM--ED-DDD-MDE---MS-DDEE--E-PE-S-D--DD-DE-D----NS-E-D-DD--D--E-D-SSDDDD-EDDTDD-RQD---SQ-RV---SS--D-DSS-D--S-SLV-----ESQTD-D-DSN-DDSQNSSS-SSS-D--L-L--L----N--TVN--ETSSCSDDDNNNNDDNSNNDASNASSNASSDDSSCDCAS…
242	242	-----------------------------------------------------------------------------------------------------------------------------------------------------------------------------------------------------------------------------------------------------------------------------------------------Y--------------------Y-----------------F------------------------------------------------------------------------…
243	243	--------------------------------------------------------------------------------------------------------------------------------------------------------------------------------------------------------------------------------------------------------------------------------------------------------------------------------------S------------------------------------------------------------------------…
244	244	--------------------------------------------------------------------------------------------------------------------------------------------------------------------------------------------------------------------------------------------------------------------------------------------------------------------------------------D------------------------------------------------------------------------…
245	245	--------------------------------------------------------------------------------------------------------------------------------------------------------------------------------------------------------------------------------------------------------------------------------------------------------------------------------------K------------------------------------------------------------------------…
246	246	--------------------------------------------------------------------------------------------------------------------------------------------------------------------------------------------------------------------------------------------------------------------------------------------------------------------------------------T------------------------------------------------------------------------…
247	247	--------------------------------------------------------------------------------------------------------------------------------------------------------------------------------------------------------------------------------------------------------------------------------------------------------------------------------------A------------------------------------------------------------------------…
248	248	---------------------------------------------------------------------------------------------------------------------------------------------------------------------------------------------------------------------------------------------L-------------------------------------------------R-------------------DR-------D---------D--D--------------------------T------------------------------------------…
249	249	LLLLLLVLLLLMLLLAAVVALLLLLLVVILLVLVLLL-LMLLLVLLVMIVVLVLLVALLAALVLLLLLVVMLLLLLLLLMLLLIIVLLLLLLLLLLLLLIVLLLL-LLVLLLLMFLLLLLLLLLLLLLLLLLLLLLLL-LLMLLLLLLLLLLLLLMMLLLLLFLLLLL-LLLLLLIMLLLLLLILLLLLLLLVLLL-VLLLLLILLLLLLLLLLLLL-MLLLLLL-VLLLILLLLV-CL-LLLL-LLLLLLLLM-LM-LLLM-LILLLM-LLCLLILLVC--LVVLLVLLTLLTLCLCLI-LLLLLLLVLLLLLLLLFLVFTFLLLLLLLLLLF-LLLLLLLL-L-LL-L--LLLLVL--MLLLLLLLLLLLLLLLLLLFLLLLLLLLLLLLLLLLLLL…
250	250	FLFLFLFLFFNFLLLLLSSLALLYAKDTSMSLTDTSA-RLSTDTTMFNTFTAFYTFSFYSSTYYKKFATTFSSEEFMFYFQMQFFKKYSFFKFFDGRQMKALFDFADMLDFFDADMQFSMLRMDFHKMRRYFAFLFFF-EYFFNDFMKWKYKFNFQFYFFFTFWFKFD-FHMLEKFFFDNFMFFFYEDLKFRFKMF-MMENNFRAKFKKEMFHAEEF-NMFFCAF-MFKSYVNHLK-FF-NRCG-KCNFCLQVM-CM-AFVM-LLFHLM-FHAWLFALVA--YLVALAWQYYTYFAWAGL-LYYQYAFAYRYYYFCFEFSKFKQAY-MQFAEEL-EAEESEEK-K-RK-Q--NQELRY-IIQKRRRVVLRRSRLLSRRSLDDLDDDLDQDNLLLLKLDV…
251	251	TDTDTDTDTERTEDPDDDDDDECRDEADSKRDDADQA-DDRDDDDQDRDDDEDDDDDKDDDDRKTTDSDEDAAEKQYDKDDMDDDDTDGDGTDDREYEHDHEEEDEDYEKDDVHKLDDSYEKFKFQKYKYQMHDEFDY-QQSETFDFKTFTFFEDESKDDDTISDQDQ-EEGQDKSSTQDDFFDSKLFKQSYDKGD-EFMASFYQFDFQMYEQGVMD-EMEEQSD-EDSDENNKTS-ED-QTQK-DKNDQTKNT-QT-RSES-SSDYSS-SYTNTEEDNT--SENNDRHEDTDDETHTQA-TDDADDAREEEDDHHDFDEQDQQDE-AEDDDDD-DNDDGDDW-W-QW-K--AKANDD-DQDEDDDNDNEENENNTGENTSSDKSTDAEAKTDDNSNAD…
252	252	RKRKRRRRHRVHHRCLLIILYRGKYIVLIRMIVIVMH-TIFVKLIKYYLYLFYYIYLRYLLIEEYYYVVLYLLVLIHYEYIHIYHQYKLYKYYRLHHIKQLLRLYKLHWFRRYIFHIRLHFYQFHVYHLHLQIFLHRH-WLRRVYFHFIHGHHLRMHLRFRYLIRYYV-DLLARYLHHVLAHHQYLLYYYYHCYLA-VHIVWHHYHAHYIHDILIIY-YQDDYLY-VKLFLLIILL-IR-YYVL-WYIYVLILL-VL-LRFL-VHIHLL-RHLELRVYLL--LKQVCHIYFVYFFLILLH-LFFAFAFHLVLLLRYFLYLLFLHLL-FYFLLLI-LVLLMLLI-I-YI-I--VICAYR-LLLYYFYYYFYYYFYFYFFFFFFYFFFYFYFFYFFYYFFF…
253	253	LILILILILILLILLLLIILLILLLLMIIIIIVMVIL-IIIVIVVILLVLVILIVLLIILLVLLLLIIVVILLSLLIILLYIYLLLLILIILLILFLYILLHIQLLEIIYIIRLYIYILIILIYLIMILLILWLILLL-IMLILLLIMLILILEILLLILILALIMLL-IDLVLLCLLLIIMLCLLELILLLVFLI-PMLILLIMIIILLIIILILL-LIIIMLL-PVMLIMVILL-VI-VLIM-MLVLILMML-IL-LILL-LIILLL-ILLILIVLMM--WLMLVFIVILLIQLILVI-LLLILIIYILILLILIKILYLYCRMIIVIRFFL-FLFFLFFI-I-LI-S--QYLIII-ELLLLLLLLLLLLLLLLLLLLLLLLLLLLLLLLLLLLLLL…
254	254	SLSLSLSLSKSYRYAERRRKHASKQDLKNNKKTLTKS-DKHTQKSKVKKVKQVSTVENSEETQQKKCTRKMRRRAEQCQTHHQAVKRLQISKVTQSQHYKSKVHVKLQQRVVKKKHHIRQKNQKSYDQNQKEKAKSIQ-EKQISKAQDRYKYSREDRKIALDKRMDNK-VREQHDLREKETQQVRKEKRDRQLDEI-TQSRKQYSYTYDSQVHSKSN-LHVVDET-CVEKRSKVSH-KV-LDQK-NSKTHSGSM-QM-EQKI-EHPSNI-QSKESNRMNK--SENEVTKEKEKKKKKKKQ-SKKSKSDSKKKRRSTTETLQKQERKNQETRNNN-NGNDQDDK-K-CK-G---EDNQS-QQQPQQPHHRRQKRRRRRRRRRRRRRKRRQRRRKKRRRRK…
255	255	---------------------------N--HH---Y---Y--EN----N-G----------------KMG-----------------R-------S---------K---K----Y---S--Q-Q-GS-K----------K---E---A-H-N---S-----K-----------CSP---E---A-------------------N-N-------------------------------R---------------------DK--S------E--R--------------F--E----F-------E-E---K--------Y----S-L---S-----N-----------------VLS-----KKRRKRRAASASRSEAARQKEEQKEKNKAKSSSSQET…
256	256	------------------------------FI---F---I--Y-------F----------------G-L-------------------------L-------------V----V--------V-A-----------------N-----------------------------------R-----------------------V------------------------------------------------------------------------------------H-------H-----------------------------Q---------W-----------------HY------NHHHNNKRRKRKKKSRKKNHCKNNCHDNHADDHLRRP…
257	257	-------------------------------V-------V-------------------------------------------------------------------------------------A------------------------------------------------------------------------------------------------------------------------------------------------------------------R-------R-----------------------------H---------E-----------------------------RKARRRRRRRRRR-----------GR---R---…
258	258	-------------------------------A-------N-------------------------------------------------------------------------------------G------------------------------------------------------------------------------------------------------------------------------------------------------------------A-------A---------------------------------------N-----------------------------DHEPPDPEDNKPD-----------PM---P---…
259	259	-----------------------------------------------------------------------------------------------------------------------------H------------------------------------------------------------------------------------------------------------------------------------------------------------------------------------------------------------------L-----------------------------STAPPLPKSEVPA-----------D----E---…
260	260	-----------------------------------------------------------------------------------------------------------------------------P------------------------------------------------------------------------------------------------------------------------------------------------------------------------------------------------------------------P-----------------------------FFMGGFGFFFGGF-----------A----A---…
261	261	-----------------------------------------------------------------------------------------------------------------------------E------------------------------------------------------------------------------------------------------------------------------------------------------------------------------------------------------------------------------------------------LLLMLFLHIVPPS-----------V--------…
262	262	------------------------------------------------------------------------------------------------------------------------------------------------------------------------------------------------------------------------------------------------------------------------------------------------------------------------------------------------------------------------------SQGEELDRCPGDP--------------------…
263	263	------------------------------------------------------------------------------------------------------------------------------------------------------------------------------------------------------------------------------------------------------------------------------------------------------------------------------------------------------------------------------HHPYYNYTSYYLC--------------------…
264	264	------------------------------------------------------------------------------------------------------------------------------------------------------------------------------------------------------------------------------------------------------------------------------------------------------------------------------------------------------------------------------HHS--K-WKKL-A--------------------…
265	265	------------------------------------------------------------------------------------------------------------------------------------------------------------------------------------------------------------------------------------------------------------------------------------------------------------------------------------------------------------------------------PSL--D-TQTG-E--------------------…
266	266	------------------------------------------------------------------------------------------------------------------------------------------------------------------------------------------------------------------------------------------------------------------------------------------------------------------------------------------------------------------------------EDS--A-EEKS-K--------------------…
267	267	------------------------------------------------------------------------------------------------------------------------------------------------------------------------------------------------------------------------------------------------------------------------------------------------------------------------------------------------------------------------------KKP--A-IDGG-S--------------------…
268	268	------------------------------------------------------------------------------------------------------------------------------------------------------------------------------------------------------------------------------------------------------------------------------------------------------------------------------------------------------------------------------PRG--L-FHA--P--------------------…
269	269	------------------------------------------------------------------------------------------------------------------------------------------------------------------------------------------------------------------------------------------------------------------------------------------------------------------------------------------------------------------------------KRQ--H-KAR--E--------------------…
270	270	------------------------------------------------------------------------------------------------------------------------------------------------------------------------------------------------------------------------------------------------------------------------------------------------------------------------------------------------------------------------------KPD--M-EEF--Q--------------------…
271	271	------------------------------------------------------------------------------------------------------------------------------------------------------------------------------------------------------------------------------------------------------------------------------------------------------------------------------------------------------------------------------EPP--E-HAR--R--------------------…
272	272	------------------------------------------------------------------------------------------------------------------------------------------------------------------------------------------------------------------------------------------------------------------------------------------------------------------------------------------------------------------------------LSE--P-NAQ--G--------------------…
273	273	------------------------------------------------------------------------------------------------------------------------------------------------------------------------------------------------------------------------------------------------------------------------------------------------------------------------------------------------------------------------------DAG--K-FLG--R--------------------…
274	274	------------------------------------------------------------------------------------------------------------------------------------------------------------------------------------------------------------------------------------------------------------------------------------------------------------------------------------------------------------------------------IEG--K-SYK--F--------------------…
275	275	------------------------------------------------------------------------------------------------------------------------------------------------------------------------------------------------------------------------------------------------------------------------------------------------------------------------------------------------------------------------------FLV--E-FKD--R--------------------…
276	276	------------------------------------------------------------------------------------------------------------------------------------------------------------------------------------------------------------------------------------------------------------------------------------------------------------------------------------------------------------------------------GYD--K-YNY--A--------------------…
277	277	------------------------------------------------------------------------------------------------------------------------------------------------------------------------------------------------------------------------------------------------------------------------------------------------------------------------------------------------------------------------------LSY--M-PLV--M--------------------…
278	278	------------------------------------------------------------------------------------------------------------------------------------------------------------------------------------------------------------------------------------------------------------------------------------------------------------------------------------------------------------------------------NNK--E-TLG--V--------------------…
279	279	------------------------------------------------------------------------------------------------------------------------------------------------------------------------------------------------------------------------------------------------------------------------------------------------------------------------------------------------------------------------------PAN--P-FHA--E--------------------…
280	280	------------------------------------------------------------------------------------------------------------------------------------------------------------------------------------------------------------------------------------------------------------------------------------------------------------------------------------------------------------------------------ALI--G-QSI--L--------------------…
281	281	------------------------------------------------------------------------------------------------------------------------------------------------------------------------------------------------------------------------------------------------------------------------------------------------------------------------------------------------------------------------------DPH--L-SKP--A--------------------…
282	282	------------------------------------------------------------------------------------------------------------------------------------------------------------------------------------------------------------------------------------------------------------------------------------------------------------------------------------------------------------------------------EVL--E-HEV--R--------------------…
283	283	------------------------------------------------------------------------------------------------------------------------------------------------------------------------------------------------------------------------------------------------------------------------------------------------------------------------------------------------------------------------------SGE--Q-PSD--L--------------------…
284	284	------------------------------------------------------------------------------------------------------------------------------------------------------------------------------------------------------------------------------------------------------------------------------------------------------------------------------------------------------------------------------TLK--G-NSL--D--------------------…
285	285	------------------------------------------------------------------------------------------------------------------------------------------------------------------------------------------------------------------------------------------------------------------------------------------------------------------------------------------------------------------------------RPK--K-SCK--R--------------------…
286	286	------------------------------------------------------------------------------------------------------------------------------------------------------------------------------------------------------------------------------------------------------------------------------------------------------------------------------------------------------------------------------SLY--K-SSR--R--------------------…
287	287	------------------------------------------------------------------------------------------------------------------------------------------------------------------------------------------------------------------------------------------------------------------------------------------------------------------------------------------------------------------------------YPV--P-MDR--R--------------------…
288	288	------------------------------------------------------------------------------------------------------------------------------------------------------------------------------------------------------------------------------------------------------------------------------------------------------------------------------------------------------------------------------VSR--R-PSL-----------------------…
289	289	------------------------------------------------------------------------------------------------------------------------------------------------------------------------------------------------------------------------------------------------------------------------------------------------------------------------------------------------------------------------------IHR----GT------------------------…
290	290	------------------------------------------------------------------------------------------------------------------------------------------------------------------------------------------------------------------------------------------------------------------------------------------------------------------------------------------------------------------------------LV-----SN------------------------…
291	291	------------------------------------------------------------------------------------------------------------------------------------------------------------------------------------------------------------------------------------------------------------------------------------------------------------------------------------------------------------------------------SS-----RE------------------------…
292	292	------------------------------------------------------------------------------------------------------------------------------------------------------------------------------------------------------------------------------------------------------------------------------------------------------------------------------------------------------------------------------FL-----EY------------------------…
293	293	------------------------------------------------------------------------------------------------------------------------------------------------------------------------------------------------------------------------------------------------------------------------------------------------------------------------------------------------------------------------------ET------M------------------------…
294	294	------------------------------------------------------------------------------------------------------------------------------------------------------------------------------------------------------------------------------------------------------------------------------------------------------------------------------------------------------------------------------NG-------------------------------…
295	295	------------------------------------------------------------------------------------------------------------------------------------------------------------------------------------------------------------------------------------------------------------------------------------------------------------------------------------------------------------------------------NE-------------------------------…
296	296	------------------------------------------------------------------------------------------------------------------------------------------------------------------------------------------------------------------------------------------------------------------------------------------------------------------------------------------------------------------------------GS-------------------------------…
297	297	------------------------------------------------------------------------------------------------------------------------------------------------------------------------------------------------------------------------------------------------------------------------------------------------------------------------------------------------------------------------------DD-------------------------------…
298	298	------------------------------------------------------------------------------------------------------------------------------------------------------------------------------------------------------------------------------------------------------------------------------------------------------------------------------------------------------------------------------YG-------------------------------…
299	299	------------------------------------------------------------------------------------------------------------------------------------------------------------------------------------------------------------------------------------------------------------------------------------------------------------------------------------------------------------------------------MG-------------------------------…
300	300	------------------------------------------------------------------------------------------------------------------------------------------------------------------------------------------------------------------------------------------------------------------------------------------------------------------------------------------------------------------------------DY-------------------------------…
301	301	------------------------------------------------------------------------------------------------------------------------------------------------------------------------------------------------------------------------------------------------------------------------------------------------------------------------------------------------------------------------------MM-------------------------------…
302	302	------------------------------------------------------------------------------------------------------------------------------------------------------------------------------------------------------------------------------------------------------------------------------------------------------------------------------------------------------------------------------KD-------------------------------…
303	303	------------------------------------------------------------------------------------------------------------------------------------------------------------------------------------------------------------------------------------------------------------------------------------------------------------------------------------------------------------------------------QM-------------------------------…
304	304	------------------------------------------------------------------------------------------------------------------------------------------------------------------------------------------------------------------------------------------------------------------------------------------------------------------------------------------------------------------------------AS-------------------------------…
305	305	-------------------------------------------------------------------------------------------------------------------------------------------------------------------------------------------------------------------------------------------------------------------------------------------------------------------------------------------------------------------------------K-------------------------------…
306	306	------------------------------------------------------------------------------------------------------------------------------------------------------------------------------------------------------------------------------------------------------------------------------------------------------------------------------------------------------------------------------DD-------------------------------…
307	307	------------------------------------------------------------------------------------------------------------------------------------------------------------------------------------------------------------------------------------------------------------------------------------------------------------------------------------------------------------------------------TE-------------------------------…
308	308	------------------------------------------------------------------------------------------------------------------------------------------------------------------------------------------------------------------------------------------------------------------------------------------------------------------------------------------------------------------------------TS-------------------------------…
309	309	------------------------------------------------------------------------------------------------------------------------------------------------------------------------------------------------------------------------------------------------------------------------------------------------------------------------------------------------------------------------------QV-------------------------------…
310	310	------------------------------------------------------------------------------------------------------------------------------------------------------------------------------------------------------------------------------------------------------------------------------------------------------------------------------------------------------------------------------YD-------------------------------…
311	311	------------------------------------------------------------------------------------------------------------------------------------------------------------------------------------------------------------------------------------------------------------------------------------------------------------------------------------------------------------------------------VY-------------------------------…
312	312	------------------------------------------------------------------------------------------------------------------------------------------------------------------------------------------------------------------------------------------------------------------------------------------------------------------------------------------------------------------------------PV-------------------------------…
313	313	------------------------------------------------------------------------------------------------------------------------------------------------------------------------------------------------------------------------------------------------------------------------------------------------------------------------------------------------------------------------------MP-------------------------------…
314	314	------------------------------------------------------------------------------------------------------------------------------------------------------------------------------------------------------------------------------------------------------------------------------------------------------------------------------------------------------------------------------LM-------------------------------…
315	315	------------------------------------------------------------------------------------------------------------------------------------------------------------------------------------------------------------------------------------------------------------------------------------------------------------------------------------------------------------------------------EL-------------------------------…
316	316	------------------------------------------------------------------------------------------------------------------------------------------------------------------------------------------------------------------------------------------------------------------------------------------------------------------------------------------------------------------------------RD-------------------------------…
317	317	------------------------------------------------------------------------------------------------------------------------------------------------------------------------------------------------------------------------------------------------------------------------------------------------------------------------------------------------------------------------------KM------D------------------------…
318	318	------------------------------------------------------------------------------------------------------------------------------------------------------------------------------------------------------------------------------------------------------------------------------------------------------------------------------------------------------------------------------EK-----VM------------------------…
319	319	------------------------------------------------------------------------------------------------------------------------------------------------------------------------------------------------------------------------------------------------------------------------------------------------------------------------------------------------------------------------------VG-----QK------------------------…
320	320	------------------------------------------------------------------------------------------------------------------------------------------------------------------------------------------------------------------------------------------------------------------------------------------------------------------------------------------------------------------------------SDD----IP------------------------…
321	321	------------------------------------------------------------------------------------------------------------------------------------------------------------------------------------------------------------------------------------------------------------------------------------------------------------------------------------------------------------------------------KVS--L-HG------------------------…
322	322	------------------------------------------------------------------------------------------------------------------------------------------------------------------------------------------------------------------------------------------------------------------------------------------------------------------------------------------------------------------------------YKG--D-PVD-----------------------…
323	323	------------------------------------------------------------------------------------------------------------------------------------------------------------------------------------------------------------------------------------------------------------------------------------------------------------------------------------------------------------------------------SYF--S-DSS--P--------------------…
324	324	------------------------------------------------------------------------------------------------------------------------------------------------------------------------------------------------------------------------------------------------------------------------------------------------------------------------------------------------------------------------------DAS--V-SYI--G--------------------…
325	325	------------------------------------------------------------------------------------------------------------------------------------------------------------------------------------------------------------------------------------------------------------------------------------------------------------------------------------------------------------------------------IDS--T-DVT--S--------------------…
326	326	------------------------------------------------------------------------------------------------------------------------------------------------------------------------------------------------------------------------------------------------------------------------------------------------------------------------------------------------------------------------------QIQ--S-QVS--S--------------------…
327	327	------------------------------------------------------------------------------------------------------------------------------------------------------------------------------------------------------------------------------------------------------------------------------------------------------------------------------------------------------------------------------REG--S-IPS--D--------------------…
328	328	------------------------------------------------------------------------------------------------------------------------------------------------------------------------------------------------------------------------------------------------------------------------------------------------------------------------------------------------------------------------------SSV--E-STQ--R--------------------…
329	329	------------------------------------------------------------------------------------------------------------------------------------------------------------------------------------------------------------------------------------------------------------------------------------------------------------------------------------------------------------------------------LSD--S-GKS--V--------------------…
330	330	------------------------------------------------------------------------------------------------------------------------------------------------------------------------------------------------------------------------------------------------------------------------------------------------------------------------------------------------------------------------------YNT--F-LAS--L--------------------…
331	331	------------------------------------------------------------------------------------------------------------------------------------------------------------------------------------------------------------------------------------------------------------------------------------------------------------------------------------------------------------------------------DYY--A-HDA--F--------------------…
332	332	------------------------------------------------------------------------------------------------------------------------------------------------------------------------------------------------------------------------------------------------------------------------------------------------------------------------------------------------------------------------------RMV--S-GKS--A--------------------…
333	333	------------------------------------------------------------------------------------------------------------------------------------------------------------------------------------------------------------------------------------------------------------------------------------------------------------------------------------------------------------------------------PAE--S-NRS--R--------------------…
334	334	------------------------------------------------------------------------------------------------------------------------------------------------------------------------------------------------------------------------------------------------------------------------------------------------------------------------------------------------------------------------------APM--G-SRG--F--------------------…
335	335	------------------------------------------------------------------------------------------------------------------------------------------------------------------------------------------------------------------------------------------------------------------------------------------------------------------------------------------------------------------------------SYR--F-FSF--S--------------------…
336	336	------------------------------------------------------------------------------------------------------------------------------------------------------------------------------------------------------------------------------------------------------------------------------------------------------------------------------------------------------------------------------YDP--Q-HVV--K--------------------…
337	337	------------------------------------------------------------------------------------------------------------------------------------------------------------------------------------------------------------------------------------------------------------------------------------------------------------------------------------------------------------------------------KNV--E-SRE--T--------------------…
338	338	------------------------------------------------------------------------------------------------------------------------------------------------------------------------------------------------------------------------------------------------------------------------------------------------------------------------------------------------------------------------------KYS--D-EIE--E--------------------…
339	339	------------------------------------------------------------------------------------------------------------------------------------------------------------------------------------------------------------------------------------------------------------------------------------------------------------------------------------------------------------------------------KVT--K-DGK--G--------------------…
340	340	------------------------------------------------------------------------------------------------------------------------------------------------------------------------------------------------------------------------------------------------------------------------------------------------------------------------------------------------------------------------------SPS--S-ESS--G--------------------…
341	341	------------------------------------------------------------------------------------------------------------------------------------------------------------------------------------------------------------------------------------------------------------------------------------------------------------------------------------------------------------------------------MSS--L-IYL--A--------------------…
342	342	------------------------------------------------------------------------------------------------------------------------------------------------------------------------------------------------------------------------------------------------------------------------------------------------------------------------------------------------------------------------------LAN--S-EIS--R--------------------…
343	343	------------------------------------------------------------------------------------------------------------------------------------------------------------------------------------------------------------------------------------------------------------------------------------------------------------------------------------------------------------------------------DPD--D-YEDG-R--------------------…
344	344	------------------------------------------------------------------------------------------------------------------------------------------------------------------------------------------------------------------------------------------------------------------------------------------------------------------------------------------------------------------------------SES--V-ERVS-A--------------------…
345	345	-----------------------------------------------------------------------------------------------------------------------------G------------------------------------------------------------------------------------------------------------------------------------------------------------------------------------------------------------------------------------------------ERF--E-NDER-S--------------------…
346	346	-----------------------------------------------------------------------------------------------------------------------------D------------------------------------------------------------------------------------------------------------------------------------------------------------------------------------------------------------------------------------------------VTS--E-QVEN-P--------------------…
347	347	-----------------------------------------------------------------------------------------------------------------------------A------------------------------------------------------------------------------------------------------------------------------------------------------------------------------------------------------------------S-----------------------------KCESCESKTESSD--------------------…
348	348	-----------------------------------------------------------------------------------------------------------------------------G------------------------------------------------------------------------------------------------------------------------------------------------------------------------------------------------------------------P-----------------------------NRQYYEFRPESPQ-----------L--------…
349	349	-----------------------------------------------------------------------------------------------------------------------------E------------------------------------------------------------------------------------------------------------------------------------------------------------------S-------S---------------------------------------I-----------------------------LADDNDDLAASDE-----------M--------…
350	350	-------------------------------K-------R-------------------------------------------------------------------------------------P------------------------------------------------------------------------------------------------------------------------------------------------------------------K-------K---------------------------------------S-----------------------------LTLIPSTEIPLGA-----------A----E---…
351	351	-------------------------------G-------G--------------------------------------------------------------------------Y----------H-----------------------------------------------------Y------------------------------------------------------------------------------------------------------------A-------A-----------------------------Y---------P------------------K----------SLDNSDCEMEDPE-----------EA---N---…
352	352	------------------------------KE---K---E--K-------L----------------T-L-------------------------K-------------L----S---V----I-C-----------------A-----------------------------QI----K-----------------------N---------------------------------A----------------------M--P---------L--------------N--P----N-------N-N---Y---------------V---------D-----------------RN----------DIKRHGKEEDHRD-----------GT---N---…
353	353	-----------------LL----E--ET-RKH-E-K---H--QT-Q--T-K-----VA-VV------KTR-SS--------------Q-----D-E------D--R---D----V--DW--F-D-RT-P-E--------RD-DR---S-M-L---V-----V-----------TPE---A---D---------S-----S---E-V---S-----S------K-----T-G---K--D------------K--------RE--E---R--R--KR-H----------KK--S----K-------T-Y-R-G-NN-----S----QNI---QFF--FIFL-LL------------GTT--M------DNEVNFPEDLPSL-----------NF---P---…
354	354	KRKRKRKKQK-QKRE--RR-ARDQARLKRQQK-L-QH-QKT-AK-QANKSRKAE-AHQEHH-KKRRKESCKKK--DSKKSV-VNAARKSSTRKEQKQAEAKREYKMFDRKEE-AL-VEGQCERKRTPQEQRRAETRAR-RRREDQEKADG-GRNPPR-AQEPGDED-K-AYSRQPLRRESSRRRN-MQKDNQNCSE--REKKREQGSNHEQASNDE--S-AAHNE--GM-R--SFI-AE--K---GL-E-F--K--K--GSR-NKPQYR-GQNDFTANQN--ASK-RAKQEN-EENKNEK-KQQKQRRAKKKTTQQENES-D-APNKPNESCC--CKCC-CCS-S--S-Q--AAEPMT-R-H----NEDPPYPDDYDSW---N---N-T-PYEE-G--S…
355	355	EQEQEQEQRKGRKKRPANNPMKRKKKEGFRKSEDEKS-GNREGGQKHRGHGRHRHHKKRKKHLSFFNRNGHWW-SDCHSNTTTHHYFDQQEFKKDHNTKYYRDCKQPKYNKK-RDSTSPVQNSGEGGVNNNERKREQE-GNVD-HKSLRQ-NEPDEITKKREKRRCRA-RQGNAGAIEAQTQEERSPHICRNGNGS-LQKGKENHTSMCKLRSVNKR--ERRPMK-DNKARNCPEY-GK-SA-H-R-CK-E-NK--K-QDRM-ARQHEM-DHMKESQHRM--VCKQWKPKNAGNNIPIQQ-FNNSNIHKNDNHNH-RNKH-N-WRNEK-RRSS--SDSDEDDN-N-VN-N--NNDEER-T-SKKR-SSGEEKELEKEELKDDRDDDRDGDPGGGGRQEG…
356	356	---------------------------------------------------------------------------------------------------------------------------------------------------------------------------------------------------------------------------------------------------------------------------------------------------------------------------------------------------------------------------------------------------------------…
357	357	VKVKVRVKEKKQRGAGGKKGRPFGGGRNGGRGTRTRG-LGRTKNVGGVNGECGRTGKGQKKTSEKKGQQQEGGLEGHGCGGDGGGGRKCDGKGYKHVGKGGKYHGGNGGMGG-KDDGYLGGCRQRGSGCVKGHEGRGR-EKGFSKERTGAAPRNIKGQGEGPVGGGYG-ERLGCQEGGKDNRREGQNKGGGVGGLV-KRGGKRPPRTGGSGEQLSGY-RDEEGPV-KKQNYYQQDG-FG-RPME-C-QVMDMYD-MD-GQGE-FRVGDG-QGGGDARDLG--GGLGGLMDSYNGNGVGGK-GKKGKMPQKVKFFRYGFGQ-N-GGFKVPGGRR--RYRRRRRY-Y-NY-G--MAVKTP-K-ENEA-EPREEEENLDRGSDGAQGGGEGSGTPGSKPGDI…
358	358	MFMFMYLCRHRYHVSPPTTPTTRQTHPTPVLVCGCLP-YVICIARKRKTRRNRRRRPVQPPRKKVVRYSREPPGPKKRTHPVSRRAELPRKVRHAHHPRAAAHGRPGRATFF-VVVPNKKACKTVQERCHLITSAVSC-KLRESLSRGSGGGVGGRRHSSVGKSSNTR-YGVRPYMRIRPKKRARQGLSNHQPDVK-PKRLSSGGGKNNRKYPVLRT-KVYYGTA-PRPVPDKPKY-VY-RPEK-THATEREDT-ET-TAPV-GHGVQI-AVPNRFPEQP--CPQPSTQ-FGIFFAQACH-EFFNFSRTFGFRRHTAQPGIYTATQRGDATKKS-RKRTGTTQ-Q-TQ-T-SPKEVEF-L-YKRRSGVPQQPQVAFAPPEQQEEQQEQKRELKKGPHQK…
359	359	---------------------------------------------------S-------------------------------------------------------------------------------------------F---------------------------------------------------------------P---------------------------------P------------------------------------T-----T-----L--LA-------SS-S---Q-Q---------L-----------------------------------------------------------------------------…
360	360	-----------------------------------------------------------------------------------------------------------------------------------------------I---------------------------------------------------------------------------------------------------------------------------------------------------------------------------------------------------------------------------------------------------------------…
361	361	-----------------------L-----L---------------L-P---L-----L------------G-----------------------S--------------------------G------G--------------P---------------------I-----H-P---------------I----H---------G--GL----KV--------P-----------------G-------------------------------F-E--G-----G-----P--PP------RPPHPY--G-GGG---P---P-S-G----------------G-G--G-----R---------------------------------------------…
362	362	FFFFFFFFFFIFFVYLFLLLLVYLLFLLLFILMLMII-RLLMFLLFMFLMMLMLMMLFLLLMFLMMLLLLLMLLLLFVFLLFLLMLMFRLLMLLLFFLLLFLLLLILFCIYYMLIFLLDFLLFIFLLFLFFFLLLFFF-LFFLLMLFIFFLFFVMFFLFLYVVFYMVI-YVFILMVFFIFYLFFFLVMFIFFLLFF-LLLLIFFLLYFMLFYLFLLV-PFYYLFL-FLFVLVLLLF-YY-PLLL-ITLLLLFVL-LL-LFLF-LFLFLF-FFLLLLLLFL--FMFLLILFFLIFLLLLLF-ILLFLFLLFLFVVFSLYLCLYLLFFLLLLFFFL-FLFFLFFL-L-PL-F-VLFNMKL-STIIILILLLMLILLLLLLLLFFVFFFVFIFLLVQLPFLL…
363	363	------------------------------------------------------------------------K--------------------------------------------------------------------------------------------------------------------------------------------------------------------------------------------------------------------------------------------------------------------------------------------------------------------------------------…
364	364	------------------------------------------------------------------------D--------------------------------------------------------------------------------------------------------------------------------------------------------------------------------------------------------------------------------------------------------------------------------------------------------------------------------------…
365	365	TSTSTSTSTSPKSTSDDTIESCSPSSTKPSPDDTDPP-DEPDPKNPKSKKSEKSNKQQSQQNDDKKDDKDNKNQPPDEDSSSSNATKEPSSKTTTTKEETKTTETPDESPTTPTPSSTNKHRDPTSPKKTPMLTHSTL-DPSTGSTDPEPTDSAPPSSTSTPTDTSTP-SPNPSDSSLPPTPLKSSPSDNSSPDSP-SPPQDPPHDTESPKSTTTPT-NPSSHSS-SKLSSPTSPD-SS-DPDG-ESSSDPSPT-DT-ATSP-PNPSDP-TSPTPNAMTP--PRTLTPPAQPTRPPPPPN-PPPEPKDPSHSSSTDQPGSTPTPTSSPDDTSSS-TYTSPTTP-P-SP-K-RNSEPTN-SSTNDDGTSETSTTTDTTSTKTTNSTTTTHTTTLPETSVT…
366	366	EEEEEEEEEEPEEEEEEEEEEEEEEEEEEEEEEEEEV-TEEEEEEEEEEEEEEEEEEEEEEEEEPIEEEEEEEEWELEEEEEEEEEPEWEEPPEREEEEEEEESPEYLEEEEEEEEEEEEEEEEELLEEEEEEEEEEE-KEEEHEEELDELEEDEVENEEETQEEMVE-EEEGWSEEEEAEEEESNPEEMSEEPEE-EEEDPEEPMEEMEEELLPEI-REEEPEE-EEPWEEDSEE-EE-PAHE-EDDEHEEEE-HE-EECE-EEEEEE-EEVEPEQEEV--EEEEEIRHIEWLAVRVEE-ALLELEEVVILLLEWELEMDIDELLEQREILLF-MDMLELLL-V-PV-K-ESREQPN-LWHLHALLYLFSMFFLLMFMLVVAVVVAVLVQLLLPLRPI…
367	367	ERERERERHTDASASTFDDTDSDNDNSEMDRSAPGRH-VAKGNDEDKNDKPEKREKVDRVVEQQKKKEDADPQHDDSMQNLPLSKSREPEPKKLTEERSNSPVKKRQYPDKRHPEPLLSPDGPDEGHPSGSDPDDDRP-VSPRMKEAPSAEQDGPCPDREKESPKHEQ-AHNVPSNPDEAREPKTDEKTHTDSEDP-DEHVWHPHSREHRPAESSRE-KPAADAK-EAGNKKDDDE-AR-AEED-RWEKEDEKE-EE-ERDH-DLDKNS-RADDERAEND--AFPEGLSLDSNDRDGEDR-EKKPKAPIQKPNNKGEPGWFHYASSRPGPSKKQ-KVKKLKKP-R-RP-S-EEKDGQI-AEEKISALMRKKEKEEEGPEKIIVLIIVITISVPPSQDGN…
368	368	-------------------------------------------------------------------------------------------------------------------------------------------------------------------------------------------------------------------------------------------------------------------------------------------------G--------------------------------------G----------------------------------------------------------------------…
369	369	-------------------------------------------------------------------------------------------------------------------------------------------------------------------------------------------------------------------------------------------------------------------------------------------------L--------------------------------------L-------------------------E--------------------------------------------…
370	370	DEDEDEDEEEIEEEEQQEEYTEDQTEQWVQTTQQQTQ-RIVQQCQMEEWELTEEQEEQEEEQRRVVEFWMLTTVLQREREQRQEEVVMLEEVEDLRTQEVVEDREIVRLIDDVEIRQDTQVARIRKLHQTATEEERDR-LVHELEERLTRTRRVDQHHDEDTTTDNGI-DLHQQLDHTIIDHRDTHKECNTTRIHD-QHIHERRNRDRNIHDHEHLG-TQDDNQE-QTEEKWHHMM-VD-TTRR-EVHERMKWE-RE-HETL-EETELL-EDMQLEQKEM-VSEEHKYMEHEEHHMMMRE-MYYKVELYLALLLQSLHPMDQDQTIEAELTTTE-TETTLTTC-C-LC-T-QETFLGE-TDIQKRQDDDDDDDDDHDVDQQQVQQQVQQQQDKKQEVQK…
371	371	VAVAVAVAVALVAVVIIIIIIIVVITIIFIVIIIIVL-LIAIIIIIAAIAIIATIAIIAIIITTLLSVIIAIIIRVAATAIAIAATLVLTSLAVQLVIATVATLALVAALAALVLAITIAAISLACIAIVIAVAATAA-AIACTAAAITARAAIAAAIAAAIESAVML-AVIARVVAALIAAAVGIVATVGVAVIA-AATVRAAVVGAVTAAVIITM-NAAAVVT-ACVLIAVVAA-AA-NIMI-RSVTMAIAT-MT-AAVA-FAVMIA-AMAIAIVVVA-AIIVAIVVPIFLIIVVAAA-AIILILAVVVVTTASAVSIIVIVTVTVPATVVV-VTVVVVVV-V-AV-V-VTVAVLK-ARTQLLLLLLLLLLLLLLLLLLLLLLLLLQLMLLLLMLLL…
372	372	KSKSKSKSQSVRSKKAAAAARRAVRRQACLWAAQAWR-WARAIAALRRARALRRARALRAAAAARRRLASKKGRFQTRARAVSRRRQVCRKRRVHWKARRIRMRRGQTGGSSGRGIAISVRLRGRLKVLKRCRTRRVR-LRCIQRTRKRVLVRKQHRCTTSKGKSKIG-SKKRLKIRCGLSRRQLCKRRKLRKKKA-RRKRKRLRISLKKASRKKKI-TRSSKKR-RKKCMRQKRV-SA-KKSQ-SSQRSRQKQ-SQ-KSLR-LSKRQR-ARRLQVKALR-TRILRRKKIRLCRRRKRLS-RRRKRKSKRRRRRSLRRRQRRRWLRVHERLLLR-LKLLKLLK-K-AK-L-KLLRISR-KFVLLLLLVLVVIVLLIIVVVVVLVVVLVVVLVIILILVL…
373	373	-----------------------------------------------------------------------------------------------------------------------------------------------------------------------------------------------------------------------------------------------------V---------------------------------------------------------------------------------------------------------------------------------------------------------…
374	374	-----------------------------------------------------------------------------------------------------------------------------------------------------------------------------------------------------------------------------------------------------C---------------------------------------------------------------------------------------------------------------------------------------------------------…
375	375	-----------------------------------------------------------------------------------------------------------------------------------------------------------------------------------------------------------------------------------------------------LC--------------------------------------------------------------------------------------------------------------------------------------------------------…
376	376	FAFFFDFDIYNVQVDTTTTTLATEVWVYKGKTAVAKR-RTVAEYTNAHYAYHSHTAADHAAATTSSRRYYKFFLRAFRTKYFYRRKRWRVLSKLRKLYRKNYVKKKKFKETRRYKFYLFFKTFKFKSFSLNFYQKFRF-ENFKKSEFSFFQFFSRGFYRSLDHFHLKK-HSSDDSRFFKKGFFRFYSSFLFLASSL-FFFSSFFLFAFIFFHYRAFK-SFHHLCS-LLTHHFFVFK-HD-SDYF-HRFKYFYFF-YF-LEKF-VVRFFF-EFLWFSSFQM-KLWQLAVSTQIHKTLSMYR-FPPDPDYLKSKKKQRSHCHFHFGRRVRVRRLLE-MYMMRMMK-S-MS-Q-QKQNSNW-SRLKQLLSGHSSSSCSCSSCKGGYGGGYGDGHDDDEQSAD…
377	377	YVYVYVYIYIWYIYYIMIIIFYYWFIVIYWYIVVVYY-LIFVWIVWKFIKIFKFVKIWFIVVYIWWLVIIYYYYIIYLIKVYVKKYWYLVIWFFIIFVYYYYFYFMYYWILLIYIYVFYYMLYIYYYYLYIYYFKYIY-LIYYIIFYYYYIYYVFYYFVFVMDCLFLV-CIFLIYLYYVVMYYLYFYIYFYYLFFM-YYLIYYYFYMYFMYCFVYLL-FYCCFII-YYLIYYLFYY-YA-FLLL-ILLILYLYY-LY-FIIY-VVCYYY-IYYLYYYYIY-IFVIFHYLLMVVMVYLYYV-YIVIILIYFYFLFVMFMFCYMYYLFICVFLLLY-LGLIVIII-I-MI-L-WVLVFLI-IIIYYYFFFFCCYCFFYFCYFMMMMMMMMMMILFFMMMMM…
378	378	LLLLLLLLVMAGLILLLLLLLMMFLICCTFFLCCCFT-FLMCFCCFFMSFLFFFCFTFFTTCIICCFMCLFTTSIAAFMFSACFFTSLLFFCFTAFICITTLVLFTLAFAIIALTSCMTAFLAAGSLALIMLLLFGLA-FMAMAILALTAAAGLFFALLIIMQVVLAS-ITMFLLIALSALSAMSLIVTLSIFLMI-FAIFWATMSVAMVAILMMIA-MVIILVM-LFMAMTILII-MV-MMLV-FAVMLLVTI-LI-MMFI-LVVALI-MAFLLVLIFF-FATFMLMLLALAATFLFLV-LLLLLLFMASAAATAFAFAMAMLGTFALFGAAM-ALAAVAAI-I-LV-GAAMSLAAA-LCIATSATSSTASAASSAASSLLALLLALALACSSCACLA…
379	379	AFAHACAYGRVGRQWRKQKRQRVVHQKRKVVRRRRVA-RKQRIRETRHRRHVRRLRHVRHHLTERRQTRYAKKKHAAQEWRARWKRRFKRSRRRLICRRRERRFRVFASVRFVRLARKRARSAVALFASCYARKHAQA-EYARYMKAFAALAAWHCAYQKQFPAGYLI-HWRALYKAAILYAARAYYMAFACRFKM-QATYKAAFAYAFTAQYQLTL-LAQQFLR-RYIEYAYYGS-RK-LRYY-LHYRYAYAS-YA-YKYA-RQQTAA-RAALAHQRCA-QAKCYGYYQYREYLAYAGR-AQQLQLRYQQHQQKLWYGRYFYRKLYAQARDDL-DLDIAIIQ-R-LR-IAAKLSMKF-HLYVSSQYYSYYFYYYFWYFLRRTRRRTRARQVAAYAQQA…
380	380	ETETETEVEKQESQQEESSEQQQQQSQEQQQEEQEQQ-EEQEQEAQQQEQEQQQSQGQQGGAEEQQQQEGQQQQEQEQEQECEQQQQQEQQQQQHQEEQQQQQQQAQEQSQQAQACEQQEQDESEDQEDEQEQQQEME-QQQQQQQEQCEDEEQQQQQMQQQQCQQSA-QQQQGQQQEANNEEQEQQQEQEEQQQD-DEQQNEQQQNEQQEQQMMQS-QCQQQQS-DQQTQEQQEE-QQ-QQQQ-QSQAQEQEE-QE-QSQE-CDQEEE-DEEGEQMDDE-EEHDQEQQQQDTQQEQEQD-EQQQQQQQSQSQQQSQQQDEQEDQSDQQQQQQN-QQQQQQQQ-Q-QQ-REEGRSRTQ-QSNQQQQQQQQQQQQQQQQQDGGQGGGQGQGQDQQDEDGQ…
381	381	LILILILIILIILLMIITTIIVLIILTIIILVCMCLL-IVLCLIVMIIIIAIIIVIAIIAAVLLIIILIAIIIITLIILITVVIIIIIVIIIIIVLLALILIIIIIIILIVVVITVTIIILIVIIVLIILIIIILIVI-IIVIIIIILVIVLITLLIIVIVLLVVITV-ITLITIIIIVMLIVIIILIILIMMLLL-LIILMIILILILIIILLTIA-LVIILVL-VMLMLVIIMV-II-LFMM-IVLLMMMVT-MT-LITL-VVLILL-IITIMVLITT-LLVTLVLITIVMIVTITAV-IVVIVVLLILILMILVLVVLLITIVVLLVIMML-MVMLLLLV-V-LV-MMMVIIMII-LLLIIIIVVVLVVVVVVIVVAIIIIIIIIVIIIIIVIVII…
382	382	ATAGATASVVAVVVLLLLLLALLAAALLLSCLLLLCL-LLALLLLCVILVLLVVLVLCVLLLAALLLTLLVLLTAVILALLVLLVLLVVVVLICACVLILLVCLVVIMTVLLVVVVLCLSSATVVVLAGALSLLSVAA-TLVSAVLILVCVCVLMIVLLLLLITLLAI-LLMAALLVTLAASALILIVVLIAVLMC-ICLLLAILAALLLALLLLLA-SVLLLLL-ILLACVLLVA-LL-TLLL-ATLLLVLVV-LV-LGCT-VAGIIT-GIVCVCLMCV-VVLCLLFLTCVSCLVLVLA-VAASAGVFLFLCCAALCVLLCLLLLVAMLLIIF-ISIIAILL-L-LL-LVLALFLGL-TGLCCCCAAAAAAAAAASAAAAASAASSAAGASAACACAA…
383	383	LKLKLKLKLSRLSESKKKKKGEQMASDRQLSEQEQSS-DESQLRQLSTRSMLSSRSQLSHQQNDKKSLQLHEEIVSLSDSQLQSTERSLSSKSEDLMKSERLDRSKNCLRDDKSKLQEQISSSKSNQISLQMSDLSDS-KQLESNNSQECECSQADLRDDSRKEGRSK-EQEGRQELLRRSLSECRKNSRCLEKEK-KIVRESCRCNCRVIERNQVS-SLEERRE-LLRRKLRRLL-EE-SRCK-ERRECIKLL-CL-RERL-ASLLLC-TLLRLEKEEL-ELKERERDSQGRKTLDLEA-MTTLTRSRQLQTTLQEHAEKQKLEKRSSAESSK-SESSGTSQ-Q-EH-DVVQDKYQT-ARTKKKERNQRRRRKKKQRRAASSAAASASSAKEEEDESE…
384	384	ATGTATATAAGAAGAGGGGGAGGAAAAGGGAGAAAAG-GGAAGGAGAGGAGAAAAAGAAGGAAAGGGAGGAGGAGAGAAAGGGAAGGAGAAGAGGAAGAGGGGAAAGGGAAAGGAGGGGGAAAAAGGGGAGAGGAAGA-GGAGGAGAGAGGGAAGGTGGGAGTAAGGG-SAGAAGGTAGGAAAGAGAAAGAAAGGA-GAAAAAGGGAGGAGAGGGAG-AGASGGA-GAGGSAGGAA-AA-AGGG-AGGVGAGAA-GA-GAAA-GAAGAA-AGAGAAGAAA-GVGAGASGGSGGSAAGAGA-AAAGAGASSACAAAGAAAAAAAASCVAGASRRA-RGRRARRG-G-GG-VAAGIAMVA-SLIGGGGGGGGGGGGGGGGGGGGAGGGAGGGGGGGGGGGG…
385	385	LVLVLMLVLVMLVLTLLLLLMILLMILLVLLLLLLVL-LLLLVLLVVMLVLLVVLVLLVLLLLLLLVLLLILLIMLLVLVLLLVVMLVMVVLLVLLLLVVLCIILLILILVVLLLLLILLVLLLLLVLILLLLVILIL-VLVVLLVLLFLILLLVLFLVVVLLFVLLL-VVLVIIVFLLLILIVILILLLILILLL-ILLTVLLLMLLLLLVLLLLL-LLVVLLV-LVVLLLLLIL-LV-ILIL-VLLIIILLI-II-LIVI-MLLLVV-ILLLILVLVL-VLLVLVLILIMLVLLILLL-ILLLLLVLLLLLLLLVLILLVLLILVLLVIIIL-ILIMLMML-L-VL-LLLLLVILV-LLVMMMMMMMMMMMMMMMMMMMMMMMMMMMMMCMMMMMMM…
386	386	------------------------------------------------------------------------------------------------------------------------------------------------------------------Q--------------------------------------------------------------------------------------------------------------------------------------------------------------------------------------------------------------------------------------------…
387	387	------------------------------------------------------------------------------------------------------------------------------------------------------------------K--------------------------------------------------------------------------------------------------------------------------------------------------------------------------------------------------------------------------------------------…
388	388	------------------------------------------------------------------------------------------------------------------------------------------------------------------G--------------------------------------------------------------------------------------------------------------------------------------------------------------------------------------------------------------------------------------------…
389	389	DEDEDDDDESNESHQDDEEDRHDQRANSAKEEENEED-ADQDDAANQLAHQHQHSQAKHAASSTQQDKAQSKKNNYQDMEYQADYSHSFAKLDHRRDHEHSQLDDYGQAEYKTKNQARGFKRMEELSFREAGKHKDRG-DAQEAKYMAAEREDNVEEKRNKDEDSAAT-NNDRQVYEGAKKNGHEKHREAEDRGEV-ENRRHGEALREARFLKYERA-AQLNSQS-EQKADDKKDD-RA-ADKR-EAKCKDKDD-KD-KQQE-NDDEHE-QEEEHQAQAE-FCDAKRAHANNSNAEHEED-DMMNKRGADKDLLRARRQADKDAEQEEAREEEK-ESEEDEED-D-DD-EDEHEQEAD-AHEDEEAEEAEEEEEAEQQELKKEKKKERAKVVAAAAENA…
390	390	HYHYHYHYHHYHFYYYYYYYLYYYIYYHYHHYFFFHY-YYFFYHYHYYHYHHYYYYYHYYYVYYFFYEHHYYYVFYFYYYYYYYFYFCYYHFFYYYYHHYYYFYFYFFYHYYYYHFYHYFYYFHYFFFYYFHYYYYYY-YFYYYYYFFYDFDYFYYYYYYYFYYYYHY-HFYYFFYYHYYYYYFYYWYYYYYYFYH-YFHFTYHYHYDYNFHYYYHH-FFHHYYF-YYHYHAYYSY-YY-FFHY-FYYTHSYAA-HS-YYHS-HFFHSS-FHYASFFYRY-YYFRYYYYHFHYFRYYYYF-SKKYKYYYALAFFHFHFHFYFYHAMAYHHSYYR-YFYYFYYY-Y-HY-YAATYEQRQ-VHMYYYYFFFYYFYFFFYYFYYYYYYYYYYYYYYFFYYYF…
391	391	LLLLLLLLLMLLMLLLLLLLLLLLLLLLLIMLLLLML-ILLLMLLICLLCLVCCLCLVCLLLCCLLCCLLCLLLLLLCCCLLLCCLLILVMLCLLLLLLLLLMLCLCLLLLLLLLLLMLLCLLLLLCLLLILLLCLLL-IILILLLLCLLLLLCLLLILLLLFLLCLL-ICCLLCLLLLLLLLLLICLLCLLCCCM-LLLLILLILLLCLLCMILLL-LLCCILL-LLLLIIILIL-CL-LLLI-LLILLVIII-LI-ILMV-LLMMVV-LMLILLCLLL-ILLLILILLLLLLLLLLLL-VLLILILILLLLLCLCLCLCLCLILLILCIIII-VLVVLVVL-L-LL-ILLLILVMA-ALLLLLLLLLLLLLLLLLLLLLLLLLLLLLLLLIILLLLI…
392	392	------------------------------------------------------------------------------------------------------------------------------------------------------------------------------------------------------------------------------------------------------------------------------------------------------------------------------------------------------------------------A--------------------------------------…
393	393	HHHHHHHHHHHHHHHHHHHHHHHHHHHHHHHHHHHHH-HHHHHHHHHHHHHHHHHHHHHHHHHHHHHHHHHHHHHHHHHHHHHHHHHHHHHHHHHHQHHHHHHHHKHHHHHHWHKHHHHHHHHHHHHQHQHHHHHHHH-HHHHHNHHHHHHQHHHHHHHHHHGHHHHR-HHHHHHHHHRHHHHHHHHNHHHRHHHH-HHHHHHHHHHHHHHHHHHHH-HHHHHHH-HHHHHHHHHH-HH-HHHH-HHHHHHHHH-HH-HHHH-RHHHHH-HHHHHHHHHH-HHHHHHHHHHRHHKHHHHH-HKKHKHRHHKHAAHHHHHHHHHHHSHHHHHHHH-HHHHHHHH-H-VH-HHHHHHHHH-EHHGGGHAAAAASAEAAAEAEASEAASEAESAEEEENESE…
394	394	---------------------------------------------------------------------------------------------------------------------------------------------------------------------------------------------------------------------------------------------------------------------------------------------------------------------------------------------------------------------------------------------------------------…
395	395	---------------------------------------------------------------------------------------------------------------------------------------------------------------------------------------------------------------------------------------------------------------------------------------------------------------------------------------------------------------------------------------------------------------…
396	396	---------------------------------------------------------------------------------------------------------------------------------------------------------------------------------------------------------------------------------------------------------------------------------------------------------------------------------------------------------------------------------------------------------------…
397	397	---------------------------------------------------------------------------------------------------------------------------------------------------------------------------------------------------------------------------------------------------------------------------------------------------------------------------------------------------------------------------------------------------------------…
398	398	---------------------------------------------------------------------------------------------------------------------------------------------------------------------------------------------------------------------------------------------------------------------------------------------------------------------------------------------------------------------------------------------------------------…
399	399	---------------------------------------------------------------------------------------------------------------------------------------------------------------------------------------------------------------------------------------------------------------------------------------------------------------------------------------------------------------------------------------------------------------…
400	400	------------------------------------------------------------------------------------------------------------------------------------------------------------------------------------------------------------------------------------------------------------------------------------------------------------------------TT-------------------------------------------------------------------------------------…
401	401	------------E----------------------------------------------------------------------------------K---------E---S----E--------S----------------------------S--------------E----------EQ------------------------------------------------------------------------------------------------------------------------------------PP----------------------S-----T----T------L----A---------------------------------------…
402	402	SASSSSQCKDDKESNSSFFSSQGESNDQEDSKASSSS-ERESEAAKQSIQNTQKNQSDQSSASDTTRRANKEDECSSRGDSESGCSSKDSETSQSENSRSERKSSKSSSKRDSENETQDKDEQKSSSSERKQQSDSAS-SKSKKESDSSRSREIGSSSATESERSRMK-QKKDQSQSSKESESTSSKEGRSGGSKD-YEFSQSQHEGRHFNQSRQFM-KEQLQRA-CEDERSSSQR-DE-KASA-STSKSQSSQ-SQ-SSRK-ENGNLK-SNNAQSANQN-NDSQSNSASHEESENANST-RSSNSSLSKRKEELENESHSDSSSVQASSSSSQ-TSTSSTSK-S-QK-EREKESDDK-SSKSTSASSSSSSSFSSESSSEDKNDDKDSDSRRQSARNE…
403	403	---------------------------------------------------------------------------------------------------------------------------------------------------------------------------------------------------------------------------------------------------------------------------------------------------------------------------------------------------------------------------------------------------------------…
404	404	---------------------------------------------------------------------------------------------------------------------------------------------------------------------------------------------------------------------------------------------------------------------------------------------------------------------------------------------------------------------------------------------------------------…
405	405	LQLQLQLQLVELAHQEEMMEKSHKKNNHNRRNNKNRN-KNRNRHQKKHHKNHKNQKHRNHHQKKRRHRHNLNNHMHKHKHKHQRRNRAQQNRHHAKQQANNNMNYHHKKLMLLQLHKMNRLNHLRQHKNYHKRKLGLL-KHLQKILKHKEQEKHIQLALKNHKLLREH-HHKHDRNLQHKLRLRKANIKQKQCRKK-QRKGHIRQLLERKQMANHKE-NKMNRNN-QNNDNMAALH-NN-NNAA-KEALALAML-AL-AIQM-NKRRMM-HRYKLHNCCY-MLKCACQNLNNDNLYNYRK-LLLSLMKFNCNLLLECNREKNMQVEKRLCVKKF-KVKKRKKC-K-QC-NEQAHCCES-L-ARKRQKKKQKRQKKRMRRKMMKMMMKMRMQMKRHKNHR…
406	406	GGGGGGGGGGAGGGHKKRRRGHHHGDKKCKRGQRQRS-GGNQRKGRFGHNKLRGGYTKRANGRKTTMSRRHQQGARGMKHGKKKNMVGNGQTSYMRRGGMQRRNSGNGSSGGKEKKGYHGDRGSDSRGKHGGGRDKQN-KGDGNKQGRGRGRNNGGDNGKGRAGGKIK-DNNHSRNDGQKNGNDENDKGKEHGNNS-KGNHGKRHGSNKNGGQKWNI-QKGGYFN-KGWIGGDGHG-NG-HCGG-GLGNGHGGG-GG-NNKG-GGQFGG-NFGGGNNRKG-GGKKNRGWNKGVKAGWGR--GGGSGSDGKNRSSNRGQGGGKGGGKNGHGGNNG-NKNNGSNR-C-GK-EGGDEGEDG-RPEQRRHNNNKKKKSNKKKKNNGNNNGNGNSHHNNQKSNN…
407	407	----------I-----------------------------------------------------PP-D------P-----------P-P--P----------------------------------------------------P---------------------V------P-------------P----------------------------V------------P----------------P-------------P-----------------T-----T-------P----------------------W--------------------------------------------L--------------------------------------…
408	408	-------------------------------------------------------------------G--------------------------------------------------------------------------------------------------G-------------------------------------------------G------------G----------------R---------------------------------------------W----------------------Q-----------------------------------------------------------------------------------…
409	409	----------------------------------------------------------------------------------------------------------------------------------------------------------------------T-------------------------------------------------T------------L----------------G---------------------------------------------C----------------------N-----------------------------------------------------------------------------------…
410	410	----------------------------------------------------------------------------------------------------------------------------------------------------------------------Q-------------------------------------------------Q------------K----------------D---------------------------------------------R----------------------G-----------------------------------------------------------------------------------…
411	411	-------------------------------------------------------------------------------------------------------------------------------------------------------------------------------------------------------------------------------------D--------------------------------------------------------------G----------------------------------------------------------------------------------------------------------…
412	412	----------------------------------------------------------------------------------------------------------------------------------------------------------------------------------------------------------------------------------------------------------------------------------------------------E----------------------------------------------------------------------------------------------------------…
413	413	-------------------------------------------------------------------------------------------------------------------------------------------------------------------------------------------------------------------------------------G----------------H---------------------------------------------G----------------------Q-----------------------------------------------------------------------------------…
414	414	----------------------------------------------------------------------------------------------------------------------------------------------------------------------G-------------------------------------------------G------------H----------------Y---------------------------------------------H----------------------Y-----------------------------------------------------------------------------------…
415	415	-------------------------------------------------------------------G--------------------------------------------------------------------------------------------------K-------------------------------------------------K------------K----------------K---------------------------------------------K----------------------K-----------------------------------------------------------------------------------…
416	416	----------V--------------------------------------------------------H--------------------------------------------------------------------------------------------------P-------------------------------------------------P------------P----------------P---------------------------------------------P----------------------P--------------------------------------------G--------------------------------------…
417	417	----------P-----------------------------------------------------PP-T------P-----------P-V--P----------------------------------------------------P---------------------A------S-------------P----------------------------G------------A----------------A-------------P-----------------P-----P-------S----------------------G----------------------------K---------------S--------------------------------------…
418	418	IVIVIVIVIVIIVVIKKKKKIVVIIIIVVIVQVIVVV-MQIVIVVVIIVITIIVVIMIVLMVVVIIVVVIVIIILIIVVIKIKIIIIILYIIIIIIIKVIIVVIIVIIIVIIIIIIKIIIIIVVVIVIIIFIIIVIII-LFLIIIIIVIILIVCIILVIIIVLIIVII-ICFLLVILIILIIIVIVIIIVIIVVFI-IIIVIIIVIITIIIVVIIII-IIVIIII-IIIIIFIIYI-II-IIII-LIIIIYVLF-IF-VIIF-IILVYF-IVIYYIIVII-IIVIVIVVILIILIIVII-IYLLMLLIIIIIIIIIVLVYILILFIILIVFFFI-FMFLLLLI-I-II-YIVIYYILV-FVIYYCYCCCCCCCCCCLCCCYYFYYYFYYYFFYYFFFYY…
419	419	IVIVIVVVIVIIVLLIIIIIILLLIVIIVLMIIIIMV-IISILIILVLIVILVVIVILVIIIIIIIVLIIVVVVLLVVIVMVIVVVLLLAIICLIVIIVVIILICIIIVIVVLLIVMLVIVIIIVVIIIIFILAVVTV-IFIVIIAILIVVVVITVILTAVVIIVLAM-VILVILVIIMLVIIVVLVIILVIALLV-IIVVVVVLVVVLVIVILLVA-IIVVLIV-VILSFIILVI-IV-VVII-MSIVIVVII-II-LAII-VAVVVI-AVVAVGVAIV-VMIILACLVTVATIVLVL-AVIIVIVICILIIIAALTVVMTMVLIVVVVLIIV-LVIIVIII-I-AI-VVLIVTIIR-ETVVIVIVVIIIIIVIIVIIIVVIVVVIVIVVIIIIVIVI…
420	420	---------------------------------------------------------------------------------------------------------------------------------------------------------------------------------------------------------------------------------------------------------------------------------------------------------------------------------------------------------------------------------------------------------------…
421	421	---------------------------------------------------------------------------------------------------------------------------------------------------------------------------------------------------------------------------------------------------------------------------------------------------------------------------------------------------------------------------------------------------------------…
422	422	---------------------------------------------------------------------------------------------------------------------------------------------------------------------------------------------------------------------------------------------------------------------------------------------------------------------------------------------------------------------------------------------------------------…
423	423	YHYHYHYHYHHYHHHHHHHHHHHHHHHHHHHHHHHHH-HHHHHHHHHHHHHHHHHHHHHHHHHHHHHHHHHHHHHHYHHHHYHHHHHHHHHHHHYHHHHHHHHHHHHYHHHHHHHYHHHYHHYHYHHYHHHYHHHYHY-HHHHFHHYHYYHYYHHHYHHHHHSYHHHH-HHHHHHHYYHHHYYHYHHHHHYHHHHH-HYHHHYYHYHYHHYHHHHHH-HYHHHHH-HHHHHHHHHH-HH-HHHH-HHHHHHHHH-HH-HHHH-HHHYHH-HYHHHHHHHH-HHHHHHHHHHHHHHHHHH-HHHHHHHHHHHHHHHHHHHHHHHHHHHYHHHHHH-HHHYHYYH-H-HH-HCCHHHHHH-HLHHHHHHHHHHHHHHHHHHHHHHHHHHHHHHHHHHHHHH…
424	424	RRRRRRRRRRRRRLLRRRRRRLLRRRRRRRRRRRRRK-RRLRRRRRRRRRRRRRRRRRRRRRRRRRRRRRRRRRLRRRRRRRRRRRRRRRRRRLRRRRRRRRLRRRRRRRRRRRRRRLRRRRRRRLRRRRRRRFRRRR-RRRLCYFRRRRRRRRRKRRRFRRDRRRRR-RRRRGRLRRRGRRRLRRRYRRRRRRRR-RRCRSRRRRRRRCRRRRRCR-RRRRRRR-RRRRRRRRRR-RR-RRRR-RRRRRRRRR-RR-RRRR-RRRRRR-RRRRRFRLRR-RRHRRLRRRTRRTARRRG-RRAALAMRRCACCCRRRTRARTRLRCRRRRRRRR-RGRRARRT-T-RT-GRRGGQGGG-RLGRRRRRRRRRRRRRRRRRRRRRRRRRRRRRRRRRRRRR…
425	425	---------------------------------------------------------------------------------------------------------------------------------------------------------------------------------------------------------------------------------------------------------------------------------------------------------------------------------------------------------------------------------------------------------------…
426	426	DDDDDDDDDDDDDDDDDDDDDDDDDDDDDDDDDDDDV-DDDDDDDDDDDDDDDDDDDDDDDDDDDDDDDDDDDDDDDDDDDDDDDDDDDDDDDDDDDDDDDDDDDDDDDDDDDDDDDDDDDDDDDDDDDDDDDDDDND-DDDDDDDDDDDDDDDDDDDDDDDDDDDDD-DDDDDDDDDDDDDDDDDDDDDDDDDDD-DDDDDDDDDDDDDDDDDDDD-DDDDDDD-DDDDDDDDDD-DD-DDDD-DDDDDDDDD-DD-DDDD-DDDDDD-DDDDDDDDDD-DDDDDDDDDDDDDDDDDD-DDDDDDDDDDDDDDDDDDDDDDDDDDDDDDDDDD-DNDDDDDD-D-DD-DDDSDDDDD-DDDDDDDDDDDDDDDDDDDDDDDDDDDDDDDDDDDDDDDD…
427	427	LLLLLLLLILLLLILIIIIILVILLLLIIIIVILIIL-LLLILIIILLILVLLLILIILIVIIILLLLIVLIIILMLLILILILLILILLLLLLLLMILIVLLILVILLVLLVLILILILLLLVILLLLILLLLLLLL-LMLLLLLLLLLILLIIILLLLLLVLLLLV-LVILILLLLVIILLLLLILLLLVLLIL-ILLQLLLLMILLLLLLMLLL-LLLLLLL-ILLIVVLIIL-VL-LLLL-LLLLLILVI-LI-LVLI-ILILII-VLLLVILILL-LVILLLILLLIFLLLLLV-LILLILIIILILLLLLILILVLVVILLLLIIVVV-IIIVVVVI-I-LI-ILLLILILI-LFLLLLLLLVLLLLLLLLLLLLLLLLLLLLLLLLLLLLLL…
428	428	KKKKKKKKKKKKKKRKKKKKKKKKKKKKKKKKKKKKS-KKKKKKKKKTKKKKKKKKKKKKKKKKKKKKKKKKKKKKKKKKKKKKKKKKKKKKKKKTKKKKKKKKKKKKKKKKKKKKKKKKKKKKKKKKKKKKKKKKKK-KKKKKKKKKKKKKKKKKKKKKKKRKKKKK-KKKKKKKKKKKKKKKKKKKKKKKKKKK-KKKKKKKKKKKKKKKKKKKK-KKKKKKK-KKKKKKKKKK-KK-KKKK-KNKKKKKKK-KK-KKKK-KKKKKK-KKKKKRKKKK-KKKKKKKKKKKKKKKKKK-KKKKKKKKKKKKKKKSKKKKKKKKKKKKKKKKKK-KTKKKKKK-K-KK-KNHHKQKTK-HRSAAAAAAAAAAAAAAAAAAAAAAAAAAAAAARRAAAAR…
429	429	PPPPPPPPLPSLPPSAAAAAPPPTPLAGGAPASASPA-PAPSSGSSALGAGTALSAASLAASPPCCPPGGPGGGPPLPPTGLGAAGCTPPACPPPPPGIGGLPPPPPLLPPPPLPLGPGLCPLPLPPLPPPPLPCLPP-PPPPSPPLPPPLPLPPPPPPPPPSPPPSP-PPCCSPPPPPSPLPPPPPPPPPPCPCP-PLPPPPPPPPPPPLPPAPPS-PLPPPVP-PPTSPPPPPP-PP-PPPP-PSPPPPPPP-PP-PPVP-PPPPPP-PPPPPPPPVP-PVPVPPPPPPPSPPPPPA-PPPPPPPDPPPPPPPSDPDPPPPPPPLPPDPPPP-PPPPPPPP-P-SP-APPQAPPTT-WPPATAAAAAAAAAAAAAAAAAAAAAAAAAATAAAAAAAA…
430	430	ESESESESEESEESEAAGGAQEDQQEGQNQAGDGDAS-VGQDKQDKESQENQEEDEGQEGGDEEDDEAQNEDDAAQDEEEADAEEADLSEEDEEHNDAEAAGEEESEDESEESGSDAEDDEEDSEAQDEDEEGEDEEE-SEEEDGEDQEEKEEEEGESEEEQAEEQKS-EESESQQEESSEDEQESEGEQEDEQSE-SDESAEEQEEEQEDESANEK-DDEEQSE-SESKEDSGDD-HE-DESG-SRSESDGDD-SD-AEED-GEEAED-EADTDEAEED-RESEAEQAHEGKEEDADD-EDEESESEQEDEEEEQEEERHEHASEGEGESDDS-DEDEDEEE-E-DE-ANGNSQDSE-GRRRRRRRRRRRRRRRRRRRRRRRRRRRRRRRRAARRRRA…
431	431	NNNNNNNNNNNNNNNNNNNNNNNNNNNNNNNNNNNNN-NNNNNNSNNNNNNNNNSNNNNNNSNNNNNNNNNNNNNNNNNNNNNNNNNNNNNNNNNNNNNNNNNNNNNNNNNNNNNNNNNNNNNNNNNNNNNNNNNNNN-NNNNNNNNNNNNNNNNNNNNNNNNNNNNN-NNNNNNNNNNNNNNNNNNNNNNNNNNN-NNNNNNNNNNNNNNNNNNNN-NNNNNNN-NNNNNNNNNN-CN-NNNN-NNNNNNNNN-NN-NNNN-NNNNNN-NNNNNNNNNN-NNNNNNNNNNNNNNNNNN-NNNNNNNNNNNNNNNNNNNNNNNNNNNNNNNNNN-NNNNNNNN-N-NN-NNNNNNNNN-NQCNNNNNNNNNNNNNNNNNNNNNNNNNNNNNNNNNNNNN…
432	432	IIIIIIIIILIVIIMVVIIVILLVIIIVVIVIVVIVV-IIIIVVIILLVLIILIILIIIIIILLIIVVVIVVVIIIIVLLILILLIVIVLVILIVIILLILLIILIIVLVLLMFILIIVVLIIVLILVIILIFILLLI-ILLIIIIVLLIVILILLLLLILIILLLII-LIIVVLILIIVLVIIILLIILIIALIL-LVVVFIVLVLILVVLLVLVI-ILLLLLI-LVLVIMLLVM-VL-IIIL-IVVIIILML-IL-ILLI-IIVIII-LILIVILLIL-IIIILILIIIIVIILILV-IIIIIIIILIIIIILVIIIIVIVIFIMVILFFFF-FIFFVFFI-I-II-LILVLIFMV-VFLVIIVVVVVVIVVIIIVICIICIIICIVICCVICCCII…
433	433	LLLLLLLLLLLLLLILLLLLLLLFLMLLMFFLLLLFL-FLLLFLLFLLLLLLLLLLLFLLLLLLFFLFLLVLLFLLLLLLLLLLLLFFLLFFLLLMLLLLLFLLLLLLLLLLLFLLLLLMLVLLMLLMVLLMFMLMLL-FLLMLLMLLILLLMLLLLLLMLLIILLLL-LLLLLLLLMLVLLLLLLLLLLLLLLLL-LLLLLLLLLLLLLMLLLLLL-LLLLLLL-LLLLLLALLL-LL-LLVA-FLALVLALL-VL-FLLL-MLLLLL-LLLLLILLLL-FLVLFLLLLLMLLMLLLL-LLMMFMFVLLLLLLLLLLLLMLMFAVVLLLALLL-LILLLLLL-L-LL-LLLFLLILM-LVILLLLLLLLLLLLLLLLLLLLLLLLLLLLLLLLLMLLL…
434	434	LYLYLYLYLFILYMILLLLLLVLLLVFLLLILLMLIV-LLLLLLLLLLLLLLLLLLLLLLLLLLIILLLLFVILLLLLLLLLILLRILLFYILCLLLLLRILCVLLVLLIYYVILLLCILLLLILIILLLCLILLLYL-LCICVLLLILLLLLILLILYLYVALYIVV-LILLLILILVIVLLLLIILLILLLILV-VLLLILLILVLILLLVILLV-ILLLIML-LLLLILVVLI-LY-IVVV-FVVLVMVLL-VL-IYLI-RCLLVI-YLILLYIILV-LLFLIVVVIFRLFLIVIL-CLLLILIILLVLLLFIIFIWIFILMLLVIVMMMY-MLMIVVIL-M-VL-LLLALILLV-LLLVVVLLILVVLVVLLVVLVVIVVVIVVVVVVVVVVVVV…
435	435	DVDVDRDMDTLDAVTSSNNSSWATSKTTMSTGGTGTD-DGSGKTTTDTTDTDDDTDTTDTSTGGTTDDTTFNNTDADDGDTDNDDDTTDDTTDVFGDTDDDNVSDDSDDNYYNNDDTVNDDQDNDSNDQDMNTLDDYD-VMDVWVLDNDDDDDTDTDNYLLTEDANKN-ATNSDDSDSNKYDDTDNSVNNDDQNNQ-GDADVDDSDCDNADANTDAK-SDAASTD-GSSKKDNNDS-AA-TTKN-TKNDKDNDD-KD-STSD-LEFDDD-TDTGDQSDHT-HDMNNDDMSVVKVVTMTS-EDVVCVSADKNKCCKRDVDSDVDGGYNCTDGGGN-GNGGFGGS---E--GNDLNDGKT-KVREEEDACTTTSTTTSATSGNNGNNNGNGNGSSSDASNS…
436	436	-------------H--------------------------S----------------------------------------------------------------------S----------------------------------------------------T--------------------------------------------------------------------------------------------------V---------------------------I--------------------NN-----------------LL----------------Y------P------------------------------------------…
437	437	---------------------------------------------------------------------------------------------------------------L----------------------------------------------------P-----------------------------------------------------------------------------------------------------------------------------------------------------------------------------------------------P------------------------------------------…
438	438	-D-D-D-D-D---P--------------------------L-----------------------GG----ETT-------------G----G-N--------N-------SD------T-----------------------N---------------------F-------P------G------------------------------------------------------------E-----------------TS---G-------------L---G---T-PGM-G----G------D----P---PP--L-LAH-H-----GL-GGR---I-----------K---Y--L------------------------------------------…
439	439	EEEEEEEESEQSDAEEETTENDPRYSLEPKAEMLMAA-SEEM-ELQAREATKADSGEKAEEHSFPPAGHTKYYSAKKALGDTDNASPKPESPEQTDELESSETQEEQRKKQETERTDNFSKQAAKEESDEGHEDKKHS-DGQKSNDHTHDKDKKETHTHDTSEAEEKS-SKNDEDSQSSDESCSRTH-EERE-RNR-EASA-SNHDEDESASERESK-QASSDDD-DSHN-KESVN-ST-RSSE-MNEDSMEKA-SS-EKNL-EHDERR-SESDVTARDS-PE-DEEDEPKESQDSESS-SRDPHDREDHEQKKDENNREQNEPRQKDPRRKKR-TKGR-RR----L--NDQNKSNES-K-NSNSNQENEEEEHHEEEEESSESSSESESEVEARHEQD…
440	440	---------------------G---S-----------------------------------------------------------------------------------------------------------------------------------------------------I------------------------------------------------------------------------------------------------------------------S--S----------K-T----------S---S--L------------------------------G-----R-----------------------------K-------…
441	441	---------------------A---L------------------------------------------------------------------------------------------------------------------------------------------------------------------------------------------------------------------------------------------------------------------------D--D----------M-S----------E---D--P------------------------------F-----I-----------------------------D-------…
442	442	-------------------------I------------------------------------------------------------------------------------------------------------------------------------------------------------------------------------------------------------------------------------------------------------------------Y--Y----------Q-I----------F---Y---------------------------------L-----H-------------------------------------…
443	443	-------------------------D------------------------------------------------------------------------------------------------------------------------------------------------------------------------------------------------------------------------------------------------------------------------V--T----------S-P----------E---E---------------------------------------D-------------------------------------…
444	444	--------------------------------------------------------------------------------------------------------------------------------------------------------------------------------------------------------------------------------------------------------------------------------------------------V--E----------E-N----------T---L---------------------------------------P-------------------------------------…
445	445	--------------------------------------------------------------------------------------------------------------------------------------------------------------------------------------------------------------------------------------------------------------------------------------------------K--A----------S-A----------L---T-----------------------------------------------------------------------------…
446	446	--------------------------------------------------------------------------------------------------------------------------------------------------------------------------------------------------------------------------------------------------------------------------------------------------Y--Y----------S-A----------Y---Y-----------------------------------------------------------------------------…
447	447	--------------------------------------------------------------------------------------------------------------------------------------------------------------------------------------------------------------------------------------------------------------------------------------------------N--N----------G-S----------N---------------------------------------------------------------------------------…
448	448	--------------------------------------------------------------------------------------------------------------------------------------------------------------------------------------------------------------------------------------------------------------------------------------------------S--P----------V-E----------E---------------------------------------------------------------------------------…
449	449	----------------------------------------------------------------------------------------------------------------------------------------------------------------------------------------------------------------------------------------------------------------------------------------------------------------I----------------------------------------------------------------------------------------------…
450	450	----------------------------------------------------------------------------------------------------------------------------------------------------------------------------------------------------------------------------------------------------------------------------------------------------------------E----------------------------------------------------------------------------------------------…
451	451	----------------------------------------------------------------------------------------------------------------------------------------------------------------------------------------------------------------------------------------------------------------------------------------------------------------E----------------------------------------------------------------------------------------------…
452	452	----------------------------------------------------------------------------------------------------------------------------------------------------------------------------------------------------------------------------------------------------------------------------------------------------------------V----------------------------------------------------------------------------------------------…
453	453	--------------------------------------------------------------------------------------------------------------------------------------------------------------------------------------------------------------------------------------------------------------------------------------------------K--K----------E-E----------H---------------------------------------------------------------------------------…
454	454	--------------------------------------------------------------------------------------------------------------------------------------------------------------------------------------------------------------------------------------------------------------------------------------------------M--I----------N-G----------K---------------------------------------------------------------------------------…
455	455	--------------------------------------------------------------------------------------------------------------------------------------------------------------------------------------------------------------------------------------------------------------------------------------------------K--K----------E-D----------S---N-----------------------------------------------------------------------------…
456	456	--------------------------------------------------------------------------------------------------------------------------------------------------------------------------------------------------------------------------------------------------------------------------------------------------R--R----------A-E----------C---L-----------------------------------------------------------------------------…
457	457	--------------------------------------------------------------------------------------------------------------------------------------------------------------------------------------------------------------------------------------------------------------------------------------------------D--D----------D-D----------E---E---------------------------------------Y-------------------------------------…
458	458	-------------------------D------------------------------------------------------------------------------------------------------------------------------------------------------------------------------------------------------------------------------------------------------------------------E--E----------W-D----------E---K---------------------------------------D-------------------------------------…
459	459	-------------------------N------------------------------------------------------------------------------------------------------------------------------------------------------------------------------------------------------------------------------------------------------------------------R--R----------F-W----------K---K---------------------------------------C-------------------------------------…
460	460	-------------------------N------------------------------------------------------------------------------------------------------------------------------------------------------------------------------------------------------------------------------------------------------------------------T--T----------L-A----------S---R---------------------------------E-----N-------------------------------------…
461	461	---------------------A---E-----------------------------------------------------------------------------------------------------------------------------------------------------Y------------------------------------------------------------------------------------------------------------------L--L----------S-S----------V---D--S------------------------------Q-----K-------------------------------------…
462	462	--------------------PG---I---------------------------------------------------------------------------------------------------------------------L-------------------------------P------------------------------------------------------------------------------------------------------------------K--I----------A-N----------K---E--T------------------------------D-----N-------------------------------------…
463	463	ESESESISNNKEDRYHQEEQAEDTANDNTNTDEEDTE-DDKDNNDNDNNEEHDNDDPDNPPDARTTHKNEQSSSHGDHKNNEANNATAEYNTKT-KHQDTTDTSKRSDWEDDRASEHRSEDGELDQLEVHPQNKDDPQ-TPQTD-REERHQRDQRGQTPKPSNEDKNR-KHRERKLQQRFHEQEDTNDDRDRGNSN-DDANDVDLLYYRAEKNDNAN-TQKKTKN-DQANQSDNNE-KP-SGDD-DDDNDNDHK-DK-DRQD-EPRHTD-KHLENRSIRM-DRSGDST-NNDDNQM-MD-PCPSNPKDTHSQRRNDRNRNQRHRYKRPDSFKKL-GS-PDPQ-K--D-KPRARNKDQW-TDN-------------------------------------…
464	464	GGGGGGG-GDVGTENGGGGGGQNNNLGAGGGGGGGGG-DGPGNAGGMMAAGRMCGMGGGGGGGGGGMQAGGGGGYGGMGMGGGMLGGNLHTGNGLDGGNGGLGGNGGGEGESGMGGGDGGFEGGGDGGGGEGMNFGGG-KEGG-GNGGGGNGGGDGGCGNEG-GSGGG-CSGRLGGGGGEQGGSGCDGMGGGFGGE-GGDCGGGGGPGGEGLCGGDG-RGCSGGM-GEGLDGCCGG-EA-GGCC-DGCMCGCGG-CG-L-GG-GNEGGG-EGGGGRGPGG-QGTGLLAGATGLPTGGGG-EGVRVVVFAGKGSSSGGTGEK-RGRGTASGPGGK-RGRGPGG-L--P-IDGGEPK-LN-SG--------------------------------------…
465	465	HNHNHSHAHNEHPDLEDHHDRQAIRNDEIMVSSDSVT-HSHSLERKNNENGMNNRNQTNQLREESSNNEGLVVLHGHNEDHFENNNSLHKCSNHYKHDNNQEHINQVHNHEKQENYDALHNQHQHVAHGHLHEVNHEH-QLYTVTVHAYHRHHINTYDTIEQ-YKETE-KVQRTTDYHETDHHPHDVTHEHHNEQD-HHPTMHNENDHEPHKEVVPM-LFKKECQ-HEITVHEVHH-NP-TTTE-VTENTHEHH-TH-VPTH-QQCHHH-KHHQHSQVHH-QHKNVAVPHDQTDRHPHS-KHRQMRMTVRTRAALSESCCKSKRKQHCQESNNK-HAHNVTN-K-RD-KQHHQDAENW-LEQ-------------------------------------…
466	466	-P-P-P-S-LN-G-------R---R---------------------------------------------------------------------P---------------S------K---R------K----P--E------KAP------------DPN--------G----------G--L---A-------K---F------G--F-G---F--D-GG-----D---------SD-P------------------N---SVR----D----S-P--------K-EG-S--C-E---V-QP-Q---S-S--D------V---A-RG-T----C-CKCKK----G--------D-----------------------------------Y-------…
467	467	-------A--G---------A---K---------------------------------------------------------------------N--------------------------------------N---------ECK-------------I--------------------S------C-------S----------T-----------T---------------------------------------------------------------------RK----P-R-----P--P---------------K------L-C-------T-RK----C--------D-----------------------------------T-------…
468	468	----------D---------N---S---------------------------------------------------------------------A---------------------------------------------------------------------------------------------------------------------------S----------------------------------------------------------------------------------------------------------------------------------------L-------------------------------------------…
469	469	----------L---------P---S-------------------------------------------------------------------------------------------------------------------------------------------------------------------------------------------------D------------------------------------------------------------------------------------------------------------------------------------------------------------------------------------…
470	470	------------------------V--------------------------------------------------------------------------------------------------------------------------------------------------------------------------------------------------------------------------------------------------------------------------------------------------------------------------------------------------------------------------------------…
471	471	----------S---------N---S-------------------------------------------------------------------------------------------------------------------------------------------------------------------------------------------------L----------------------------------------------------------------------------------------------------------------------------------------------------------------------------S-------…
472	472	----------N---------S---G---------------------------------------------------------------------A------------------------------------------------H--------------------------------------------------------------------------E------------------------------------------------------------------------------------------------------S----------------Q-QE-------------S------EEEDGGGNDNDGGKGDSNNNNNNNNNHNNPSSDDANT…
473	473	-E-E-E-D--K-A-------I---I---------------------------------------------------------------------I--------------------------L------I----P--S------IGP------------SPS--------A----------K--G---G-------T---P------K--P-A---P--P-AA-----C---------AA--------------------A----S-----A---------------P-GI----F-G---S-YY-Y--------A------T------G-R----N-NQSHH----P--------A------HNARKKHNNNNKRNRNDNLLHLLLHLNLLRLLLFGLL…
474	474	-S-C-S-S-EI-P-------R---R----V---------------------V-----------------------------------------QI-----R-L-------K------Q---I------I----R--K-----RNER------------KHK--------A----------S--D---E-------T---Q------S--Q-A---Q--T-AA-----L---------PP-I------------------I---IPR----V----T-R--------T-RK-V--R-R-H-P-RR-R---SIG--P------A---SRRR-KLL--K-KVRAV----W------Q-G-----AQRHLILVVVVVVIVKVVVVVLVVVVVIVLIMVCTVCS…
475	475	IIILIIIIVILIVILVVAAVVVLIIIIVIAVVVIVVV-VVLVLVVVIIVIVVIIIIVVIVVVLVVVAVVVVVLIVIIALIVVVIIVVIVLVVIIAVVVIVLVVTIIVIVVIIVLIVVILIIHCVICIIHVVVLIIIII-VVLIIIICIAIAIIILLILIIII-LILCI-VIIVPIIIIIILIVIILLIILIALLIL-IIVVLVVLCLILVIVLLLVC-LLVVLVI-VILALLLLII-VL-LVLL-VCLILILLV-LV-LLII-YVVAII-LVIPIILVYI-VLAYLILVAIYAIVIVIA-VIVVYVFILTLIIIVCLIAFLVLCCVIFVLCVVY-LWLIVII-V-VL-IVIIGVALIV--LLVVVVVVAMMVMVTVMMVLCCVCCCVCYCVVCCVVVCC…
476	476	KRKRKRKRVKKVKKKKKKKKKRKKKKKKKKKQKRKKK-KQKKKKKKKKKKKKKKKKKQKKKKKKKKKKKKKKKKKKKKKKKKRKKKKKKKKKRKKTHKKKRKKKRKKKKKMMKKKKKKKKKKKKKKKKKHKKKKKKLV-KKQKKKKKKKRKRKKKKQKIKMK-KMKCK-KKKKKKKQKKKKKVKKKKKQKKHKKKK-KKKKKVRKRKRKKKKKKKKA-KKKKKKR-KKKCKKKKRK-KK-KKKK-KVRKKRKKK-KK-KKKK-KKKRKK-KRKVRKKKVK-KKVVKKKKMKKVKKKKKA-KRKKKKKKKKKKKKKAKRKKRRRKYKTKVKYYYA-FKFHAHH-K-KV-KYQRIYHAVL--KKKKKKKKKKKKKKKKKKKKKKKKKKKKKKKKKKKKKKK…
477	477	LILIIVLILIILIIVLLLLLIIIVIVLLLLLILLLLI-IILLILLLIILILIIILILLILLLIIIIILLLLIILILIIILLILIILILLLVIIIIVILLLIIILILLIIMIILVLILIIILILMIILIIIILVLLIIL-IIVLLIILLLIIIIIIIVIILIL-LVLIL-LLLLLLIVLLILLLILILIILLLLLLL-ILLLLLILLLILLILILLLI-VILLLTL-IIVILLIILL-LI-VLII-VIILILILL-IL-ILLL-LILILL-LILLLIILLL-ILLLILLIIVLLVVLILL-ILVVIVILLVLVIILILVLLLVLLMVILLLMIIL-LILILII-I-II-ILLLVLLLLL--VIIIIIIIIIIIIIIIIIIIVVVVVVVVVVIIIIVIVVI…
478	478	TCTCTCTCTITTICVAAAAAACVGATAVIGGATATGT-GAATGVSGAAVAVGAASAAGAAGSAAGGAGVVTSSGSCAAAAAAAAAGGGAIGGAIATTAIGAGICACCASCSSCGCAAISASIACTSAAITATGISTTT-GATISTIAAVSTSTCSSTCTITA-VSAAC-ACATGAVTTCCGTTVTCCTTATTTAAA-ATCCITSASGSACTAGAACA-AAAAAAS-ATGAGALCAT-GA-AALL-GSLTLALAS-LS-GTCT-TCASVT-TSTMAIAICT-GTVCGACASVTAVITATC-CAIIGIGICICIVVCGIAIIIVIGLITTSILIIV-IMIIGII-A-AA-AATTGVAIIT--TVGGAGCCGAACACCCSACSSSASSSASASGGAASGSSA…
479	479	DDDDDDDDDDDDDDDDDDDDDDDDDDDDDDDDDDDDD-DDDDDDDDDDDDDDDDDDDDDDDDDDDDDDDDDDDDDDDDDDDDDDDDDDDDDDDDDDDDDDDDDDDDDDDDDDDDDDDDDDDDDDDDDDDDDDDDDDDD-DDDDDDDDDDDDDDDDDDDDDDD-DDDDD-DDDDDDDDDDDDDDDDDDDDDDDDDDD-DDDDDDDDDDDDDDDDDDDD-DDDDDDD-DDDDDDDDDD-GD-DDDD-DDDDDDDDD-DD-DDDD-DDDDDD-DDDDDEDDDD-DDDDDDDDDDDDDDDDDD-DDDDDDDDDDDDDDDDDDDDDDDDDDNDDDDDDD-DGDDDDD-D-DD-DDYYDDDDDD--DDDDDDDDDDDDDDDDDDDDDDDDDDDDDDDDDDDDDDD…
480	480	FFFFFFFFFFFFFFLFFFFFFFFLFFFFFFLFFFFLY-FFFFFFFFFFFFFFFFFFFFFFFFFFLLFFFFFFFFFFFFFFFFFFFFLYFFFLFFYFFFFFFFFFFFFFFFFFFFFFFFFFFLFFFFFFLFFFFFFFFF-FFFFYFFFFFLLLFFFLFFFFFF-FFFLF-FFFFFFFFFFVFYFFFFFFFFFFFFFF-FYFFFFLFLFLFFFFFFFFL-FFFFFFF-FFFFFFFFFF-FF-FFFF-FFFFFFFFF-FF-FFFF-FFFLFF-FLFLFFFLFF-FFFFFFFMFFFFFFFMFF-FFFFLFLFFFFFFFFLFFFFWFWFFFFFFFFFFF-FFFFLFF-L-LF-LYFFFYFLFF--LFFFFFFFFFFFFFFFFFFFFFFFFFFFFFFFFFFFFFF…
481	481	GGGGGGGGGGGGGGGGGGGGGGGGGGGGGGGGGGGGS-GGGGGGGGGGGGGGGGGGGGGGGGGGGGGGGGGGGGGGGGGGGGGGGGGGGGGGGGGGNGGGGGGGGGGGGGGGGGGGGGGGGGGGGGGGGNGGGGSGGG-GGGGGGGGGGGGGGGGGGGGGGG-GGGGG-GGGGGGGGGGGGGGGGGGGGGGNGGGG-GGGGGGGGGGGGGGGGGGGG-GGGGGGG-GGGGGGGGGG-GG-GGGG-GGGGGGGGG-GG-GGGG-GDGGGG-GGGGGGGEGG-GGGGGGGGGGGGGGGGGG-DGGGGGGGGGGGGGGGGGGGGGGGGGCGGGGGGG-GDGGGGG-G-GG-GGSGDGDGGA--DSGGGGGGGGGGGGGGGGGGGGGGGGGGGGGGGGGGGGG…
482	482	LFLFLFLFLFLLFFNVVVVVFNSIFLVVCILVFVFLI-LVFFVVFSFLVFVIFLFFSILSSFWWLLLLVVFTTCLFMLWFVLIFFALLLLFLMLILIVLAALLFMIFMFILLVLILVLTMFYMILCLMYILLLIFLLL-LLFLILLMLFLFLLFLVFLLLLL-FLLLV-LFLFLLMFLVVLMLLFLFLTLFIFLLL-VMFLILLLLLLLFMLMLLFL-LLLLLLF-VHLLSTLLSL-VL-LLLL-LLLFLSLTL-LL-LFSL-ALMLSL-FLLSSQLDSL-LLLSLDSFLSALSSLFLH-LSSSHSHSSSSSSSFLSSSLLSLLLSLHLSLLLL-LFLLLLL-N-NC-NLRQFLKQLS--DYLLLLLLLLLLLLLLLLLMLLLLLLLLLMMLLLMMMLL…
483	483	---------------------------------S-----------------------------------------------------------------------------------------------------------------------------------------------------------------------------------------------------------------------------------------------------------------------------------------------------------------------------------------------------------------------------…
484	484	SASASASASAASAAAAAAAAAAAAAASSAAGSCACGS-ASACSSCASASSSSSSCSAASAACSSAASASSSSSSAACSSGSCSGSSAASCSAAAAAASSSAAAAASACASSSSASCAASCSACSCSACAAACAASCAC-VAAASSACAAACACAAAAAAASA-ASAAS-AAAGAASACSSACCSAAASAAAAAAAA-SCAAACAAAAAAACAAAAAA-SCAAAAS-SSAACCAACS-AS-SAAA-VSASACACC-AC-AAAC-AGTAAC-AASMCAAAAS-ASSAAAAACAAAAASASA-GCAAAAVAASASSSAAGAGSAAALASGTCGAAAA-ACAATAA-A-AC-ASWWTASSSF--ASTTAAAAAAAAAAAASAASSSSSSSSSASSAAATTATA…
485	485	KKKKKKKKKRRKRQQGGGGGRQQRRVAARRRAAKARK-TAQARAARNTANAKNNANSRNSSAVVTTNRAANKKVKRKNVNAKANNKTKTATTSRQKAGNKATRRSGRKKGKKTAGKARKKKKKGKERKKTRKAHKKYK-TRKRRKHKRKVKTKQTEKRSHKR-KKRVG-IRRRRRRKKGLTKKRKRRKKRKTKRRK-NKRRNKVRVTVRRKIRRKRV-KKIIRRC-NKRLRMRRLK-IK-KRRR-TMRCRLRMT-RT-RKTT-RSRCAT-KCKNLRRVTK-CRVTRVKRKTRVTSKRKV-SLSSTSTAKCSCCCKLATAFETEVRCKRKARKKQ-KVKKRKK-C-CL-CYSSKYIIFK--RVKKKKRRRRRRRRRRRRRRRRRRRRRRRRRRRRRRRRR…
486	486	--------------------------------------------------------------------------------------------------C------------------------------------------------------------------------------------------------------------------------------------------------------------------------------------------------------------------------------------------------------------------------------------------------------------…
487	487	--------------------------------------------------------------------------------------------------A------------------------------------------------------------------------------------------------------------------------------------------------------------------------------------------------------------------------------------------------------------------------------------------------------------…
488	488	--------------------------------------------------------------------------------------------------G------------------------------------------------------------------------------------------------------------------------------------------------------------------------------------------------------------------------------------------------------------------------------------------------------------…
489	489	EQEQEQEQELEELNSQQQQQYEPVYKKQRVFFQNQFR-DFHQLQQLEQQEQIELQEMVLMIQHHLLMIQQKRRKCAEMHFQEQFLRLKFKVLLRYQMEIRRKRTLRTEMYMMQRQEKRREREEYEKAEDVEERKRESE-SERRQIKEAKHPEEIVARVAEMI-KIARQ-ELLQFAKREQPIEEIKINIVAKIVALH-EEISQEEAEVKAIEEGASIR-VEEEAAH-QIEKSKHVKV-QI-VITQ-ARQQTKHKG-TG-IETG-EGRDKG-EDIQRQVQNV-THQNIQQLKYERYIILMC-GKHHSHRYQFHYQQIVLFLKFFFEQYHPKLQKKG-KSKEPEE-W-WA-WREESRKD-P--VD-------------------------------------…
490	490	--------------------------------------------------------------------------------------------------------------------------------------------------------------------------------------------------------------------------------------------------------------------------------------------K------------------------------------------------------------------------------------------------------------------…
491	491	-----------------------------------------------------------------------------------------------------------------------H--G----N------------------G-----------------------------------------------------------------------------------------------------------------------------------------F-----------------------------------------------------------------------------AVLADDDDDDDDDDDGDQYVLVFVLVVVDDVVYDYLL…
492	492	SLALALSLFKWFRILLLLLLLLYLLKNLLLFLILIFL-HLMILLILFLLFLLFYVFALYAMVATMKMLVLFLLLNMNMAYIGIFFLKLQPSKQYCKLLLLLVYLQLLNVLEELLLGIYLMCLILGLFIVVISLICGGN-LLVLSMIIFIVEIGLFLVARIEY-IQKHL-VLYASFIVSLLVGGLLALMLKLILFYV-FGILMGLKMVIKINVLFFIH-CGVVKYL-FLYFVMTEM--LV-CYAA-MLALALAML-AL-VTIF-LIVFMF-TFGALLFIKG-DVMLMLLFLDLFDFGFGL-MLVVIVILLEVELLDLLDLEYDYLYELRLLFYY--YSYYEYY-V-VD-VYVVVYWM-T---LILLVIIIIIIVIIIVVIELLMLLLMIFLVIIIVIVLI…
493	493	IRIRIRVRVPHLPTSTTTTTQTNEHQTDANSATKTSA-LASTMDSSTKDTTSTQSTSNHSASPPRRSNSTQAAKGSMSPKTMGKTQRNGKKRVKCQPTGQAENAVVAIPVGDVEVMTKAMLDLVIEGWDKRIEELIKI-KRKEFDDCGGPAPIIRHKDKEQS-GASDI-QASHRGGKIIDDLVKVDSDSSVKPGNV-KLGGQILSKEPSGVECSGGD-SIQQSGE-EGGEYNDEN--GE-ASGD-DTDECMDDK-GK-DTSR-DKGSNR-TSLCNKSSFL-IPTNDNVNADEEDSLNLQ-KRSSNSSEVYAHGGQPKHHGHHHGTHVGPKTRR--RTRIGII-H-HE-HCEESCAK-Y---R------------------Q---E---K----------…
494	494	---------------------------------------------------------------------------------------------------------------------------------------------------------------------------------------------------------------------------------------------------------------------------------------------------------------------------------------------------------------------------------------------------------------…
495	495	---------------------------------------------------------------------------------------------------------------------------------------------------------------------------------------------------------------------------------------------------------------------------------------------------------------------------------------------------------------------------------------------------------------…
496	496	--------------------------------------------------------------------------------------------------------------------------------------------------------------------------------------------------------------------------------------------------------------------------------------------------------------------------------------------------------------------------------------------D---D--------------…
497	497	--------------------------------------------------------------------------------------------------------------------------------------------------------------------------------------------------------------------------------------------------------------------------------------------------------------------------------------------------------------------------EPPP--------------D---D---V----------…
498	498	----------------------------------------------------------------------------L-------------------------------------------------------------------------------------------------------------------------------------F-------------------------------------------------------------------------------------------------------------------------------------------------------TQLEMMMNHYHMKYYHY-TE-ETE-EDEYY---Y-D-…
499	499	DADADADGAPRTQPQDDDDDSPPNSSRRWNSTPTPSD-ATPPGRKNFMRLSSVKKVPSQPPKSSTADHRSPGGNLTGDSSAGASPTASGGKAGPRERAYTSYPAGDAFSDKPNPDGAPGDRQNDSDVDQGSHPARTKE-NSGNHDFNVFEMEKPYPGPKDNF-SGVSD-GGSGFIHGHDEGRENDPEDPIDDKISR-GGEDPADIGGEVEPGTLSEA-AGGGVVP-GESASKDLD--EH-GYTS-QGEPTEAEK-TK-QSH--DLCKS--QKMITPPGQM-LQEPPTRSVEDPEEMSMP-LAKKKKSRRQDQQQGGDEDNPEPTNQSTADNDD--DNDDSDD-K-KS-KPDPQPGL-L---VDDDGHRNNHKNSNKEHKDSDTDSDTDNDSKEELELDE…
500	500	---------------------------------------------------------------------------------------------------------------------------------------------------------------------------------------------------------------------------------------------------------------------------------------------------------------------------------------------------------------------------------------------------------------…
501	501	---------------------------------------------------------------------------------------------------------------------------------------------------------------------------------------------------------------------------------------------------------------------------------------------------------------------------------------------------------------------------------------------------------------…
502	502	---------------------------------------------------------------------------------------------------------------------------------------------------------------------------------------------------------------------------------------------------------------------------------------------------------------------------------------------------------------------------------------------------------------…
503	503	HEHEHGQEDDTESAETTTTTNGQHNRTTASKGELEEI-FGWESTDPGPTGTKGDEG-TG--ESLSSGDTTGVINSNDGLGTYTGGISESNGSDRMNESSIKDNPDSPGNSGGSLSYTRIGDGGSDLPGGAKDPGDDSH-DQRAEDGGPGGMGDGNFRDGGGQ-GNPAS-EPEYAPARESNPPPSREGDEPRGSPEP-SPKLDIGPGPGPKGESAPKV-SFDDPPG-NTPGKEEDD--SQ-LQSE-DNEGNDET--SA-HHY--DNRKN--NKSHNGDHNS-QGDQHTGPGHDGHVSPSD-NDAAPTPGGKNRRRDLTHEQAHGATKE-GTSAA--NPNPPPP-H-HI-HNSQREDF-P---QKKKHDDDIINLDDDEIDGDDGDDDGDEDTNDDDTDFD…
504	504	ENENDNENENTEPEKQQMMQMEACMSIVGMTGQQQTC-SGDQCVVMNHVSRSGKVN-VK--VRRFFETNRKNNAHTAEREIGLEQCFYQKEFSEGSTVDCGGEGSKGEQVDSIEIGIETVSSVVGLLVSEPGENDAGN-GPTGGSNVVKQSQGDNATHDVIM-QMTTM-QSEPGICTGMM-GEETHNSSTTEHVE--DGSPTSQSK-DTSTQPKNST-GGQQSVE-DSLKQG-EG--GV-AMF--ER-EFG-G--FH-YNP--EG-KK--AKMVGDGFPM-KAVKYYELRHEKHRLLLG-NGVVKVQKE-D----TVHPDQHQGT-G-RVCRR--RSRETEE----G--G--AGPP-E----EEDESSSDDPDSSPDDPGPPDPPPDPDPDDNNDDDDN…
505	505	---------------------------------------------------------------------------------------------------------------------------------------------------------------------------------------------------------------------------------------------------------------------------------------------------------------------------------------------------------------------------------------------------------------…
506	506	---------------------------------------------------------------------------------------------------------------------------------------------------------------------------------------------------------------------------------------------------------------------------------------------------------------------------------------------------------------------------------------------------------------…
507	507	KGKGKGKGTQ-KGLVIIAAIMPLDMEQGLETDSKSTK-ADESDGPAKEGKHKKFPK-EF--P----FSGLKPPQSMKF-PADALLM-SSDM-LK-KQAPLTEKDLAESPAVV-HADAKPTNLTAACRTLRPTQESADS-KP-S-YETRKT-RAARA-DDE-A-K-KD--QDSDSRE-A-T-DDE-DNYKK-RRRS--ADFETDSQP-LKFTQANRFD-QDQQHKK-ALKSPM-ST--LL-PAM--EL-RMT-M--M--SSD--KD--M----AEMNSHQT-NQYDSYPKH-QP-YTKTL-ST-----LP------Q----E-EAG-D-C-GTT--TETT-TT----L--N--SV-K-D----YYYYNNNYYDYNNDSYDVTETETETEIEYYEEQYQGE…
508	508	--------E--EV-L-------R--A--N--I------DV---------------------------------TH----------S--GY---------SG-------V-----------G----F--------G-W-------N---------ED-HC-------T----R-S-----V-----HAGQ---E-R-----GS----------ES--T-N----------A-V-RV-----R----EV---V-V-----H-Y---C--V----TGV-R-TT-T--GH--PS--P--TPTG-CV-------------P--------D---S-DHH--RQRK-KK----Q--H---H-G-N----YYYYYYYYYYYYYYYYYYYAYAYAYAYAYYYYYYYTY…
509	509	----------------------------G--T------ST---------------------------------MD----------G-------------GA-------G-----------R----Q--------R---------S------------T--------I------P-----T-----T-V------------P-----------HQ--I-P---------------------G----QR-----------K-S---S-------NS----EN-D--VK--LF-----NLNK-T--------------P--------V---F-VQQ--QEQK-KK----L--K---K---P-----------------------------------------…
510	510	----------------------------T--R------KR--------------------------------------------------------------------C-----------------------------------V----------------------------S-------------D------------E-----------------E---------------------K----TP-------------W---P-------LR----GL-W--N----------L-LS-P--------------A--------R-----RHH--HPHH-HH----P--Q---E---A-----------------------------------------…
511	511	--------------------------------------Q---------------------------------------------------------------------S-----------------------------------D----------------------------Q--------------------------------------------E---------------------E----VG-------------S---I-------YQ----VY-T-------------Y-Y--I--------------W---------------II--IKII-II-------Y---Y---D-----------------------------------------…
512	512	--------------------------------------D---------------------------------------------------------------------P----------------------------------------------------------------S--------------------------------------------P---------------------G----L--------------A-----------EA-----E-N-------------E-E-----------------T--------------------F--------------------------------------------------------------…
513	513	--------------------------------------D---------------------------------------------------------------------S-------------------------------------------------------------------------------------------------------------V---------------------N----T--------------Q-----------G------G-R-------------G-G-----------------P--------------------P--------------------------------------------------------------…
514	514	--------------------------------------Q---------------------------------------------------------------------Y-----------------------------------------------------------------------------------------------------------------------------------Q-------------------------------H------H---------------H-H--------------------------------------C--------------------------------------------------------------…
515	515	--------------------------------------T---------------------------------------------------------------------R-----------------------------------------------------------------------------------------------------------------------------------D-------------------------------I------I---------------I-I-----------------------------------------------------------------------------------------------------…
516	516	--------------------------------------G---------------------------------------------------------------------------------------------------------------------------------------------------------------------------------------------------------N--------------------------------------------------------------------------------------------------------------------------------------------------------------…
517	517	--------------------------------------D------------------------------------------------------------------------------------------------------------------------------------------------------------------------------------------------------------------------------------------------------------------------------------------------------------------------------------------------------------------------…
518	518	--------------------------------------L---------------------------------------------------------------------------------------------------------------------------------------------------------------------------------------------------------K--------------------------------------------------------------------------------------------------------------------------------------------------------------…
519	519	--------------------------------------I---------------------------------------------------------------------Q-----------------------------------------------------------------------------------------------------------------------------------N-------------------------------E------E---------------E-E-----------------------------------------------------------------------------------------------------…
520	520	--------------------------------------K---------------------------------------------------------------------V-----------------------------------------------------------------------------------------------------------------------------------V----P--------------R-----------K------K-N-------------K-K-----------------T--------------------K--------------------------------------------------------------…
521	521	--------------------------------------S---------------------------------------------------------------------N-------------------------------------------------------------------------------------------------------------S---------------------N----M--------------R-----------D------D-G-------------D-D-----------------Q--------------------E--------------------------------------------------------------…
522	522	--------------------------------------D---------------------------------------------------------------------C----------------------------------------------------------------S--------------------------------------------V---------------------V----PE-------------A-----------AL----NA-K-------------A-A-----------------P--------------------W--------------------------------------------------------------…
523	523	----------------------------H---------P---------------------------------------------------------------------F-----------------------------------G----------------------------M-------------G------------------------------N---------------------N----AE-------------L---S-------RT----AR-R--V----------R-R--T--------------Q--------P-----PPP--PDPP-PP----F--Q---K---F-----------------------A-T-A-V-A---------…
524	524	----------------------------S--N------SN---------------------------------P--------------------------G-------S-----------I-------------M---------M---------------------D------V-------------M------------D-----------QP--D-K---------------------K----YD-------------V---T-------EL----VE-T--V----------E-EL-T--------------G--------P-----PYY--YPYY-YY----S--E---E---N----TKVRVIIKKVKVVVVKVSTYTYTYTYEYRRTTVRTYT…
525	525	----------------------------D--K------GK---------------------------------GL----------T--T----------TE-------H-----------I----T--------A---------E---------RD-G--------I------A-----D-----G-DA-----------QV----------YN--I-C----------G----------Y----AN-----------G-E---P-------FQ----EF-P--EG--AS--G--FAFL-P--------------P--------R---S-RRR--RNRR-RR----S--N---D-T-Y----VVVVSSVKKRKVVRKKRSSTATSTATSTVKAASKSEA…
526	526	KLKLRLKLRP-RP-PKKKKK--PM-MRRMLAVK-KA--HV-KLRKF-KR-R---K--L---R-----FRR-CCESV----KRR--G-MGH-------K-GFR-I--VRL----R-RK-C-L---TPT----VR-LTTT------L--T----T-LT-FL------TA--AYPLRV--V-P-TT--FNLRT--LCP--LT-AVTKT---T--AFRA-A-FRAATP--Q-AD-R-HQ--V--W----RA---Q-H-----Y-E---E--N----IDD-L-DL-T-FEH--DR--D-VLDLT-ER-------------A--------N-L-L-AEE--ELEE-EE----W--P---P-I-F----KKRRKKKTTKTRKKRTKSSTHTATHTRTGRRRSGSTR…
527	527	ALALALALALKTMQSRRRRRAQLAALRRLAARRRRAE-LRKRARRALHRLRALLRLAALAARRRAALARRLTTVMLTLRLRTRLLMAASLLALLILIRFMQKLYLKYASKMLARKTRLTTSCTKMSYTCAYTKFSMMT-RY-LATFTYTI-VMYLC-LMFML-TLYPA-WYYSTYL-TAELTTL-LYTAY-ASYYI-LTRVKTTYILIYRTWMYYRP-LTWWYML-LMYTYCMMS--AM-LLMM-HAMLMSMC--M--LLE--FLVPA--LPDWSFYIED-HAPELINLR-FT-KDLDG-LSCC-C-FNLIVIILAY-Y-Y-YGVVLLHYVNN--DPDH-HH-F-FY-FRCCVK-F-F----DEEEGGGTTGTGGGSSGGLRASLRATHRGGEEVGSQE…
528	528	YMYMYMYLYKMFQFDNNNNNAYGSAQDNKRHKSDSHD-TKHSTNKCDYNDNYDQKDNRQNNKTKKKRKNNTEENDTNRKSKSLAKRKEGQNKEKKTTRSKGKKTETTSQTSSKRTSKKERKTTTKYTKTSTHKKKKKS-TTWKLSKATWKGRKTNRWTKKST-WGSNN-FTTTQTRWHNAYSSRWTTSNSWTQSTF-SSRTDTKSTYRSRRFTTTRN-SSFFSTR-SRTHTDTTS--GK-STTT-TITRTSTD--T--STI--VLKHK--QHKASRTHIK-TYKISHVDSSVHSEKDKD-TLSS-S-YVYTYYYMITTTVNSNEAYKLSTAKK--KSKKPKK-T-TV-TKDCNR-T-D----DPPDSSNNNDNNNDQNSLGGGGGGGGEGHEGGGKGGG…
529	529	STSTSTSTSTSSTSKTTTTTTCHTTASTSTSTTSTSV-GTVTTTSTTTTTTTTTSTSTTSSSTTSSTTSTTTTSGSTTTTSTSTTSSTETTSTVTSTSTSQTVDTRDTTMTTTTRTSVTTTSTITPHTSSDTTNTTTT-RDTVGQNTHTGSGTDKTTETNTS-TTNHS-GDNTTHETTSCTTTETEEQSNTATANT-NTSESTGSQTGNSTGENHSQ-TTGGNPE-STPGETGQV--GT-SPPG-GSGEPVGT--P--ETT-SSTRAL-STAQAVLHHKQ-STDKEQSPGTSGTPQPQY-TVTTVTVTSTPTQQTMDTDKVTVVGTDRGDGNN--HLNSASS-E-ED-EGSGMC-A-T----RGGGTTAGGTGAAAGGAKGGAGGGAGIGTGAATGAGA…
530	530	FPFPFPFPFPAFPQFFFVVFLQRLLTFFMCLFMFMLF-MFLMLFLYFLFFSVFFLFFCFFFLLMVVSFFSSFFTLIFSMWFFFWWVVLPCFVSNSVMFQVLLNYSSYFYDAAYIDFFNFFFFFDFLEFFMYFIIFFLF-SYLLVGIFEFRIRFYMSLYTIAV-FAERF-FYKYVEILFFYVFFILYYGFELLFEKV-TFVYQFYERVREVFFYRQVR-AFFFEKL-TLVQYAYEA--RV-AVYY-QEYVYAYA-TY--GPR-LVPVSP-LPSVQALQLKV-RILKGLYVVLLQLYVVVI-PAYYEYEFYYYYYYPEFIFYRIRQFYQLIFFLL--LCLLPLL-D-DR-DHDEMH-K-S----DEQDFFRRRRRRRRRRRQKKKKKKKKKKMLKKKLKKK…
531	531	---------------------------------------------------------------------------------------------------------------------------------------------------------------------------------------------------------------------------------------------------------------------------------------------------------------------------------------------------------------------------------------------------------------…
532	532	---------------------------------------------------------------------------------------------------------------------------------------------------------------------------------------------------------------------------------------------------------------------------------------------------------------------------------------------------------------------------------------------------------------…
533	533	---------------------------------------------------------------------------------------------------------------------------------------------------------------------------------------------------------------------------------------------------------------------------------------------------------------------------------------------------------------------------------------------------------------…
534	534	CCCCCCCCCCACCYKVVIIVCYTICCIIHIVVVIVVE-VVRVTIVVCCICVVCCVCVICVVVCCIICVIVCTTLFKCCCCICICCTIVGCCICFEVAICTLCFVCAVCCACCVCACIFTCCVCACGVCVAVCCFCCCC-KVCFEAFCVCVVVCVCQCVCFCV-CCVVV-AVVCRVMCCVICCCMCVVAVVCACVVC-VCVVVCAVACVVVCAVVVVV-CCAAVVC-ACVVIVVVV--VC-CVVV-VVVCVVVV-VV--LCN-VYCSVI-VCVCRVFVLYC-VCRYLLIVPVYVVICVCP-CVLLELECIILIIIQADVDIVVVERIRAPDRTT--ILTTPTT-I-IG-INAAVD-C-R-----------------------------------------…
535	535	GYGYGYGYGFGGFGDGGGGGGGGGGGGGGGGGGGGGQ-GGGGGGGGGGGGGGGGGGGGGGGGGGGGGGGGGGGGGGGGGGGGGGGGGGGGGGGGGGGGGGGGGAGGAGGGGGGGGGGGGGGGGGGGVGGGSGGGGGGG-GSGGGGGGVGGGGGAGGGAGGGV-GGVGG-GAIGGVGGGGGGGGGGAAGGVGGGVIG-GGGAGGGVGGGVGGGAVVGG-GGGGVVG-GGVGSGAVG--GG-GVVV-GGAGVGVG-GV-GVYT-GGGGGG-GYGGCGTAGTG-GGGTVGCVGSGGSQGVGG-GGQQGQGGCQVQQQFGGAGQASAGGQGGGGGGG--GPGGVGG-Q-QG-QGIVGG-E-R----SSSSLLLLLLLLLLILLIIIFIIIFILILLFFFLFIF…
536	536	TTTTTTTTTTTTTSYTTTTTSTTTSTTTTTTTTTTTT-TTSTTTTTSTTSTTSSTSTTSTTTTTTTSTTTSTTTTTTSTSTTTSSTTTTSSTSTTTTTSTTTTTSCTTSCTTTTCTTTTTSTTCTTTTTTTTTTSTTT-TTTTTTTTTTTTTTTTSTTTTTT-TTTTT-TTTSTTTTTTTTTTTTTTTTTTTSTTT-TTTTTTTTTTTTTTTTTTTT-TTTTTTT-TTTTTTTTT--TT-STTT-TTTTTTTT-TT-TTTT-TTSTTT-TTTTTTATNTT-TTTTTNSTTTTTTSTTTT-STSSDSDTSSSSSSTTTTTTSTSDTSSPTTTTT--TNTTPTT-T-TN-TTEDDT-T-R----PPPPPPPPPPPPPPPPPPPPPPPPPPPPPPPPPPPPP…
537	537	---------------------------------------------------------------------------------------------------------------------------------------------------------------------------------------------------------------------------------------------------------------------------------------------------------------------------------------P-----------------------------------------------------------------------…
538	538	VAVAIAVAILYILPLPPPPPPPLPPPPPPPPPPPPPR-APPPPPPPPPPPPPPPPPPPPPPPLLPPPPPPLLLAIPPPLPPPPPPPPPLLPPPPPIKPPPIPPRPARPFKPPNPRPPPLPALPKPYLPLKRIPPPPPP-LRPPPYPPLPVPVPRLPPRPPPL-PPLKR-PRLALLPPIREPPPPPRRYALPKTLLP-PPPRVPPLNPVLPPPRLRPK-DPPPLLP-PPLRRPRQP--PP-DLRR-KIRPRPRP-PR-PKPP-PEAIHP-PPHPIPPRPLP-CLELKPRFERERRRPFPE-APRRSRSIRRRRRRPQRRRDRRRPVRPIERVAA--VPAALAA-R-RG-RIRNLI-S-T----VIIVVLVVVLVVVLVVLIVIIIIIIVVIIVIIVVVII…
539	539	ENENENENEHAEQEEFFFFFMEEYMIYYYYYCYYYYV-LCLYHYYYPNYPFCPLYPYYLYYYDDEENYYFAQQAALDNDPYEYPPYEYGAPEHEGLPYAYANEWHAWDAPGGANPEYEQDAQDPETWDQPWENEAEEE-RWEEGWEDWEGIGEWPAEWEEGW-EGWRS-GWWAAWEEESPTNEEEWWWQWEPAWWT-ANAWNEGWGTGWADGWWWAR-FEGGWWG-ATWRWDWYD--HG-FWYW-LRWSYDWD-DY-DWYM-NEEPGD-NYGESDEWESE-LQISWEYWGHERHFEWET-EDYYRYREYFFFFFYRVHVGYHYRRFAPGVRRR--RERRPRR-Q-QC-QEMLSE-G-C----FFFFKKKKKKKKKKKKKKRRKRRRKRKRRRKKKRKRK…
540	540	YFYFYFYFYYWYYFTWWWWWYFFYYYWWWYYWWWWYR-YWYWYWWYYYWYWYYYWYWYYWWWYYFFYYWWYYYYYYYYYYWFWYYWFYYYYFYFFYYWYWFYFYYYYYYYYYYYYFWFYYYYYYYHYYYYYYYFYYYY-YYYFYYFYYYYHYYYYFYYYFYY-YYYYY-YYYYYYYYYYWYYYYYYYYYYYYYYYY-FYYYYYFYYYYYYYYYYYYY-YFYYYYY-FYYYYYYYY-YFY-YYYY-YYYYYYYY-YY-YYYY-YYYYYY-YYYYYYYYFYY-YYYYYFYYWYYYYYYYYH-YYYYFYFYYYYYYYYYYYYYFYFYYYYYWYYYY-FYYYYTYY-Y-YL-YFYYLF-F-Y----WWWWWWWWWWWWWWWWWWWWWWWWWWWWWWWWWWWWW…
541	541	MVMVMVMVMAMMAVMMMMMMMVMMMMMMMLMMMMMMF-VMMMMMMVAIMAMIAAMAMLAMMMLLMMAMMMSMMMLMIALAMLMAAMMMLAAMALRSMMAMMILRAMRIAMVVMLMLMLMIALIMLRRILMRMVVALIL-MRLVQLVIRVMMMLRVQLRIVVR-VVRMM-LRRALRLLMMKVILVLRRLVRLMARRV-MILRMLMRMVMRLILRRRLM-MLLLRRL-MLRMRIRRI-LMC-MRRR-MMRLRIRI-IR-IRVR-ILMTMM-IVMIRIYRARI-AMMRRARRIRLMRRIRIM-MLRRLRLCRRRRRRVMSRSRKRKMARITMSAAA-RALAMAMM-R-RM-RTCSMT-Q-I----YYYYMMMMMMMMMMMMMTTTTTTTTTTTMMTTSMCTT…
542	542	AAAAAAAAAAAAASAAAAAAAAASAAAAASSAAAASS-SAAASAAPASAAASASAAASSAAAPPAAASAAAAAAPSAAPAAAAAASASAAAACAACAAASAASACAAACAAAASAAAAAAAAAAAAAAAAAAAAAAAA-SAAAAPAAAAAAAAAAPAAAAAA-AAPAS-SSPSPSAAAAPAAAAAASPSPAAAPPA-AAAAPAAPAAAPAASAPAAA-AASSPAA-AAAAASAAS-AAA-AAAA-SAAAASAS-AA-ASAT-AHAAAA-AAAAASAAAAA-SASASAAAAAHAAAAAAA-ASAAAAAAAAAASSAAPPPAGAGASSSAAPSSS-ASASSPSS-S-SA-ASAASS-C-A----AAAAAAAAAAAAAAAAAAASAAAAAAAAPAAAAAPAA…
543	543	PPPPPPPPPPPPPPPPPPPPPPPPPPPPPPPPPPPPD-PPPPPPPPPPPPPPPPPPPPPPPPPPPPPPPPPPPPPPPPPPPPPPPPPPPPPPPPPPPPPPPPPPPPPPPPPPPPPPPPPPPPPPPPPPPPPPPPPPPP-PPPPPPPPPPPPPPPPPPPPPPP-PPPPP-PPPPEPPPPPKPPPPPPPPPPPPPPPP-PPPPPPPPPPPPPPPPPPPP-PPPPPPP-PPPPPPPPP-PPP-PPPP-PPPPPPPP-PP-PPPP-PPPPPP-PPPPPPPPPPP-PPPPPPPPPPPPPPPPPP-PPPPNPNPPPPPPPPPPPPPPPPPVPPPPPIII-PIPIIPII-L-IP-VLPPPI-V-P----PPPPPPPPPPPPPPIPPPPPPPPPPPPPPPPPPPPPP…
544	544	EEEEEEEEDEEEEEEEEEEEEEEEEEEEEEEEEEEEN-EEEEEEEEEEEEEEEEEEEEEEEEEEEEEEEEEEEEEEEEEEEEEEEEEEEEEEEEEEEEEEEEEEEEEEEEEEEEEEEEEEEEEEEEEEEEEEEEEEEE-EEEEEEEEEEEEEEEEEEEEEEE-EEDEE-EEEEEEEEEEEEEEEEEEEEDEEEDEE-EEEEEEEDEEEDEEEEEEEE-EEEEDEE-EEEEEEEEE-EEE-EEEE-EEEEEEEE-EE-EREE-EDEEEE-EEEEEEEEEEE-EEEEREEEEEDEEEEEEE-EEEEEEEEEEEEEEQEEEEEEEEENEDEEENNN-ENENNENN-E-EE-EDEEED-E-E----EEEEEEEEEEEEEEEEEEEEEEEEEEEEEEEEEEEEE…
545	545	VVVVVVVVILVILILVVVVVVIMLVVVVVIRVVVVRA-VVMVAVVILIVLVLLIVLVIIVVLMMMMVQVVIIIVRLIVMVVVVVLVMLLLLMVVVVMVLVVVVLVRLIIRVVRVRVVVIIVLIRVLIILVVIVIVVVV-QVIVICIIIIVLVVLLIIIVIVV-VLVVR-VLLVYVIIIRAIIVIVILCLIVIVVLI-SIVVAVLAIIVVVIVLLLVV-VVVVVLI-AVLVCVIII-LVI-VVVV-QVIIVIVV-VV-VLVI-VMVVVV-VVVVLIVLVMV-QVVMLILLMVMVVIVLVV-VIIIIIVVLIIVVVVLWVWALVLLAVVLLWATT-VAYATLTT-V-VV-VAVVLA-M-R----CSSCSSSAASASSTSASAAASAAASAAASSAAVSVAA…
546	546	VLVLVLVLVLIILILIIIIIIVVFIIVIICIMVVVIL-QMVVLIIWFAIFICFVIFICVIIIIIYYIMIILIIIIVLIIFALAFFIYCFIFYIVALFALILLVVIILLLILLILILAVIILLLILLLIFFLLLVLLLL-ILIIRFVLLIVFVLLLAIMLVLL-ILLLL-LLLLILLILLVILLLIMLFLLIFLLLL-LLLLIILLLILLLILMLLLL-WLLLLLL-ILLLLLMLL-LVL-WLII-ILMIILIL-FI-FLLI-LYVCLL-LLLIFLHLIVI-LLIILIILLIYLILILIV-VLIILILLIIIILLLLIIIELILLHILCLIHHH-LHIHHCHH-L-LS-LHGGKH-L-F----LLLLIIILLILLIILLILIILIIILIIIILIIFLFII…
547	547	--------R-----------------MA-----M----G----A----A-A-----L--LL-------DA-DDTR-----A-A-----V-------SA-------D---N----D-A-D----N-----Q--------------V---------------------D--------------------V---H---------K--------------D-------K-SV-E-K--Q-----------E-E-Q-K-------D--EEQ-T-----SQ---N-----N----S-EE-------EQ------------ED---L-------AQ----------L------T----------V----MTSKFFFFFFFFFFFFFNAAASQAAQRAMMNNHKNAN…
548	548	--------------------------CC-----C---------C----C-C-----------------CC-----------------------------------P---P----P--------P-----V--------------V---------------------D--------------------V---S---------D--------------E-------C----G-S--A-----------G-C-A-S----------RAA-V------A----------------RG-------VA------------AK---Q-------P-----------L------A----------D----QEDEDNDDDDDENDDDDYYYYYYFYYSYYDFFYDYHY…
549	549	----------------------------------------------------------------------------------------------------------------------------------------------------------------------S----------------------------------M----------------------S---------------------A-S--------------A---M-----------------------A---------V------------QT---N-------P-----------------------------G----SSNYNSCRRKRGCRHRKGRRNRRRNRNRRGGGFGSRG…
550	550	---------------------------------------------------------------------------------------------------------------------------------------------------------------------------------------------------------S-------------------------------------------------------------V---------------------------V----------------------R----C-------------------------------------G----KKIKLLVVIIVIVVIVVRKKKKKKTKKKKICSKVRIT…
551	551	---------------------------------------------------------------------------------------------------------------------------------------------------------------------------------------------------------S----------------------------------------------------------------------------------------------------------------R----L-------------------------------------M-----------------------------------------…
552	552	--------------------------------------------------------------------------------------------------------------------------------------------------------------------------------------------------------------------------------------------------------------------------------------------------------------------------H------------------------------------------F-----------------------------------------…
553	553	--------------------------------------------------------------------------------------------------------------------------------------------------------------------------------------------------------------------------------------------------------------------------------------------------------------------------Q------------------------------------------A-----------------------------------------…
554	554	--------------------------------------------------------------------------------------------------------------------------------------------------------------------------------------------------------------------------------------------------------------------------------------------------------------------------K------------------------------------------T-----------------------------------------…
555	555	--------------------------------------------------------------------------------------------------------------------------------------------------------------------------------------------------------------------------------------------------------------------------------------------------------------------------E------------------------------------------E-----------------------------------------…
556	556	---------------------------------------------------------------------------------------------------------------------------------------------------------------------------------------------------------------------------------------------------------------------------------------------------------------------------------------------------------------------L-----------------------------------------…
557	557	---------------------------------------------------------------------------------------------------------------------------------------------------------------------------------------------------------------------------------------------------------------------------------------------------------------------------------------------------------------------E-----------------------------------------…
558	558	---------------------------------------------------------------------------------------------------------------------------------------------------------------------------------------------------------------------------------------------------------------------------------------------------------------------------------------------------------------------Y-----------------------------------------…
559	559	---------------------------------------------------------------------------------------------------------------------------------------------------------------------------------------------------------------------------------------------------------------------------------------------------------------------------------------------------------------------M-----------------------------------------…
560	560	---------------------------------------------------------------------------------------------------------------------------------------------------------------------------------------------------------------------------------------------------------------------------------------------------------------------------------------------------------------------R-----------------------------------------…
561	561	---------------------------------------------------------------------------------------------------------------------------------------------------------------------------------------------------------------------------------------------------------------------------------------------------------------------------------------------------------------------D-----------------------------------------…
562	562	---------------------------------------------------------------------------------------------------------------------------------------------------------------------------------------------------------------------------------------------------------------------------------------------------------------------------------------------------------------------P-----------------------------------------…
563	563	---------------------------------------------------------------------------------------------------------------------------------------------------------------------------------------------------------------------------------------------------------------------------------------------------------------------------------------------------------------------S-----------------------------------------…
564	564	---------------------------------------------------------------------------------------------------------------------------------------------------------------------------------------------------------------------------------------------------------------------------------------------------------------------------------------------------------------------T-----------------------------------------…
565	565	---------------------------------------------------------------------------------------------------------------------------------------------------------------------------------------------------------------------------------------------------------------------------------------------------------------------------------------------------------------------P-----------------------------------------…
566	566	--------------------------------------------------------------------------------------------------------------------------------------------------------------------------------------------------------------------------------------------------------------------------------------------------------------------------K------------------------------------------L-----------------------------------------…
567	567	--------------------------------------------------------------------------------------------------------------------------------------------------------------------------------------------------------------------------------------------------------------------------------------------------------------------------S------------------------------------------V-----------------------------------------…
568	568	--------------------------------------------------------------------------------------------------------------------------------------------------------------------------------------------------------------------------------------------------------------------------------------------------------------------------G------------------------------------------D-----------------------------------------…
569	569	---------------------------------------------------------------------------------------------------------------------------------------------------------------------------------------------------------S----------------------------------------------------------------------------------------------------------------I----A-------------------------------------L-----------------------------------------…
570	570	---------------------------------------------------------------------------------------------------------------------------------------------------------------------------------------------------------R----------------------------------------------------------------------------------------------------------------I----Q-------------------------------------N-----------------------------------------…
571	571	---------------------------------------------------------------------------------------------------------------------------------------------------------------------------------------------------------E--------------------------------------------V----------------L---------------------------L---------G------------P----A-------------------------------------S-----------------------------------------…
572	572	--------------------------ED-----E---------D----D-E-----------------DE-----------------------------------P-----------------------Y------------------------------------I------------------------F---------N----------------------M----A----M-----------N-M-M------------RFG-N------M----------------RA-------FG------------TL---G-------P-----------L------R----------N-----------------------------------------…
573	573	--------------------------TE-----T---------E----E-Q-----A--AA-------EQ---R------V-V-------------SV-------D---E----S-V------E-----M--------------G---------------------N--------------------G---V---------G--------------T-------D--S-I-Q--E-----------L-N-E-Q-------L--KSR-G-----VE---L-----L------KI-------TG------------SD---L-------LL----------P------P----------Q-----------------------------------------…
574	574	--------G--R--------------SN---E-M----SE---N----N-Q-----M--MM-------DQ-QKAE-----E-A-----N-------RE-----L-PV--L----A-E-Q----L--L--DL---------L---K--L-----V---L-------LM---VL--L----------L-K-L-N-FL--S--LK--LM--L---LLF-I-----LLE-DVLNLGLMD--------L--RLE-DLG-----L-Y--PEAQD---Q-QE-Y-Y-----YL-FLE-DN---L---DP--Q---F-----PL---QV-V----PL-----T----P------G----------R-----------------------------------------…
575	575	NKNKNKNMGNRSAQEKQQQKMNKSMSKPNQHQTKTH--TQCTKPSEQTPQLEQNSQDENDDSEE--SNPYLGGKKELSEERTLEES-QVQR-RNRKKRASRSNKKTGQRNAASNSTKNGAQEQNEKGAERRMLNQELH-SRLNPENQGLK-NEGKNLNVNAL-LEGKQ-RGGLKGNLVQEARRSQNLETGQGQGGS-ERRSSRQGEANGRARSGGLN--TRRGGT-SGGFTGNGG-LKR--LLN-HDNDLGSG-ML-MSGS-LQEDKG-LGKFSGQGQSL-ESLGSLGGDLHFLLLGLL-QGLLELQMGLILLLTQRLSSDLD-KLSEPRRLL-KLLLLDLL-I-IP-IKAGMN-S-T-----------------------------------------…
576	576	RRRRRRRQDQAKQQGQQEEQSQGNSADDENEVRDREP-KVQRHDRNGRDGDGGGRGENGEERGGEEGRRDGPPGSEGGGGKEKGGGEGNGDEGYGSGKRGGKYDGKDGGQQQGKRDNYPYSQEQDGSYNGSRRYGDRK-SSSYRPYECNNTNDDRGSSRYQQ-NQSHG-KDEGTSYSRGEEGKYSSGPESSGGAEE-TGNSKKGAKENSSYKLEANM-EQKKSTH-GTAQDDWSM-GRG-EQGW-GCWHGKWD-QG-QPPN-RQAGGK-RPGRHKHAGGR-GGCGPGAACAQQAGRARG-ATGGDGEGAGGGGGPDYERDYEYQNGGGPYNGG-CGSGGTGG-G-GR-GGIIGG-N-R-----------------------------------------…
577	577	RQQQRQRQSNSTQNQSSIISQSEKQHRASKNRKTKNY-SRRKQASLKSAKTKKRLKGKKGGLRREERMRSDRRERRQRRKGTGQKEEVRKEEEENEAGKEQKDTEPVLLKKKEQQTGDRQIQLKNEKQKPTSQEINKQ-QSKEIPEMKKEGENTRLKKKEKS-KKSFT-DTEIGADKSTNTEEDKKAPKTKTIKEK-REKHSQETVTQTKQDHRRQK-GEEDTTP-QAKRGGMRG-REC-GSMM-NEMPMGMG-TM-TNEF-KKSLTG-TEVQCGDRIKQ-SGRKNNTRKLKRLLQRQR-TGLLYLNNTSKATMYWHLHTQLQGRHRLDHRII-PIVIKLKK-S-AA-AVTSKV-K-G-----------------------------------------…
578	578	GGGGGGGGGGMGGPGAAGGAHPPPHDPTGPGGAPAGK-AGQAGTLPKATKTPKPPKQPPQQPMTHKLSSSEGGGLPKLMEGSGQEGKKKSHHKFVPGGKGQGQSKDKKPGPPQGGSGFGPPKEGDGFPPGNGGPPDPP-DVGPVKPLYGRKKDQEDGGPPPS-GPEEH-PQRPRRPGGHGGDPPGGPKSDGGPLRG-KEGRKPEESGREGPPEDMGH-HAAPETG-SGEDFYHHK-APA-HTGR-SSHGGRHF-GG-GNKP-GAIAAT-GKAGVHVQPIG-EPGPNPDHEGKDGPGHGS-FSPPRPYPDRSRPPTGRGQEMGMSEPPPSREEE-NESEEPEE-G-GV-EAEEPA-P-E-----------------------------------------…
579	579	HYHYHYHYHYFHYVAYYYYYYVIYYYYYYYYYYYYYT-YYYYYYYYYHYYYYYYYYYYYYYYHYYYYYYYYYYHFYYYHYYYYYYYYYAYYYYVIYYYYYYHIYYYYYYYYYYHYYYVYYYYYYYVYYYYYHHLYYYY-YYYIYILYYHYYYYYFTYYYLYY-HYYSY-YYYYLYIYHYVYYYIHYYIAYHYHYYY-IYYYIYYYYYYYYYYYYYYF-YYYYYQY-FYYAYYYYY-HYY-YYYY-YAYYYYYY-YY-YYYI-YFYVYY-YYYYIYVYVIY-YYHIYVYYNWYAWFYYYC-YYFFHFTYYYYYYYYMYWYCYWYYMYYIPYMQQ-QQCQQLQQ-Y-YI-YLELAP-W-L----FFFFYYYYYYYYYYYYYYFFFFFFFFFFFFFFYFFFF…
580	580	-----------------------------------------------------------------------------------------------------------------------------------------------------------F-----------------------------------------F------------------D--------------------------------------------------------------------------------------------------------------------------------------------------------------------------------------…
581	581	----------------------------------------------D--D--DR-D--T-------A---D------A-E---ED----LI-D-Y---------D---N---------------------------------------------HS----------------D------I------------D----S------------------S---------S--------------------------------------------------------------P----------------HR-------AH-H-------R--H----------------D----------------------------------------------------…
582	582	TDSDTDSDDDSGDSVDDNNDDSGNDSDDGNNDGDGNG-NDDGDDANGGDGDNGGGGDNGDDGDDDDGNDDAGGGDDNGNGNTNGGGDNSGGDGSNGSNGGGSSGGDGTPNSSGGDTNSGGQTGSGTTGTSSNGGQGTD-GSNGDSGGSDTDTGGAGNTTGSA-DGSFS-GGTPASTNNSTGGDSGTGSCSGSSSTG-GGNTSDDSSGGSNGGTGGNF-TTGGSTG-GNSFTGNSG-GGG-TAKT-SLNGKGNG-NK-NTDG-TGDDDG-TDDGDGSDSTG-DNSTTSTTTSGFSCGTGD-DGCCLCLGTSDGDDNLGAATDSDGGDGQTGGSS-TSESSRSS-N-SY-GSTTSS-N-K----YSSYTTTTTSTTTTTTTSTTSTTTSTSTTTTTSTSTT…
583	583	QAHEQAQAKEKKEEPSSCCFGGSYAQYFRNFFPYPFK-QFAPTYTNPLYPAQPPTPGNPGGPEEEEPEYAPAKRTHHPEPQREPPREFTSIERFQEFEPRRFDKRIKFFVKKICVRQFKKPVPVRPTKAYSRPLPRSR-KSKYENLPTIFNFRSEFKKNLKT-FKTKV-KPPKVTTKRVDLFRMRKKNKTRFKTPL-KFRLPNFSYLLTRKKQPVRK-ARKKTTK-KRTLYRQNP-PKP-ATEQ-HKQKEPQR-KE-KKKE-QVKTSL-QKSKEPTQLTK-AHTTKLSKYQALQEKKKA-KPEEPEPPSTYMLLKRRQLSYQYTRVKPSRRRR-TRTRRPRR-T-TS-PREEPR-Y-R----IVRYTTVHHTHIFITHTSSSISSSISISTTIISTSTI…
584	584	SASGSASAASGASAQKKVVKKVAKKQKKKKKKKKKKK-KKRKKREKEERERKEEEEKKEKKEKKSSEKRRAPAAKTSEKQLALQKKAKAEYSKPQKALKKSEKPRRASLKAAHERALPASKTSKAKASTPPAEEKAAT-EPAAKKEAASSSSASPKASSEAP-SAQRQ-PPAKDPAAAQKKSAAASSKSQAEKSAE-ASSGKTSEPKSPSSPAPGSC-KAPPCSE-AAARKETAE-APE-KPNT-KQTENETE-LN-LASK-LTRGSD-LSSPRQAGGKP-KAKKATSATPTRPKPAPK-REAAKAKESPGPAASRSPPASPSAHAPAASHRR-ARARRARR-P-PK-PRAAGR-Q-A----AAQALLQQQKQKEQQQQEAAKAAAKAKAEQKKKSKAK…
585	585	ACACACACVCSVCSTAAAAAATTSACASSTSAVAVSG-VAVVSSVSVSSVCSVVVVVSVVVVVVVVVSSCVAAAHAVVVLCVCLVAVSSAVVATAAVCIACVTVAAVVSSVVSSSVCTAVVVVSVAVVVVIVAAVVVV-VIVTVVAVVAPVPVVVVVIVAVV-VVIAS-VVIYTVTVVSAVVVTVIVVSIVVGIIV-LVLVSVVLVVPILVVIIVLA-AVVVLIV-LVVIMCVIC-VVV-AVVV-VVVVVCVC-CV-CICQ-CVCVAC-CCAVTCTVTAV-SAAAISIIVCVICVVIVV-CCIIAIALIIIIIICAACAVLCLADISLVADDD-IDSDDVDD-A-AA-ASCCSG-I-M----SSSSSSSSSSSSSSSSSSSSSSSSSSSSSSSSSSSSS…
586	586	------------------------------------------------------------------------------------------------------------------------Y-------------Y------------------------------------------------------------------------------------------------------------------------------------------------------------------------------------------------------------------------------------------------------------------------…
587	587	DDDDDDDDDDDDDDDDDDDDDDDDDDDDDDDDDDDDD-DDDDDDDDDDDDDDDDDDDDDDDDDDDDDDDDDDDDDDDDDDDDDDDDDDDDDDDDDDDDDDDDDDDDDDDDDDDDDDDDDDDDDDDDDDDDDDDDDDDD-DDDDDDDDDDDDDDDDDDDDDDD-DDDDD-DDDDDDDDDDDDDDDDDDDDDDDDDDD-DDDDDDDDDDDDDDDDDDDD-DDDDDDD-DDDDDDDDD-DDD-DDDD-DDDDDDDD-DD-DDDD-DDDDDD-DDDDDDDDDDD-DDDDDDDDDDDDDDDDDD-DDDDDDDEDDDDDDDDADTDDDDDDDDDDTDDD-DDDDDDDD-D-DD-DDDDDD-D-D----DDDDDDDDDDDDDDDDDDDDDDDDDDDDDDDDDDDDD…
588	588	WIWIWIWIWLVWLIIIIIIILIIVLIVLIIIIIIIIV-LMLIIIIIVVLITIVSIVVISIVILLVVIIVVIIIIVLWILILWIIIVVIVVIVVMVVWVVIVVMIMVVWTVCCVIVWIMIWIYWIWIIWYWVWVMIWMW-LVWMMVMWIYWVWWIVIWIMMCL-FVMII-IVVVTIMWWIIIWWMWIMVLMWWVMVM-VWMMVWYIWIYMMWLLLMMI-IWIMMML-VCMMLWIIW-WVM-IMII-IMIMIWIW-WL-WMMI-WLLVWW-WMWWVWMLIIW-MWIIMTVIIVLMVVWIWV-LWMMIMIMVIMMMMLIVVVLMVMVLMMAIVLLL-MMMMLSLL-I-IA-IVWWLL-Y-I----VVVVVVVVVVVVVVVVVVVVVVVVVVVVVVVVVMVVV…
589	589	WWWWWWWWWWWWWWWWWWWWWWWWWWWWWWWWWWWWW-FWWWWWWWWWWWWWWWWWWWWWWWWWYYWWWWWWWWYWWWWWWWWWWWYWYWWYWWYWWWWWWWWWWWWWWWWWWWWWWWWWWWWWWYWWWWWWWWWWWW-YWWWFWWWWWWYWWWWWWWWWWW-WWWYW-WWWWFWWWWWFWWWWWWWWWWWWWWWW-WWWWWWFWFWWWWWWWWWWY-FWWWWWW-WWWYWWWWW-WWW-FWWW-FYWWWWWW-WW-WWWW-WWWWFW-WWFWWWWWWWW-YWYWWWWWFWWYWWWWWW-WWWWFWFWWWWWWWWYWWWWWWWFWWWWFWWEE-WEYEEWEE-W-WW-WEWWYE-F-F----WWWWWWWWWWWWWWWWWWWWWWWWWWWWWWWWWWWWW…
590	590	SSSSSSSSSSSSSAASSSSSSPGASSSSSSSSSSSSR-SSSSSSSSSSSSSASASSSASSSSSCAASSSSSSSSSSSSCSAGSSSSAASSAASSSASASSSSSASSASSSSSSASGASSASSASGSSASSASSSSGAC-AAASSSSASSAAGGASSASASSS-SAGAS-AASSSSNASSAAACSASSSAGASSSSA-AASSSCAGAAGGSSASGASA-AGAAGAA-ASSASSSSS-AGS-ASSS-SASSSSSS-SS-SASA-SSSASS-SSSASSSSSAA-SSSAASSASSSASSAAAS-SASSASASSSSSSSSSSSSSSSSSSSAASSSSS-SSSSAGAA-S-SA-SISSAI-G-S----SSSSSSSSSSSSSSSSSSSSASSSASSSSSSSASSSS…
591	591	FLYLFLYLLLYLLMILLLLLIVALIILLILLFLLLLL-LFMLLLLLLLCLLLLLLLLLLLLLLIFFSLVLLLLLFVFCILVLLMLLFVFMLFCVFVLLIVVIMLCLIFMLIILLLLVVLYLFLLLFIFFLVLLILLLL-LVLIYVIMLLLFLLICALVLIIV-LLVMM-CICMFIILLMFALLILVVVLVLVMACA-MLVLLLLAMALVVFCVAVVL-LLCCVVC-TLVMAVVVL-LCV-LVVV-LLVTVLVV-LV-LALL-VILFLV-VLLMLLLVILM-LLLLAVAIAIIMILMIMS-LLLLLLLLAFVLLLLLLILLLILLLLLLALLLL-ALLLLLLL-T-TV-TLLFYL-V-A----FFFFYFYFFYFYYFFFFFYYFFYYFYFYLFFFFFFFF…
592	592	GGGGGGGGGGGGGGGGGGGGGGGGGGGGGGGGGGGGG-GGGGAGGGGGGGGGGGGGGGGGGGGGGGGGGGGGGGAGGGGGGGGGGGGGGGGGGGGGGGGAGGGGGGGGGGGGGGGGGGGGGGGGGAGGGGGGGGGGGG-GGGGGGGGGGGGGGGGGGGGGGG-GGGGG-GGGGGGGGGGGGGGGGGGGGGGGGGGG-GGGGGGGGGGGGGGGGGGGG-GGGGGGG-GGGGGGGGG-GGG-GGGG-GGGGGGGG-GG-GGGG-GGGGGG-GGGGGGGGGGG-GGGGGGGGGGGGGGGGGC-GGGGGGAGGGGGGGGAGGGGGGGGFGGGGGFGG-GGGGGGGG-A-AG-AGGGGG-A-G----GGGGGGGGGGGGGGGGGGGGGGGGGGGGGGGGGGGGG…
593	593	VVVIVIVVVVVIVVVIIIIITVVCTVIICCCIIIICL-IIVICIICVCIVICVVIVICVIIIVVMMVCIIVCCCICVVVVIVIVVCMCIIVMVVLCVIVCCCVCVICVVIVVICIVIVCVVTVIVICVTICACVVVVA-LSVVMVVVCICICVCIVVCVVVC-IVCLL-VCCVVTIVALLVVAVICCVCCIVVCCV-VVVCCAVCCVCCVVVCCCVL-IVVVCCV-VVCLCVCCV-VVI-ICCC-LLCVCVCV-VC-VCVC-VVVVCV-VVCVCVTCVCI-VVACCVCCCCVLCCICIC-VVCCLCLVCCCCCCVLICIICCCLYCVVCVYYY-VYTYHVHH-C-CA-CYASCY-A-C----VVVVIIIVVVVIIVVIVIIIVIIIVIIIVIIIIVVII…
594	594	LLLLLLLLLILLIITTTTTTIVLCVVTTTVLTMTMLL-ITIMITMIIMTITVILMITVLTTMLLCCILTTITTVVILILVTLTVVTCVLLLCIILITTNTAIIMISLLITIISVTLTITLILLTVTILMTILVIIVIV-IILIVIILILLLLVVVTLIIIII-LIIVS-IVIVVIILLSTILVLLIIIIILMVIII-TLIIIVTISILIILIIIIIV-ILIIIII-TIIVVFIIC-CII-IIII-IIIIICIF-II-IIII-ITILMI-IIMVVCLILLI-VLTLILVIVITVIVIIIM-VFVVTVTTVITIIIILLILIMIMTMIVLVLMVV-IVVVMLMM-M-MI-MCVLLC-T-V----TVVTLLLLLLLLFLLLLLVVLVVVLVLVVLLLLVLVL…
595	595	MLMLMLMFMLLLLSAAAASAVATVIMLAVLLAALALL-FALALAVLLFALALLLVLCLLCCVCCMMLLAALIIVILLLCLAIALLVMIMLLMLTLLAAMVIMTILLVLLMAAFMLLAAVLLAMMMLFLVAMMMTLMTL-LMICLFTLFMLFIMFLLILATTF-VSFFL-LFLLVFAIMLLTMLTILLFIFIALFLL-LMILLLLFITIHILLFMLMY-ILLLFLL-LLFLFLMFM-LLT-IFMM-LYMMMMML-MM-MLML-LLLILA-LMLLLAVMTLL-LLLLFTLFFLFLLMLFLM-LAIIIIVLLLLLLLILLLLLLILILTLLFLLLL-FFMLFLFF-A-AA-AMLLLM-V-I----LLLLLLLMLLLLLLLLLLMLLMMMLMLMLILLMLMML…
596	596	FYFYFYFYYYWFYYFIIIIIYFYYYYIIFYYIIIIYL-FIYIYIIYYYIYIYYYIYIYYIIIYYLLYYIIFIIIWYYYYYIYIYYVLFWYYLFYYYYIYVIYYIFVTYYIYYMYYYIYIYYFYIYWAYFYAYYYYYYY-AAYYYYYYAYYWYYATYYAYYYA-YYFWV-YAGYLAYYYVWYFYYFAGFYYFYYAGY-YFYGYYYIYYYYYYYGAAYW-WYYYVAF-YFGWYYAAY-FFY-WAGA-FWAYGYAY-YG-YAYY-FYYFFY-FYFYYYYGYYY-LFIYAYAAYIYWIAYAYL-YYAAAAVYAAYAVVYWYFYLAFALVAFFYYVMM-LMYMMFMM-F-FY-FLFYLI-Y-A----HYYYWWWWWWWWWWWWWWWWWWWWWWYWWWYMWWWWT…
597	597	ETETETETETEEMLIEEEEEQLIEQMEEEEEEEEEES-EEEEEEEETTETEETTETEEIEEEEEEEAEEEMEEEGEEAEVEEEVVEEEAVFEAMDQEEAEETMEAEEETEIIETEEEMEEIEEEEQEEEEEDTIIEAE-EEEIEQIEEEEYEEEANEEIIIE-EIEEE-IEEVEEMEDEEIEEVEEEQQEEEVEEI-CEVEYEEEEIEEVEIEEEVE-AEIIEET-CIEEEEEEE-EII-AEEE-EEETEEEE-EE-EEIL-EHICKE-EIKEAEVEVKE-ESHKEVEEYEHEEEEEEH-IEEEVECTEEEEEEVEDEDESESEEETCYDEYY-SYAYYCYY-E-EE-EREEWQ-C-E----EEEEEEEEEEEEEEEEEEEEEEEEEEEEEEEEEEEEE…
598	598	MMMMMMMMLMLLMSMLLMMLCCMMCLMMMLMLMMMML-MLAMMMMLLLMLLLLLMLLLLLLMFLMMLLMLLMMMVLMLLLLMLLLMMLVLMMLLIMLLMMMLLMLLMMLMLLLMLMLLMMMCMLMMMMCLVMLLMMLM-LLMLLCLMMLMIMMLMIMMLLLM-LLMIM-LLLMTLLMMLMLMMMMMLCLMMLMLLL-FMSMMMMMMLMMSMLMMLSI-MMLLMLL-FCLLIMLLM-FLL-MMMM-LILLLMMM-MM-MMLL-MALVLM-MLLFMLLLMLF-LLMLMLLLVYALYLFLFM-MMLLALALLLLLMMMIMYMMMYMVFLMLVMFFF-LFVFFAFF-L-LI-LWLLLW-M-L----LLLLIIIIIIIILIIIITVVIVVVIVIVIIIIVIVVI…
599	599	LLLLLLLLLLLLLLLAAAAALLLALLAAACAAVAIA--SALVCAVCVLAVGAVVIVACVAAVLLAALCAGVAAVLALLLVALAVVLALLMVALLLALGLLALLALAFLVALLALALGLALVIMAMTVLILYLLLVMLL-LYAVLLLLVLICIMLLTALLLLF-LLAAA-LLFVLALALAMLMLLLLSLVALLLAFL-VMLLTLIFVLIALLLLWLLA-LLLLILL-VLLAALLLL-LLL-IFVI-LFLLVLLL-LV-LLLC-LALLLI-LLLLMLLLLCL--AQCLLLLIYAVYHLLLL-LFFF-F-VLLYLHHLLVYVFIYIAAYLLLVVNN-LNFNLALL-A-AF-ALLLSL-L-F----LFFLFFFFFFFFFFVFFFMMAMMVAMIMFLVVFTFLV…
600	600	-------------------------------------------------------------------------------------------------------------------------------------------------------------------------------------------------------------------------------------------------------------------------------------------------S-------------------------------------------------------------------------------------------------------------…
601	601	TTTATATATSTTSTSRKEEKTTSTVREETTATEQEA--YTFECEDTSIESDSSYDSETHEEDVVTTCAEDCTTTTVICVCEVECCTTTACTTVSTTRETTCVSTVTMIVICCLLTVESTACTAICTTAARTTCSCCSY-HMVSSYSCTTASQCTATASSSCR-TCSRV-VSTTATTATVTCAHTSSDYATSRCNTC-FASRYYAQACETSAVATLSR-EVVVQAA-YSTSSVTGY-TSC-ERRT--MQAKYTV-IC-ITCF-VTSTRY-VCRVFFSNSYV--TTFTSLTELTSLLVTVN-SYLLALAFLTTTTTCSCRCSFVFCVTYTSCVLL-SRNRRTRR-T-TG-TCTTVT-F-T----TTTTSTSTTSTSSSTTSSSSTTSSTSTSTTTTSSTST…
602	602	----------------------------------------------------------------------------------------------T--------------------------------------------------------------------------------------------------A------------------------------------------------------------------------------------------------------------------------------------------------------------------------YYYHLLLLLLLLLLLLLLFYYYYYYYYYYLYYLLEFH…
603	603	---------------------------------------------------------------------------------------------------------------------------------------------------------------------------------------------------------------------------------------------------------------------------------------------------------------------------------------------------------------------------------------------------------------…
604	604	GGGGGGGGGGGGGCAGGGGGGGGLGGIGGLLGGIGL--HGGGMGGLGGGGGLGGGGRLGRRGGGSSGLGGGSGGQGGGGGLGLGGESLGGGSGGGLGLGEAGGGGGGGALGGGGGGLGGGGGGLGKRGGGLGGGGGGG-VLGGGGGGRGGGGGGGGGNGGGR-GGGRG-GGKGGKHGGGLGGGGGNGGGGGGAGKG-GGGGGGAGGGGGGGGRRRGR-RGGGGHG-GGQRLGGRG-GGG-RRHG--RGGGGGG-GH-GGGR-GGGGGG-GGGGGGGGGFG--GGFGGGSGGGRGGGSGG-GGGGGGGEGGGGGGGRGGGGRGRNGGGGGGGGG-GTKTGAGG-G-GL-GGGGQG-G-E----CICCGGGGGGGGGGGGGGGGGGGGGGGGGGGGGAGGG…
605	605	----------------------------------------------------------------------------------------------------------------------------------------------------------------------------------------------------------------------------------------------------------------------------------------------------------------------------------------G----------------------------------------------------------------------…
606	606	TYSYSFTYAQEAQSEEEKKEKIRKKEEAKKQAEEEQ--PAQENAEKSRASDKSTESKKTKKEKYEETMADQKKKKTQTNSQEQAAKEKRFTEALGSRQTKKKLNAQEQHRYYRRREQLRQSFQRRQKQYWRASASRFL-CRFLQRAHRSQSHRQELYRTAYK-NYRCR-YVKCQKTYSRSFRLIFRQRLRFWSRKF-QRTRKLRQRFQRTQYRSVTC-IEYYVRS-KYKCQDRRE-ICF-IKKK--CKSCEKD-YK-YRYQ-QSYNHR-QFHCEEISVTC-FKTTKVQESFSCFWCECC-YQWWAWAEQQKYEEYCDFDMRFKMQYQYSDQSS-RSGSSCSS-D-DV-DKKMNH-T-G----DEDDGGLGGGGVSAGGAVEEMEEEMEKEKHKRKERDR…
607	607	---------------------------------------------------------------------------------------------------------------------------------------------------------------------------------------------------------------------------------------------------------------------------------------------------------------------------------------------------------------------------------------------------------------…
608	608	LTLTLTLTSVVSVSYPPPPPASSHPPPPPHSAPPPS--MAPPHPPHLPPLPRLMPLPHMPPPPPYYLPPPPPPRKPSLPLPSPLLPYRELMYLSRPRPLPPPSPLFPSLFPPFPFSPSPPMRPFLAAARRPPPSMLLP-DPPSRKSAAPSVSLPLYPPMSPP-PPPSY-PPPMRPSPPYIPSPSPPPKPPPRLPPP-CSFPTPGPTPSPFPPQPPFN-TCPPAPP-CPPTPTTIT-PLE-TPIT-YTAPVTTT-PI-PMPH-PLPFSS-PPSVGTNPSLV-QFPLTSPPHTLKTPVPVH-PTPPEPENPPIPPPPPITIKETEELPFFHILLL-YLKLLFLL-Y-YN-YLTAQL-Y-V----SKKSTTNSSSSNSSNSSCRRSRRRSRMRQQIIQQMKI…
609	609	------------------------------------------------------------------------------------------------------------------------------------------------------------------------------------------------------------------------------------------------------D--------------------------------------------------------------------------------------------------------------------------------------------------------…
610	610	PPPPPPPPPPPPPPPPPPPPPPPAPPPPPPPPPPPP--VPPPAPPPPPPPPAPPPPPAPPPPPPPPPPPPPPPPPPPPPPPPPPPPPTVPPPPPIPPPPPPPPYPPLPPPPPPPPPPPPPPPPPPPLPPPLPPPPPPP-TLPPPPPPLPPKPPLPPPIPPPL-PPLIP-PLIPALPPPPPPPPPPILPPLPPPLIP-PPPLPPPLPPPLPPPLIFPS-FPPPALP-PPLALPLLP-PPP-FLLL-PLLPIPLP-PL-PLPP-PPPPPP-PPPPPPPLPPP-PPPPLPIIPVPAVLPIPP-PPLLSLPPILLLLLPDPLPLPLPLPLPPPPPPP-PPPPPPPP-L-LP-LPLLEP-M-P----DSSSPPPPPPPPPPPPPPPPPPPPPPPPPPPPPPPPP…
611	611	--------------------------------------------------------------------------------------------------------------------------------------------------------------------------------------------------------------------------------------------------------------------------------------------------------------------------------------------------------------------------SKCQ---------------------------------…
612	612	--------------------------------------------------------------------------------------------------------------------------------------------------------------------------------------------------------------------------------------------------------------------------------------------------------------------------------------------------------------------------SSSS---------------------------------…
613	613	--------------------------------------------------------------------------------------------------------------------------------------------------------------------------------------------------------------------------------------------------------------------------------------------------------------------------------------------------------------------------PPPP---------------------------------…
614	614	--------------------------------------------------------------------------------------------------------------------------------------------------------------------------------------------------------------------------------------------------------------------------------------------------------------------------------------------------------------------------MPSP---------------------------------…
615	615	--------------------------------------------------------------------------------------------------------------------------------------------------------------------------------------------------------------------------------------------------------------------------------------------------------------------------------------------------------------------------AAAT---------------------------------…
616	616	--------------------------------------------------------------------------------------------------------------------------------------------------------------------------------------------------------------------------------------------------------------------------------------------------------------------------------------------------------------------------LEEK---------------------------------…
617	617	--------------------------------------------------------------------------------------------------------------------------------------------------------------------------------------------------------------------------------------------------------------------------------------------------------------------------------------------------------------------------FF-F---------------------------------…
618	618	---------------------------------------------------------------------------------------------------------------------------------------------------------------------------------------------------------------------------------------------------------------------------------------------------------------------------------------------------------------------------------------------------------------…
619	619	---------------------------------------------------------------------------------------------------------------------------------------------------------------------------------------------------------------------------------------------------------------------------------------------------------------------------------------------------------------------------------------------------------------…
620	620	---------------------------------------------------------------------------------------------------------------------------------------------------------------------------------------------------------------------------------------------------------------------------------------------------------------------------------------------------------------------------------------------------------------…
621	621	---------------------------------------------------------------------------------------------------------------------------------------------------------------------------------------------------------------------------------------------------------------------------------------------------------------------------------------------------------------------------------------------------------------…
622	622	---------------------------------------------------------------------------------------------------------------------------------------------------------------------------------------------------------------------------------------------------------------------------------------------------------------------------------------------------------------------------M-----------------------------------…
623	623	--------------------------------------------------------------------------------------------------------------------------------------------------------------------------------------------------------------------------------------------------------------------------------------------------------------------------------------------------------------------------LRFL---------------------------------…
624	624	--------------------------------------------------------------------------------------------------------------------------------------------------------------------------------------------------------------------------------------------------------------------------------------------------------------------------------------------------------------------------KMLE---------------------------------…
625	625	--------------------------------------------------------------------------------------------------------------------------------------------------------------------------------------------------------------------------------------------------------------------------------------------------------------------------------------------------------------------------MIRL---------------------------------…
626	626	--------------------------------------------------------------------------------------------------------------------------------------------------------------------------------------------------------------------------------------------------------------------------------------------------------------------------------------------------------------------------IGMI---------------------------------…
627	627	--------------------------------------------------------------------------------------------------------------------------------------------------------------------------------------------------------------------------------------------------------------------------------------------------------------------------------------------------------------------------GNMG---------------------------------…
628	628	--------------------------------------------------------------------------------------------------------------------------------------------------------------------------------------------------------------------------------------------------------------------------------------------------------------------------------------------------------------------------PDGI---------------------------------…
629	629	--------------------------------------------------------------------------------------------------------------------------------------------------------------------------------------------------------------------------------------------------------------------------------------------------------------------------------------------------------------------------TKCA---------------------------------…
630	630	FFFFFFFFFFFFFFVHNYYNFFFFFFHLLFFYYHYF--TYFYFLYFFFLFLFFFYFLFFLLYFFYYFFLLFFFWFFFFFFMFLFFWYFEFFYFFVFYLFWWFFLFYFFFYFFYFYFMFFFYFFYFYFFFYFFFFYFFF-AFFFAFFFFFFLFFWWFFFFFFF-FFFGI-FWFFVFFFFIHFFFFFFFFFFFYFFFF-FFFFFFFFFFFFFFFFMLFG-IFFFFLF-FFFAFFFFF-FFF-IFFF-FFFFFFFF-FF-FFFF-FFFWFF-FFFFYFFFFFF-FVWFFFFFFFFAFYFFFW-FFYYLYLFFFFLFFFLFFFKFFFPWFFWFFWWW-FWIWWWWW-F-FF-FWVSFW-K-L----HQEQYYYYYYYYYYYYYYYYYYYYYYYYWYYYYYFYY…
631	631	QAQAQAQATQRTQASSSAASQVYNQLHCAEYHLHLY--AHALACFQDDCDAEDDFDFEDFFFEESSDTCFQHYHAYHDEDFPFDDASDLDRSDLEYHFTANELPDKPHDEYYPEPPFLHDDLEDYSPELEPTELDYDY-FPYMLGLEPSQPKYPDEFPELYR-SYPGP-WPQDKHVFTPIRDYLFPPGRPFDDPQR-MDNPQYRPKRRPNDWPQPNG-DPWWPPW-ISPDPYPQY-NYY-DCPK-SPPWQYKY-CP-CAYE-LIVERA-LYRFDYLPLGF-GAVGALPHGQRDPPFHFT-VYPPPPPCPPPPSSYREQEHFQFHRPYDGERQQ-YQFQQDQQ-E-EY-EEEQEE---F----GGRGPPPPPPPPPPPPPPWWPWWWPWSWYPPPDQEGP…
632	632	---------------------------------------------------------------------------------------------------------------------------------------------------------------------------------------------------------------------------------------------------------------------------------------------------------------------------------------------------------------------------------------------------------------…
633	633	GNGNGNGNVSGLGG------AGEAAA---G-KN-N----KSNG-SAG--G-AGGNGNAGNNNAS-EDA--EEE---GDSG-G--G--A-DA-DG-S-H--ATGSDN-G--DDQT-G-GEG-PA-NG-GHI-GTG-NDS---AGGHGA-GQE-N-QGA-DGE---D-I--D---T-GAAPNGISGD--HAGDI---S-DI---CA---GG-GD-G--V-TGDDG----E-GGA-AA-DGD-S-G--TG-HGA-A-SG-SGS--APGAQE-ASQG-AA-D-G-TAK-GD-CKTPGTGGCG--GAGG-G---GGG-GSPHT-T-THGK-D---KGG-KGEGGVGG-P-PG-PQC--D--------QQDQGEGGGGGGGGGGGGDEGEDEGDGDQAGGLGKEG…
634	634	KGKGKGKGDHIEAES-----SEPKNS---N-YE-E----YRES-DNQ--H-AQFEQMGHMMENA-CDF--ALL---QEAP-D--S--TPDE-DE-TIL--ESDSDC-D--EEIT-D-DLE-ND-QE-EHH-EAE-QER---DDHNDE-PRAKQ-PDD-DDE---E-H--E---H-EDEPLSVQND--NGSDH---P-EI---R--D-RS-EE-N--H-EDEEM----H-PVD-QE-ETE-E-R--QE-RTE-D-ER-EAN--P-RAHG-QNHD-EE-E-D-EER-AD-R-HFPHNDRD--HDAA-A---EKE-AKDDH-V-H-GI-S---ILL-ALVLLALL-H-HQ-HNH--N--------MMVMMLIIVVIIMVIIVMMMILMMIMMMLHRMYLYMM…
635	635	---------------------------------------------------------------------------------------------------------------------------------------------------------------------------------------------------------------------------------------------------------------------------------------------------------------------------------------------------------------------------------------------------------------…
636	636	-----------------------------------------------------------------------------------------------------------------------------------------------------------------------------------S----------------------------------------------------------------------------------------------------------------------------------------------------------------------------------------P-MPL--Q-PPK--Q--------------------…
637	637	DPDPDPDPGDDGSSE-----SNDDSS---N-PN-N---SPSNN-SSN--N-NNDPNNSDNNPTS-QHS--NGG-D-DHSN-D--T--NTNT--T-NRH--K-DS---D--NNQN-D-NGD-WN-DR-DLS-NDT-DSN---QNHQTN-DK-YD-SNQ-NTT---S-E--D---G-DQNDNGGDDN--QNTNS---E-RT---DR-YSKT-DD-T--E-TTDD-----R-VNS-SS-TKR-T-D--MS-KDS-S-TD-THHD-T-CSKT-TTKT-ST-S-T-MRY-HS-Q-DEVDNTQT--CSSS-L---DTD-NHSEE-RHD-EK-IRD-KKK-SRNKKLKK-S-SG-SLP--L--------TIATVMVPPMPVVIPPITSSDSTTDSTSSSTSDSTST…
638	638	RDRSRDRNERGEGDG-----PDPMPE---LGP---G--EP--F-PWL--L-LLHPLAMHAAPYHENVQ--DEE-EAEVHL-E-GL-EPEVVE-D-MSPV-H-DD--GE-SDDKL-E-DSE-QESHQGEQVGRLK-HQT-EGPDQSKEGPK-KHGDIPGRKEG--DGD--QGADAGNPRADDSVKPGGSEVPSDG-R--DEG-VG-KEEVEEQGEGEE-KEQQ-G---TGDELG-L-PEG-KGYG-EVGQHLGL-PY-PEGG-P-GGTS-PGTP-LNGK-P-EDP-EVGESSGDSEPEP--GTEETER-GENEG-HS--RSGNG-DGPPSQDAA-DAKAAAAA-G-GK-GK-SIK---D----VVLVDNNVVDVDDDPVNNNNLNNNLNGNNNNNNNNNN…
639	639	KDKDKDNDKSLRQRA-----QRQNQE---QDM---D------L-VKKT-K-PKKLKMKKMMLQSC-PK--SPP-KTEPNP-E-PQ-CLPMAC-AGLSME-S-TL--DDDWSANK-E-A-DDPDWEHDDP-AK-QDETA-TTINLQQDDMK-EEKSYIKTQSS--PSY--HK-SRDQIKKDDSSQFKEQYEFNTN-D--NDT-AE-ENKKDEHK-DDY-KEHH-T---QKELVT-V-Q-D-KNIS-RPS-IVKV-QI-QLLA-T-SAKA-LQKE-VQKE-E-R-R-LEDDLKPEKYEDE--AAYYNYN-DGNGS-SP--DQQR--KEQL-DKAA-DMQADPDD-E-EA-ED-HND---L----TFCLSESEEEEASEEEEQQQSHQQSQAQNLAPSEYQP…
640	640	----------------------------------------------------------------------------------------------------------------------------------------------------------------------------------------------------------------------------------------------------------------------------------------------------Y----------------------------------------------------------------------------------------------------------…
641	641	----------------------------------------------------------------------------------------------------------------------------------------------------------------------------------------------------------------------------------------------------------------------------------------------------M----------------------------------------------------------------------------------------------------------…
642	642	ETETETETNLANGAR-----DTESDK---QKK---K------S-QNED-E-AENQESNISSKEEQ-TE--EQQ---ETET-E----QNSAKQ-ELSTRP-N-ED--SETGKKQE-E-E-E-VDGRISEF-SK-E-KRE-SSQEQ-EDSKI-KKSCKQ-REKS--ETQ--KS-DTSEQKEDQDQEG-S---G-DD-Q--PES-EK-KNV-EERN-SEQ-EEKR-S--DVSYDGD-E-QRQ-ESDD-VED-DEDG-ED-EEA--E-DDDR-EADE-EQNEEE-A-SEEESIQERLEDEIE--DEDDGDG-SDHDN-RP--QEDE--ENEA-EETT-LTDTTNTT-E--H--P-PKP---S----RHRRTQKEEDENKEREEQDDQEDDQDQDEDDEQQEEE…
643	643	-------------------------------------------------------------------------------------------------------------------------------------------------------------------------------------------------------------------------------------M-------------------------------------------------------------------------------------------------------------------------------------------------------------------------…
644	644	---------------------------------------------------------------------------------------------------------------------------------------------------------------------------------------------------------------------------------------------------------------------------------------------------------------------------------------------------------------------------------------------------------------…
645	645	---------------------------------------------------------------------------------------------------------------------------------------------------------------------------------------------------------------------------------------------------------------------------------------------------------------------------------------------------------------------------------------------------------------…
646	646	---------------------------------------------------------------------------------------------------------------------------------------------------------------------------------------------------------------------------------------------------------------------------------------------------------------------------------------------------------------------------------------------------------------…
647	647	-------------------------------------------------------------------------------------------------------------------------------------------------------------------------------------------------------------------------------------L-------------------------------------------------------------------------------------------------------------------------------------------------------------------------…
648	648	T-T-T-TP-TVTGTD------TTL-L---L-----M------I--L-T---L--A-ALLAAA--N-L---T--E--LLT--V----NLLLLN-TKLS-----TL---LNTLL-TKV-T-L-QLTLL-LT------LLM-K-IT--TL-T--VL-QLI-LTL---L-L-----IK--IT-D-NM-I-----I----D---D--MVGVL--DL----DL-L-------DS-PQT--T-VL--L-Q------QT-T-TQ-TQ---T-CA---TI-L-TI-TSL-E-ASQT-KRHRPHQLKL--CTQQA-D---MQ--TP--------Q--E--QKK---I--------DL-D---DK---Q----LLLLFFFLLFLFFFLLFAVVVVVVVVVVVVVVVVVVV…
649	649	MPMPMPMESCAQQLL-----L-EVLF---V-----N--RM--V-A--V---V--M-LVVLLM--AAFL--L--Y--FFY--F-T--ACVYKA-MF-S-----LL---FLPFF-YWF-LPF-WFPFY-FW------FYY-F-YLI-LF-YKFKF-EFY-YLF---F-P--L--AY-TYMLE-PYTY-----Y-I-AE---I--YEVSQK-IFL---IP-L-LL----FL-FIY--Y-FF--L-W---Y--WY-Y-YW-YM-K-Q-GF---QS-F-YI-CQF-V-YQMC-TQL-FLVFTF--GYIIA-Q---LL--IF---W---GV--A--VR---KYKL-LL-Y-YE-YV--GY---L----VILTYYYFFCFYYCFFCRIIYMIIYIIIILMIVLVMI…
650	650	TETEAENEQTYASLQ-----R-AYRE---L-----L--IKF-L-M--K------R-YLKYYK--AAKA--T--E--HKR--D-L--AVYKKA-NP-K-----NH---EKFEE-RND-NQQ-HEFEA-QH---K--ERD-F-EAAQ-E-NREWE-YEE-RAE---S-Y--Y-NGL-YEDEDEDEFQ--Q--Q-P-NL--DH--DNSKER-NQY---NY-G-YYK---IK-ESS--G-QE--G-N---Q--NG-S-RN-KQ-L-L-WFK---PKG-GE-IVG-L-PVQL-SAA-EARGSG--WGRRW-W---KA--PQ---K--HWG--D--G-R--KKKK-KK-T-SS-SA--IV---L-----------------------------------------…
651	651	MELELEMIASG-QNR-----L-RRML---K-V---F--FVS-K-K--N------R-HKQHHM--QQKG--MAAHN-SKR--S-P--QKEKSQ-FN-E-F---NK---SKQQQGCSS-NASSSSQLV-SET--E-SLKN-T-KNKDAA-IEREL-SNKHQNK---Q-Y--Q-QLK-LKKAKVQNLKH-DL-K-K-LF--MD-QNKNEDE-DAQ---DY-S-QQD---LD-EKK--K-NG--T-K---M--KK-K-KK-KL-R-K-DEH---GHQ-KN-NAQ-T-SALN-NNM-EMYQNQ--DKYYH-H---LC--KLE--A--DQM--P-ESQQ--QSQEPEE-R-RR-RVASPR---A----NEEENNKKKSKKKRNSQENKEKNKDKQKENTRLKTKQ…
652	652	------------------------------------------------------------------------------------------------------------------------------------------------------------------------------------------------------------------------------------------------------------------------------------------------P--------------------------------------------------------------------------------------------------------------…
653	653	------------------------------------------------------------------------------------------------------------------------------------------------------------------------------------------------------------------------------------------------------------------------------------------------F--------------------------------------------------------------------------------------------------------------…
654	654	IIIIIIILEAV-AVGEDDDDF-IIFIEDSI-LPEPS--VLEPIDR--TD-D--L--IIIIIITTIIIKNDIA-NISIII-DIDINEIIAIIINIE-I-SE-CVIN-DILQIISIVIDIAIDKIQIVEIKPETTTNIII-DEIVKINIEIECEIDDIIYI-ID-GIVD--QDEPDENIIITLNINIYEII-IAMVEN--NQTIIEIDLE-QIQY-DQD-YVQQIEH-AQEEIIHPI-II--YEVH--AY-VIYI--V-VI-I-V-REET--MEVMIIDVIV-G-YIIIGHIM-EMIVPVQ-RIIIH-EEG-AMEEDAINENN-NQIELFLIIKK--KFK-E-R-D-DS-DQGGKD---Y----TLLLKALLLRLLMRLLRQAALAAALAMACYAAKFMSN…
655	655	LLLLLLLLIVA-ALLLMIILY-VIYRLMMC-MLLLL--LMLLVM--LLMLL-LI-LAISAARYYYYCILMMM-FLIRRVLLVVLLYYVVMLYLVF-V-LF-LLVLKIRLLLLL-FVLLMMIVLLLAIMIIIIYLILLL-LVVTLLVLIL-AVLVW-VLL-KV-VLEL--IVLRLIIVIFFFTLILLILF-LVLDLI-ITILILLLLFV-IMIVQLIL-VFIIQIR-LIIIHMIIM-LI--IAIL--FI-IMLM--I-MLIV-I-GFIF--KIVVMMICCI-L-LCLCVHLE-IECIYIF-GVSSI-ILV-MIVVMYIR-SY-YLKVFYYLK-Y--YSY-F---E-EY-ETIIVS---R----LLLLIIVLLLLIILLLLVIVLIIVLILIIVLLVVVIL…
656	656	---------------------------------------------------------------------------------------------------------------------------------------------------------------------------------------------------------------------------------------------------------------------------------------------------------------------------------------------------------------------------------------------------------------…
657	657	---------------------------------------------------------------------------------------------------------------------------------------------------------------------------------------------------------------------------------------------------------------------------------------------------------------------------------------------------------------------------------------------------------------…
658	658	---------------------------------------------------------------------------------------------------------------------------------------------------------------------------------------------------------------------------------------------------------------------------------------------------------------------------------------------------------------------------------------------------------------…
659	659	---------------------------------------------------------------------------------------------------------------------------------------------------------------------------------------------------------------------------------------------------------------------------------------------------------------------------------------------------------------------------------------------------------------…
660	660	KAKTKAKRSEM-EERHHHHHE-GEEKNHDQMLRNRC--NLEREH--RNHRH-RR-RQSNQQDKRRRDRQHDF-QHFMG-RHNHRRERQCRERRND-H-RE-KSLRTDVRKKKM-DNHAFERRHKMYDEKDDDRTKMKN-RDSSSQSNDR-SDMDK-SDR-ED-DRDV--KDARVDSSRGDDEHSADDQQE-EWDAI-MEQHNHKEKDDEQEKHHDQV-KDKKDHR-HTDGDNDQN-KK--KDED-RQD-ENDD--E-NESN-N-EVDN--RDSFNNERDS-R-YDERDDLR-G-ESHSF-EHQQR-RED-DEDDRERE-SD-DREERERRE---TERE-E---D-DQ-DANQDK---N----KKEEKKKKKRKQKKKRREEDENEEEEAETQSESMTEE…
661	661	ARARARA-RI--IGKPPPPPK-GGKGPPR-NTAPAQ--QTEAGP--EKPEP-EQ-ENGGNNNRRKRGEPPCK-IIQDG-QPDPQAAKGNGGKQCE-TAAAHEGKQDQDE-AAP-QDPCQHKQD-EDQHKETKCNKEGK-DEGAKEADQG-KQEQE-GQG--Q-QAEP--AQQQEQQGGREQDQQGQQEKQ-SQQQQ-CDNQQKHQQQRENQAQQQNP-QCAAQQQ-RSQQVHQQH-RG--QQQQ-TTQ-QHQH--Q-WTPG-W-ARRN---RDQHAQ-GD--HIGSLQQGI-Q-TDHDR-VYTTKQQEQQLLQQRAGH-AQHQQKQKDQGR---A-QK-A---H-HE-H-TAQI---G----ENERSRDEEEENEETEDRQEKDQEKEQEQTQRQDRDR…
662	662	--------------------------------------------------------------------------------------------------------------------------------K-------------------------------------S------E-----S------------------------------------S-------------------------L---E--------L----------------------------------------D---C-QQ-------------------------------------------------R--------GNGGGGGGGGGGGGGGGGDGDGDGGGNGGGGGGGGGG…
663	663	--------------------------------------------------------------------------------------------------------------------------------D-------------------------------------D------------D------------------------------------D-------------------------G---V--------G--------------------------------------------R-------------------------------------------------------------KGQEYYYHHMHFFTHHTYYYYFYYYYYYRGYYHGHYY…
664	664	------------------------------------------------------------------------------------------------------------------------------------------------------------------------------------------------------------------------------------------------------G-------------------------------------------------------------------------------------------------------------------RRRRRRQRRRRKRRRRRRRRRRRRRRRRVRRRRYRRR…
665	665	---------------------------------------------------------------------------------------------------------------------------------------------------------------------------------------------------------------------------------------------------------------------------------------------------------------------------------------------------------------------------------------------------------------…
666	666	--------------------------------------------------------------------------------------------------------------------------------P---------------------------------------------------------------------------------------------------------------------N--------------------------------------------------------------------------------------------------------------------------------------------------------…
667	667	--------------------------------------------------------------------------------------------------------------------------------K-------------------------------------P------------F------------------------------------P-------------------------T---H--------T--------------------------------------------V--------------------------------------------------------------------------------------------------…
668	668	--------------------------------------------------------------------------------------------------------------------------------C-------------------------------------S------E-----D------------------------------------S-------------I-----------P---P--L-----P--------------------------------------Q-Q---C-GG------KL---E-------------------------------------Y---------------------------------------------…
669	669	---------------MMMMM------MMM-LL-M-----LK--M----M-M-----------------LV----M-----M-L--M--R-----L--L-ML--V-FL-----L-L-M----K----L-III---------I------L--D--L---L---L-M-LV---LL-AL----D---M-LL--L-L-LL--L--LI--L---L---LLL-I-G---LII---IHG-LL------GLCL--TLMG-L---C--IG----C-MI---M-K--L-----V----LL-L-H-G-L-G-Q-LL-I--LLGGMM-L-L--LLL--L--------L-L--F---I-I--I----R---H-----------------------------------------…
670	670	-----------E---KRRRR------RRA-YQ-R-----QI--R----R-R-----------------EK-V--V-----R-R--A--Q--------M-AA--G-EY-----Q-T-R----S----F-FLF--------GF------F--H--Y---N---G-M-HE---YE-EF----E-Y---NF--H-V-KE--H--ES--E---H---QAT-E-T---EDL---NPT-KD----F-TGPK--FKLT-T---P--PM----P--M-----G--C-----A----VD-G-P-L-D-P-N-PP-R--VAKMNN-G-V--VAV-YA-F------A-D--A---A-A--A----E---F-----------------------------------------…
671	671	-----------V--GVVAAV------VAA-SN-V-----NR--A----A-A-----------------AT-GA-KL----A-V--A--N---L----LLAL--NLVH-----L-Q-A----E----R-ANK--------IK--G---R--L--L---H---K-T-LE---LL-ER----A-L---HT--F-Q-RL---Y-LK--K---L---LLR-E-E---RLM---KSP-LL----M-EKEE--ERMP-Q---E--VK----A--N-----D--Y-----M----ER-P-S-P-R-L---AA-Y--ECMPRK-N-M-IRMR-EC-L------Q-Q--G---L-H--H----N---F-----------------------------------------…
672	672	---------M-SM-LLLIIL------LLM-LDLLL----DSL-L-I--L-L-----------------LL--MMVV----L-L--I--R---L--A-MYII--LLLI-----L-V-L---MV----I-CMI--IM----II--I---I-VW--I---I-I-I-Y-IM---II-AI----Y-F---II--I-L-II---L-IL--I---I---III-M-I---IIL---VLA-II----F-IIFI--DILS-I---F--IT----C--F-----S--V-----L--I-II-I-L-K-I-C---EE-I--IMPSII-T-M-IIMI-HI-I------I-L--W---I-I--I----I---P-----------------------------------------…
673	673	---------K-RC-VFFFFFN-----LFF-CPYLY----PNY-F-L--F-FL----------------FF--FYVS----F-F--F--P---E--T-SQFF--SETM-----Q-V-F---LD----F-EFC--SL-----C--RN--F-EN--I---L-T-L-N-FR---RS-GF---PY-Q---LQN-F-F-FS--SFALH--W---FA--MSFAR-V---FVR---FEQ-LT----R-VFMM--MMRA-L---M--RR----Q--Q-MR--VE-L-----A--P-IF-P-E-P-F-L---YY-S--IMNQVV-P-E-DAEA-RM-WA-----M-S--V---I-I--V----A---E-----------------------------------------…
674	674	--------RK-RK-RLLMMLK-----KLY-KPLKLK---PRL-L-KRVLRKKR--R------------VK--KKKL---RL-LRRK--S---K-EK-KKKKT-PKKM--Q--C---L---RIDQ--R-EKQ--AR-----Q--PT--R-RNR-R---G-A-D-L-RK---KR-VR---VAIV---GKT-R-S-RR--KQAEA-RER-RRA--MQEAK-P---LQM-K-KDK-RD----R-PDKK---EME-K---K--EI----NW-R-KI--A--R-----S--V-KS-Q-ERH-NDK-K-LL-Q--KEKKEEKT-K-HKRK-ME-QN-----TKR--T---E-E--E----S---Q-----------------------------------------…
675	675	-I-I-I-III-II-LIIIII------III-KSIIII--LT-I-ILVVVIVIIVIIV-------I----II--VVGI---VM-MVVI--L---V-II-SMIIY-HVVC--V--I---M-V-IV-V--M-MVVI-VI-----V--VIV-T-LV--T---I-V-V-I-LV---TI-AAV--VALI---IVIII---LL--IVFTI-IVTIVLF--VLTFV-V---VLI-I-DMI-LL----I-VLKV-L-VIF-V--VK--ER----MQ-F-VR--L--I-----VI-V-VV-H-LIL-VII-L-LL-T--VLMLVVI--IIIVIV-LV-AI-----I-L--T---L-L--L----L---V-----------------------------------------…
676	676	-------GLK-LR--P-PPP------APG-ILAAAE--RL-A-PRCL-PLPMLSRL-------LVV--LP---GH----LT-TLLAV-A--V--QVFSVAAL-L-LL--V--V---S---QV-V-LL-SELL--Q-----L--LL--L-VR--L---L---I-L-LV---LC-LL---DLML---LLL-L---LCL-KI-II--LLLLL---LCL-V-G---LLM-K-LQL-VL----L-GILT-T-VMM-T--ML---M----LR---IL--A--L------H-H-LM-M-QLL-MLA-F----Q--LLILLLM--LLFLLL-LLISL-----R----K---L-L--L----M--------LLLLMMMMMMMMMMMMMMLLMLLLMLLLLLMMLLLLM…
677	677	-G-G-G-N-K--E----TT-------KRA-EETKT---DE-T-RDQR-RRRSR-DR--------TT--RR--G-R----EK-K--TT-E--T--GE---TSR-Q-QG-TE----K-K-G-KS-E-RG-G-G---K-----G--GK--G-----G---G--GG---GC--GGG-RG---GGG----GGK-G--QGGG----PD--GQAEG--GGGG-C-E-GGGGE--GGET-GG----N-EGQG-DQGSK-G--NQ---G----FG---NG--V--G------K-E-GG-I-EGH-G-S-E-SS-G--GGRDGGT--G-AGGG-KGKGT-----G----P---G-G--G----D--------PPPPAAADDRDDLREDRSPPEPPPEPPPQEPPYDYPV…
678	678	-S-S-S--------------------------------------------------------------------------S-S-------------------------------G-S----E------E------------------------------------------S------E-------P-------S-----------------T---D-A----------V--T-------A--T--VT---V------------E----------------------T--Q-VPA-----S-AA-L--TM--II---P---P---L--G--------------K-S--D--------------------------------------------------…
679	679	-------------------------------------------------------------------------------------------------------------------------D-------------------------------------------------P----------------------P-----------------P---Q-L-------------P-------L--P--LP---P------------S----------------------P----VLA-----I-------PP--PP-------I---P-----------------V-I--I--------------------------------------------------…
680	680	-------------------------------------------------------------------------------------------------------------------------L-------------------------------------------------C----------------------C-----------------S-----L-------------G-------L--P--VS---G------------I---------------------------V--------------------------------P-------------------------------------------------------------------------…
681	681	------------------------------------------------------------------------------------------------------------------------------------------------------------------------------------------------------------------------------------------------E-----S---------------------------------------------H---------------------------------------------------------------------CRARKQQKKAKQSARRAAPPRTPSQAQPRPRRRQQPR…
682	682	------------------------------------------------------------------------------------------------------------------------------------------------------------------------------------------------------------------------------------------------------R--------------------------------------------------------------------------------------------------------------------------------------------------------…
683	683	------------------------------------------------------------------------------------------------------------------------------------------------------------------------------------------------------------------------------------------------------E---------------------------------------------K----------------------------------------------------------------------------------------------------------…
684	684	-------------------------------------------------------------------------------------------------------------------------N-------------------------------------------------P----------------------P-------------------------------------A-------N-----K---------------------------------------------K--------------------------------A-------------------------------------------------------------------------…
685	685	-------------------------------------------------------------------------------------------------------------------------G-------------------------------------------------A----------------------A-----------------P---K-E-------------E-------P--A--QP---T------------Q----------------------T----M-C-----Q-------T---P------------G-------------------------------------------------------------------------…
686	686	-------------------------------------------------------------------------------------------------------------------------T-------------------------------------------------V------E---------------V-----------------A---L-N-------------L-------K--E--RE---E------------E----------------------R----RPK-----E-GG-P--RP--AP-------P---F-----------------P-P--P--------------------------------------------------…
687	687	-G-G-G-G-G--G-------------------------------------------------------------P-----N-G-------------------------------D-N----V---PT-V-T---------T------T---------S---L---T-----W--T---GT-----SL--T---TW---------V-G-T---VST-R-P---TTG---TV--L-----C-MLPF--PVG--F--WP--------G----W------T----------EF-K-PKA-F---G-TT-G--EP--AAG--I---S---I--A--------------R-R--P--------------------------------------------------…
688	688	-K-K-K-K-D--RR--PNN-----NESNH-QTNSNQ--PT-N-NS---N-N---S-------I-SS--EN-MM-E-----F-Y---S-L--C-SKA-F---IN--EN-QEEED-P-FRM-EK-E-SP-R-P-INE-K---P-TQAN-P---I-K---PKSYP-KSPE--ADPKSPN--ERQ--N-PPA-P--QPPH-S---P--P-KTP--AIIP-P-KIAAPPQ-NKPVKKKTE--KE-EPTV-VKLN-KVK-KT-KDQ--E-KRT--QQT-QDEP----T-Q--DQPAT-THH-P-E-KKKK-E-TQKKAMHS--P--TRT-HQAQP-----S----Q---K-H--A--------------------------------------------------…
689	689	-F-F-Y-F-FN-FV-KKPPK--R-RLE-R-CGGDGC--TG-G--P-----P---L------LS-GG---P-FFMLL----Q-Q--QGI---GKWL-EQDQAKW-KE--KPYYERP-QWY-H--P-LS-F-K-KYH-Y---K-W-TY-D-KRK--KG-SYYYG-GYSQ--Y--RTNV--PPV--L-S-TIT--KT-F-QL----IT-L-T--Y-TT-N-MVYYNSY-EYSHFN-PE--YY-LPVQ-RF-Y-EQN-E--EKY--N-YLL--TYL-NHYNV---GTA--F-ACR--M-EA-P-YETT-Q-V-LGSLIFS----EMEG--APC----------P-----------------------------------------------------------…
690	690	-S-T-A-SKSKKSS-NNPPNT-F-SHPPGADVTPTD--SVVT-PPG-LP-PG--P-E--DEPRKIV-G-P-KKGPK--K-P-PESPRR---IRD--TPKPTKY-RP--ESEEDEQ-PDK-R--S-SE-S-KKQDR-N---K-D-EE-EIEGN--KK-QSDEE-IEQK--D--GQND--HPDE-S-QSEKE-TGE-E-AEM-N-SEDE-EM-D-PEMI-ENDDEEQ-PNEKKSK-R-DKY-HERR-NP-QKRKS-T--TDEK-T-EPT--SGTEQLTPDNE-QHPNES-DSK--I-ID-P-EHT-GLGE-LVKDLED-SESEIDY--ERL-----R----P------A---HH-----------------------------------------------…
691	691	-L-L-L-LSFLCLW-NNPPSL-DKLFPALHYQPPPY--PEIPDPPCGAPGPTGSPGSS-SSPVVKK-K-P-IVHPD--VGP-PGGTKAP--KGF-VTPETTNF-GP--VPFFSAL-PLV-V-VP-AD-S-TCVFV-Y---S-F-VF-VDVAD--TG-EYFFE-EFEL--F--VSEY--SIFK-Y-EEVLE-VVE-F-LKY-H-EDEF-EY-F-EEYP-LMFFDNF-VFKKQLI-F-IMF-IDNL-LE-FLFLL-L--LEFY-L-FGVL-LFMILQFQFFI-LSPFDF-KLR--Q-VK-P-FLR-NLRA-EFRQDFE-HAKLRLL--YDA-----E----Q------Q---TT-----------------------------------------------…
692	692	KSKSKSKSEEASDS-PPTTPV-ALMETPMFPDETEP--KDEETPKIKDPKKFKGRKPFAPPREDPPIFSTKHHKVPNVDRKERRKNPMQKTPVDPYVKMNAED-VLLTT-DDPRSEKEHND-L-EATNHRDKHDNDTP--DRD-QEEVMPRTELYSKDSDED-KDTR--PL-L-VSKK-NPQPSKDQQET-SSQ-L-EPP-EPPTVPETPTP-VQPN-LDPPTIS-VIIKSTSSQ-PNI-PD-Q-KA-GQQNC-V--TLPS-H-PLNK-HPAMSFDVSTN-PDLTRP-DDK--K-WDWV-PSF-FNLA-QKAAQPLQMEAYKYP-TTRHR----T-G--P------L---TQ-----------------------------------------------…
693	693	LGLGLGLGPGLPGSSPPFFPP-FPPNLRPAPKLLLP--FKLLPRLSYYRYLAYEVYTPYTVLFVAAFRALYPPPCVPFLFLVLFFPNEAYYAFADEVLNPPYE-FLIPFQSSVYNVLDPVF-YQIVWVLVWLYEFIGL--WVD-FDVWIEPEIILYVLGESW-MSWP--SI-Y-WEVL-MSILEILMFYW-VFW-P-FIPPILVWKAEWPVS-WWAW-IASSWWS-FPWRRFSLF-WPS-QW-S-FW-SPFDF-F--FLNI-I-DPVF-INVWIPEWFIW-ESEIQDIWCY--T-PWPR-DLF-PVPIISDKPAEWVILVGTDP-AIPLL----I-S--P---L-FP-F-LL-----------------------------------------------…
694	694	--------------------------------------------------------------------------------------------------------------------------------------------------------------------------------------------------------------------------------------------------------------------------------P----------------L-------------------------------------------------------------------------------------------------------------…
695	695	GGGGGGGGPEPPEPRTTRRTT-QPSAALPPLEQLQL--PEPQSLKPRELRRPRYKRLPRLLKTRSSYRPLTEEPRRFYKRKRKRRQSVGDSSHDPPTRPKSSE-HPPHPLPPLTSRKEPSP-PLRFPAPHPNTEPKEQ--PRE-PEVPEEEERPNARNEEPP-DPPN--PP-P-PERA-EPRQEDNKPDP-QPP-P-PRNPESKPFPVPNTP-PPSW-PPPPPPP-PEPPAP-EP-PRP-KP---PK-PTPKP-P--PRPP-P-KSEP-PPEEPPEPPPP-SEDPEDREHF--R-EEEE-KPN-DGRHRKQNKPEAFHHVYRYE-SPQEL----Q-S--P---I-AA-A-NQ----------PPPPPPPPPPPPPPPPPPPPPPPPPPPPPPVPPPPPP…
696	696	------------------------------------------------------------------------------------------------------------------------------------------------------------------------------------------------------------------------------------------S---------------A--------------------------------------------------L-------------------------------------------------------------------------------------------------…
697	697	MYMNMNMNYAIFAMCLLKKLI-LMIVQKLIPMNTNP--EMLNLKNLIMKVQIIRDIQVEQQNFFFFTITHVIIIAWYIFIDYEIILFDPVVFMTVVYDLLIIT-MGRYAPYYPMEYDEMYRFVPFEGYQYELLYRFPL--EFAPPYYGFYRYFRPIFCPFFR-FFGI--ERDE-ETFL-EYIIEFCLVFG-YTSDY-DIPSFLYGQYYGPYE-NDPQ-VYEEGGE-EVGV-D-AH-EQW-RR---PE-EVQ-E-P--PVEP-A-DQLD-PELGQDAEHDE-LIIDLYEDPH--K-GDGI-DVR-VTIPERH-AKELFRFNLKIF-REPEF----A-S--P---V-LL-L-ML-----------------------------------------------…
698	698	--------------------------------------------------------------------------------------------------------------------------------------------------------------------------------------------------------------------------------------------G------------------------------------------------------------------------------------------------------------------------------------------------------------------…
699	699	PWPWPWPWPWPPWAYEVPPEP-YPPWPSPSSLPPPG--DMRPPSSPPPSPPSPELPSSPSSLPPNDPPVPPPPPRPPPPPKPKPPPHSEPPEPFKPPKPPPPF-PHHPNAWWVPEPKFPPSS-APDVPPSGPPFSPWK-SGPFEKFPVPSLSPHWPPIWFWD-PWIP--WHVG-VFPP-LWPPFPIFKPI-VHMVW-QPWEPRPVHWSVWPW-VMWS-KPWWVFW-EWYL-D-MV-EWW-RD---LN-WRV-D-E--EMWH-Q-WWPD-QWPDSVFLENK-RPANLFMIEH--R-DIDP-WDD-PKPPMAF--AW-RTPAKQDT-RDWER----A-L--W---A-SP-S-PP-----L-----------------------------------------…
700	700	--------------------------------------------------------------------------------------------------------------------------------------------------------------------------------------------------------------------------K------------------------------------------------------------------------------------------------------------------------------------------------------------------------------------…
701	701	QNQNQDQDQKSPQAAGGEEGR-PRRNSKDPDKESEE--FKPEEKHSFSKFEDFPHFNL-NGHDLKKQYKESEEEPSREAFMRGYFSKSTKPKHEEESTTPSKE-HMQRHDDDGSRRTQSKKS-DRSTKNSYPASKRPP-DYSDEPSTTKEPERQKGSIPSDV-RDSN--DQIL-ESSP-DDRGDRIYPEL-PLTID-PRKEDPDSDDHTRKDQDCSY-KGDDHSD-PASR-N-RT-ESD-TV---FSADNT-A-V--VPSD-V-ARDP-ASDEPPKTYSD-KADSSKNRKN--K-EKEP-AEP-QSQYNKD--RS-QRAAK-KA-QGFVR----K-T--D---G-GE-G-EE-----N----PDPDDAAASEAFEDDPEQMMEMMMEMSMRREEHDKVD…
702	702	---------------------------------------------------------------------------------------------------------------------------------------------------------------------------------------------------------------------------------------------------------------------------------------------------------------------------------------------------------------------------------------------------------------…
703	703	---------------------------------------------------------------------------------------------------------------------------------------------------------------------------------------------------------------------------------------------------------------------------------------------------------------------------------------------------------------------------------------------------------------…
704	704	---------------------------------------------------------------------------------------------------------------------------------------------------------------------------------------------------------------------------------------------------------------------------------------------------------------------------------------------------------------------------------------------------------------…
705	705	FSFTFSFNENTRGHGNDLLQE-NDESRKHGHKKKKH--DKLRRKKHYFKYLRYTKYEHPEHKFSVVYRSKHASRRTWYSFKFKFFHVQPWHVFGYGARQHHHANFGEWTRDDESEFKDSSNSWKTLQSSTQYSNHTSN-IQKEVVNWSKRVKTSKDHNSQDA-KDSR--TQKE-SSHY-ENSGVHNSVKS-TSKKN-DFEDIGKKNNKAESTANSHE-SFTTSKD-EEED-D-TD-KHE-SS---TLKD-D-E-P--PSET-K-HRTK-KESARDEEFRE-RSDRVGPKHQ--Y-AKAS-HGN-ETVLPYQ--KQ-RKHIY-YG-TRGHR----T-N--Q---K-KS-R-CW-----K----NGAKHHFNNYNYHYNHLHDDGDDDGDNDTNNNLNLDN…
706	706	LVLVLILIMVCIVLLYFWWHT-TYTIWWFFYYLWLY--DYLLYWVYMLWMWYMQVMWYKWWVVMTALYSWVLMLAILLVMWLWMMIKYGLVHILGIWWLVLIVIIFLIIFIIFLFLWILLLLLFLPLMLWLLLTLLII-FLLIQVTLMIFFFLIICFLVTIL-IINW-PVVLLTLVFLISVLRLLMNVFN-WILLI-ILILPVFLFIFFILVVYLIA-MLVVLLR-IVLYMIEAV-LIV-MLYD-QAIYYVAI-IV-IFVQ-L-IFFV-LVFLHVILCYA-CLCYIVNMEL-IFHLMLC-IVLTLRLVNFNFRFIAVQVPHKNLMFVLDV----F-I--F---Y-YV-Y-VL-----I-----------------------------------------…
707	707	--------------------------------------G-----------------------------G-------------------------C--------F--F--------------P----P-C-S---------A------P-----F---K---P---EQ-S-FP-LQ---S------KP--E---PP-----L---P---S---GEP-------PP----PWN-SC-------PVE---S-V-A---R--V-----------------PG-------P-YP-D-KHF-P-----GR-F--YILVKF-V-K--IYI--F--------G--------S-S--S--------------------------------------------------…
708	708	-------------------------------------------------------------------------------------------------------S--N--------------Y----D-S-S---------S------D-----K---A---R---ES-G-SY-QD---P------AR--E---DY-----A---N---E---ALD-------HL----AQF-AE-------REA---S-E-K---T--S-----------------D--------V-TE-W-DHF-E-----YF-F--TNNSYE-Q-Y--DFE--D--------K--------K-R--R--------------------------------------------------…
709	709	-------------------------------------------------------------------------------------------------------K--K--------------P----Y---A---------S------Y-----S---R---Q---F----TF-AY---R------RF--F---YF-----L---Y---F---EYY-------FV----VKD-RG-------GNK---E-N-S---Y--S-----------------Y--------Y-EY-D-HDK-H-----PF-C--ESFSFK-E-F--LYL--S--------S--------E-E--E--------------------------------------------------…
710	710	-------------------------------------------------------------------------------------------------------S--N--------------N----K---M---------M------K-----N---N---A---K----NN-GK---P------NH--K---KN-----G---N---R---REV-------KG----K-F-NA-------ARN---H-R-Y---V--T-----------------N--------I-FP-E-WRR-S-----LN-K--FKMKEL-R-Y--DRD--K--------I--------F-F--F--------------------------------------------------…
711	711	-------------------------------------------------------------------------------------------------------P--P--------------N----G---N---------N------P-----G---Y---F---N----QT-LN---R------YG--T---PT-----S---P---T---VKT-------PQ----K-P-YK-------FPY---A-P-I---E--W-----------------K--------R-KT-H--LN-T-----WR-E--KGYGRP-R-K--PGP--G--------L--------F-F--F--------------------------------------------------…
712	712	-------------------------------------------------------------------------------------------------------I--V-------------------S---F---------F------S-----F---L---H---Y----YM-AT---P------LL--Y---YM-----G---E---Y---RLF-------EY----M-F-IA-------PKM---R-K-Q---N--E-----------------I--------N-FL-S--DP-L-----RD-T--FIIYLD-R-G--HRR--F--------C--------T-N--N--------------------------------------------------…
713	713	-------------------------------------------------------------------------------------------------------F--F-------------------F---R---------R------F-----F---L---S---N----FK-AF---P------QR--N---PK-----C---W---S---AEK-------RS----T-K-QH-------PYK---T-Y-S---R--V-----------------S--------D-PQ-S--WH-M-----LT-D--PPEPPG-P-G--FLF--P--------S--------K-R--R--------------------------------------------------…
714	714	-------------------------------------------------------------------------------------------------------A--A-------------------P---W---------F------P-----H---S---K---F----SP-DP---G------SF--Y---MP-----R---F---F---YLS-------FL----F-K-SI-------RAG---Y-P-L---P--K-----------------F--------M-QK-A--DP-K-----KD-M--QRVRGT-Y-L--NDN--K--------K--------K-R--R--------------------------------------------------…
715	715	-------------------------------------------------------------------------------------------------------G--G-------------------K---P---------P------K-----G---L---S---P----GK-AK---R------LP--P---YK-----A---P---P---IVF-------TR----S-G-LL-------GGL---I-G-P---K--R-----------------K--------T-ID-G--ED-D-----TS-S--IYDYGW-I-V--DWD--N--------E--------G-G--G--------------------------------------------------…
716	716	-------------------------------------------------------------------------------------------------------V--V-------------------W---Q---------Q------W-----I---P---A---K----VK-WW---P------PA--K---PK-----S---L---C---QKP-------LK----E---TR-------PLP---Q-I-Q---Y--------------------E--------E-KF-R--HA-F-----PP-H--KCKCGN---W--IDI--I--------V--------D-E--E--------------------------------------------------…
717	717	-------------------------------------------------------------------------------------------------------V--R-------------------T---C---------C------A-----S---H-------Y----KQ-AK---V------SV--Y---AQ-----V---P---Y---SG--------YQ----H---QG--------TE---S-K-T---A--------------------Q--------P-AR-Y--SA-R-----EY-S--ASVTWL---D--LEL--T--------P--------L-L--L--------------------------------------------------…
718	718	-------------------------------------------------------------------------------------------------------L--L----------------------------------------------I---K------------I--A----S------KN-------------L---T-------LQ--------S-----P---MP--------FL---L-F-----G--------------------------------R-V--SN-R-----EP-G---VTVTK---E--GNG--N--------A--------K-R--R--------------------------------------------------…
719	719	-------------------------------------------------------------------------------------------------------P--P----------------------------------------------P----------------P--P----G---------------------H-----------P--------------------H--------P----P-E-----Y--------------------------------T-R--AP-N-----HL-W---TETLK---N--QTR--N--------Q--------H-H--H--------------------------------------------------…
720	720	-------------------------------------------------------------------------------------------------------Q--E----------------------------------------------E----------------D--I----H---------------------Q--------------------------------K--------K------E-----S--------------------------------T-R--GW-T-----EW-R---TRTRT---S--HSH--R--------D--------I-I--I--------------------------------------------------…
721	721	-----------------------------------------------------------------------------------------------------------------------------------------------------------------------------A----G---------------------L-----------------------------------------L------L-----F--------------------------------Y----RQ-Y-----LR-L---QELRK---S--SAS--G--------L--------T-T--H--------------------------------------------------…
722	722	-----------------------------------------------------------------------------------------------------------------------------------------------------------------------------M----M----------------------------------------------------------------------------E-------------------------------------YL-------EL-K---AKSTD---D---G---K--------R--------K-K--N--------------------------------------------------…
723	723	-----------------------------------------------------------------------------------------------------------------------------------------------------------------------------Q----D----------------------------------------------------------------------------K-------------------------------------VK-------TK-T---DVDKG---G---R------------K--------L-L--L--------------------------------------------------…
724	724	----------------------------------------------------------------------------------------------------------------------------------------------------------------------------------S-------------------------------------------------------------------------------------------------------------------S-------GT-L---GTGEK---R---Y------------L--------K-K--K--------------------------------------------------…
725	725	----------------------------------------------------------------------------------------------------------------------------------------------------------------------------------R-------------------------------------------------------------------------------------------------------------------S-------IP-E---RVSLR--------------------C----------------------------------------------------------------…
726	726	----------------------------------------------------------------------------------------------------------------------------------------------------------------------------------P-------------------------------------------------------------------------------------------------------------------A-------KD-E---VMVRE--------------------E----------------------------------------------------------------…
727	727	----------------------------------------------------------------------------------------------------------------------------------------------------------------------------------A-------------------------------------------------------------------------------------------------------------------D-------SD-H---VSVKY--------------------R----------------------------------------------------------------…
728	728	----------------------------------------------------------------------------------------------------------------------------------------------------------------------------------M-------------------------------------------------------------------------------------------------------------------Y-------KH-E---LTLDK--------------------L----------------------------------------------------------------…
729	729	------------------------------------------------------------------------------------------------------------------------------------------------------------------------------------------------------------------------------------------------------------------------------------------------------L-------EE-A---VINYP--------------------R----------------------------------------------------------------…
730	730	------------------------------------------------------------------------------------------------------------------------------------------------------------------------------------------------------------------------------------------------------------------------------------------------------A-------AA-E---G-GQP--------------------G----------------------------------------------------------------…
731	731	------------------------------------------------------------------------------------------------------------------------------------------------------------------------------------------------------------------------------------------------------------------------------------------------------E-------RE-T------GG--------------------M----------------------------------------------------------------…
732	732	------------------------------------------------------------------------------------------------------------------------------------------------------------------------------------------------------------------------------------------------------------------------------------------------------T-------KT-G------PT--------------------D----------------------------------------------------------------…
733	733	------------------------------------------------------------------------------------------------------------------------------------------------------------------------------------------------------------------------------------------------------------------------------------------------------K-------YG-M------GR--------------------S----------------------------------------------------------------…
734	734	------------------------------------------------------------------------------------------------------------------------------------------------------------------------------------------------------------------------------------------------------------------------------------------------------V--------I-K------T---------------------S----------------------------------------------------------------…
735	735	------------------------------------------------------------------------------------------------------------------------------------------------------------------------------------------------------------------------------------------------------------------------------------------------------R--------K-S----------------------------T----------------------------------------------------------------…
736	736	------------------------------------------------------------------------------------------------------------------------------------------------------------------------------------------------------------------------------------------------------------------------------------------------------P--------S-K----------------------------P----------------------------------------------------------------…
737	737	------------------------------------------------------------------------------------------------------------------------------------------------------------------------------------------------------------------------------------------------------------------------------------------------------L--------K-E----------------------------K----------------------------------------------------------------…
738	738	------------------------------------------------------------------------------------------------------------------------------------------------------------------------------------------------------------------------------------------------------------------------------------------------------E--------E------------------------------L----------------------------------------------------------------…
739	739	------------------------------------------------------------------------------------------------------------------------------------------------------------------------------------------------------------------------------------------------------------------------------------------------------R---------------------------------------T----------------------------------------------------------------…
740	740	------------------------------------------------------------------------------------------------------------------------------------------------------------------------------------------------------------------------------------------------------------------------------------------------------R---------------------------------------S----------------------------------------------------------------…
741	741	----------------------------------------------------------------------------------------------------------------------------------------------------------------------------------------------------------------------------------------------------------------------------------------------------------------------------------------------D----------------------------------------------------------------…
742	742	----------------------------------------------------------------------------------------------------------------------------------------------------------------------------------------------------------------------------------------------------------------------------------------------------------------------------------------------I----------------------------------------------------------------…
743	743	----------------------------------------------------------------------------------------------------------------------------------------------------------------------------------------------------------------------------------------------------------------------------------------------------------------------------------------------Q----------------------------------------------------------------…
744	744	----------------------------------------------------------------------------------------------------------------------------------------------------------------------------------------------------------------------------------------------------------------------------------------------------------------------------------------------G----------------------------------------------------------------…
745	745	----------------------------------------------------------------------------------------------------------------------------------------------------------------------------------------------------------------------------------------------------------------------------------------------------------------------------------------------H----------------------------------------------------------------…
746	746	----------------------------------------------------------------------------------------------------------------------------------------------------------------------------------------------------------------------------------------------------------------------------------------------------------------------------------------------A----------------------------------------------------------------…
747	747	----------------------------------------------------------------------------------------------------------------------------------------------------------------------------------------------------------------------------------------------------------------------------------------------------------------------------------------------S----------------------------------------------------------------…
748	748	----------------------------------------------------------------------------------------------------------------------------------------------------------------------------------------------------------------------------------------------------------------------------------------------------------------------------------------------H----------------------------------------------------------------…
749	749	----------------------------------------------------------------------------------------------------------------------------------------------------------------------------------------------------------------------------------------------------------------------------------------------------------------------------------------------Q----------------------------------------------------------------…
750	750	----------------------------------------------------------------------------------------------------------------------------------------------------------------------------------------------------------------------------------------------------------------------------------------------------------------------------------------------P----------------------------------------------------------------…
751	751	----------------------------------------------------------------------------------------------------------------------------------------------------------------------------------------------------------------------------------------------------------------------------------------------------------------------------------------------A----------------------------------------------------------------…
752	752	----------------------------------------------------------------------------------------------------------------------------------------------------------------------------------------------------------------------------------------------------------------------------------------------------------------------------------------------I----------------------------------------------------------------…
753	753	----------------------------------------------------------------------------------------------------------------------------------------------------------------------------------------------------------------------------------------------------------------------------------------------------------------------------------------------S----------------------------------------------------------------…
754	754	----------------------------------------------------------------------------------------------------------------------------------------------------------------------------------------------------------------------------------------------------------------------------------------------------------------------------------------------E----------------------------------------------------------------…
755	755	----------------------------------------------------------------------------------------------------------------------------------------------------------------------------------------------------------------------------------------------------------------------------------------------------------------------------------------------K----------------------------------------------------------------…
756	756	----------------------------------------------------------------------------------------------------------------------------------------------------------------------------------------------------------------------------------------------------------------------------------------------------------------------------------------------T----------------------------------------------------------------…
757	757	----------------------------------------------------------------------------------------------------------------------------------------------------------------------------------------------------------------------------------------------------------------------------------------------------------------------------------------------D----------------------------------------------------------------…
758	758	----------------------------------------------------------------------------------------------------------------------------------------------------------------------------------------------------------------------------------------------------------------------------------------------------------------------------------------------H----------------------------------------------------------------…
759	759	----------------------------------------------------------------------------------------------------------------------------------------------------------------------------------------------------------------------------------------------------------------------------------------------------------------------------------------------K----------------------------------------------------------------…
760	760	----------------------------------------------------------------------------------------------------------------------------------------------------------------------------------------------------------------------------------------------------------------------------------------------------------------------------------------------A----------------------------------------------------------------…
761	761	----------------------------------------------------------------------------------------------------------------------------------------------------------------------------------------------------------------------------------------------------------------------------------------------------------------------------------------------S----------------------------------------------------------------…
762	762	----------------------------------------------------------------------------------------------------------------------------------------------------------------------------------------------------------------------------------------------------------------------------------------------------------------------------------------------C---------------------------CCCCAAACCSCAATCCACCCCCCCCCCCCCCCACACC…
763	763	----------------------------------------------------------------------------------------------------------------------------------------------------------------------------------------------------------------------------------------------------------------------------------------------------------------------------------------------L----------------------------------------------------------------…
764	764	----------------------------------------------------------------------------------------------------------------------------------------------------------------------------------------------------------------------------------------------------------------------------------------------------------------------------------------------V----------------------------------------------------------------…
765	765	----------------------------------------------------------------------------------------------------------------------------------------------------------------------------------------------------------------------------------------------------------------------------------------------------------------------------------------------Q----------------------------------------------------------------…
766	766	----------------------------------------------------------------------------------------------------------------------------------------------------------------------------------------------------------------------------------------------------------------------------------------------------------------------------------------------T----------------------------------------------------------------…
767	767	------------------------------------------------------------------------------------------------------------------------------------------------------------------------------------------------------------------------------------------------------------------------------------------------------K---------------------------------------P----------------------------------------------------------------…
768	768	------------------------------------------------------------------------------------------------------------------------------------------------------------------------------------------------------------------------------------------------------------------------------------------------------Y---------------------------------------P----------------------------------------------------------------…
769	769	------------------------------------------------------------------------------------------------------------------------------------------------------------------------------------------------------------------------------------------------------------------------------------------------------M---------------------------------------G----------------------------------------------------------------…
770	770	------------------------------------------------------------------------------------------------------------------------------------------------------------------------------------------------------------------------------------------------------------------------------------------------------L--------A-A----------------------------Q----------------------------------------------------------------…
771	771	------------------------------------------------------------------------------------------------------------------------------------------------------------------------------------------------------------------------------------------------------------------------------------------------------K--------R-R----------------------------Y----------------------------------------------------------------…
772	772	------------------------------------------------------------------------------------------------------------------------------------------------------------------------------------------------------------------------------------------------------------------------------------------------------S--------K-K----------------------------S----------------------------------------------------------------…
773	773	------------------------------------------------------------------------------------------------------------------------------------------------------------------------------------------------------------------------------------------------------------------------------------------------------L--------Y-Y----------------------------G----------------------------------------------------------------…
774	774	------------------------------------------------------------------------------------------------------------------------------------------------------------------------------------------------------------------------------------------------------------------------------------------------------D-------II-I------R---------------------N----------------------------------------------------------------…
775	775	------------------------------------------------------------------------------------------------------------------------------------------------------------------------------------------------------------------------------------------------------------------------------------------------------Q-------FF-F------RK--------------------S----------------------------------------------------------------…
776	776	------------------------------------------------------------------------------------------------------------------------------------------------------------------------------------------------------------------------------------------------------------------------------------------------------I-------NN-N------LL--------------------F----------------------------------------------------------------…
777	777	------------------------------------------------------------------------------------------------------------------------------------------------------------------------------------------------------------------------------------------------------------------------------------------------------E-------CC-S---G-GQH--------------------K----------------------------------------------------------------…
778	778	------------------------------------------------------------------------------------------------------------------------------------------------------------------------------------------------------------------------------------------------------------------------------------------------------T-------LL-L---R-REN--------------------K----------------------------------------------------------------…
779	779	------------------------------------------------------------------------------------------------------------------------------------------------------------------------------------------------------------------------------------------------------------------------------------------------------V-------DD-D---SNSVI--------------------G----------------------------------------------------------------…
780	780	----------------------------------------------------------------------------------------------------------------------------------------------------------------------------------A-------------------------------------------------------------------------------------------------------------------N-------DD-D---RPRLL--------------------D----------------------------------------------------------------…
781	781	----------------------------------------------------------------------------------------------------------------------------------------------------------------------------------I-------------------------------------------------------------------------------------------------------------------G-------MM-V---RTRGG--------------------S----------------------------------------------------------------…
782	782	----------------------------------------------------------------------------------------------------------------------------------------------------------------------------------F-------------------------------------------------------------------------------------------------------------------G-------AA-A---GKGVV--------------------N----------------------------------------------------------------…
783	783	----------------------------------------------------------------------------------------------------------------------------------------------------------------------------------E-------------------------------------------------------------------------------------------------------------------S-------QQ-H---KDKQE---Y----------------S----------------------------------------------------------------…
784	784	----------------------------------------------------------------------------------------------------------------------------------------------------------------------------------L-------------------------------------------------------------------------------------------------------------------V-------VV-V---KLLTT---V---V------------C--------P-P--H--------------------------------------------------…
785	785	-----------------------------------------------------------------------------------------------------------------------------------------------------------------------------I----L----------------------------------------------------------------------------L-------------------------------------SA-------NN-N---RLRGG---K---R------------E--------W-W--W--------------------------------------------------…
786	786	-----------------------------------------------------------------------------------------------------------------------------------------------------------------------------Y----D---------------------G-----------------------------------------F------F-----F--------------------------------A----RS-T-----MM-T---GAGGG---E--RER--K--------H--------G-S--G--------------------------------------------------…
787	787	-----------------------------------------------------------------------------------------------------------------------------------------------------------------------------K----Y---------------------S-----------------------------------------P------P-----P--------------------------------N-R--RR-N-----ST-V---PDPPP---N--KNK--R--------C--------L-L--L--------------------------------------------------…
788	788	-------------------------------------------------------------------------------------------------------V--I----------------------------------------------P----------------P--K----I---------------------R-----------P--------------------Q--------D----P-D-----D--------------------------------S-C--CL-C-----TT-M---PLPGG---C--RCR--Y--------F--------F-F--Y--------------------------------------------------…
789	789	-------------------------------------------------------------------------------------------------------Q--K----------------------------------------------E----------------E--H----V-------H-------------P---P-------RK--------S----------P--------S----M-W-----V--------------------------------S-K--KT-S-----DD-D---GIEGG---K--WKW--P--------D--------E-D--E--------------------------------------------------…
790	790	-------------------------------------------------------------------------------------------------------H--E-----------------------V---------V------------D---N-------K----DY-L----N------TP--R----Y-----R---R---L---QR--------KP----Y---PS--------LE---P-I-P---L--------------------V-----------L-P--PF-L-----LL-L---SGSRR---P--EPE--D--------E--------V-V--V--------------------------------------------------…
791	791	-------------------------------------------------------------------------------------------------------P--R-------------------R---P---------P------R-----M---K-------P----MR-DP---E------KQ--A---TR-----Q---S---P---PKG-------NY----N---KL--------FK---Q-F-R---F--------------------P--------H-HI-L--LP-I-----EE-E--HKCRRR---L--NLR--S--------Y--------L-L--L--------------------------------------------------…
792	792	-------------------------------------------------------------------------------------------------------K--E-------------------K---N---------I------Q-----E---V---Q---Q----ER-PG---P------VS--E---TR-----T---L---Q---VVI-------LN----N-S-MP-------RPK---K-P-K---P--------------------M--------K-PK-K--KD-K-----GG-G--PDQEAA-P-K--FRF--K--------N--------V-V--M--------------------------------------------------…
793	793	-------------------------------------------------------------------------------------------------------N--P-------------------G---N---------N------D-----T---P---P---P----PK-RS---P------AL--A---SR-----L---H---P---PKP-------RN----L-G-NV-------PAD---D-S-D---A--P-----------------P--------P-WY-E--ER-Y-----TS-S--WWRWGG-S-S--IRV--D--------T--------E-E--E--------------------------------------------------…
794	794	-------------------------------------------------------------------------------------------------------A--L-------------------L---L---------L------F-----L---W---I---L----LL-PL---P------WE--L---LL-----D---V---L---WDL-------QL----R-I-FL-------VDF---L-E-F---D--L-----------------L--------L-TM-F--FE-M-----DD-D--TGLGEE-T-Y--HYH--L--------N--------K-K--K--------------------------------------------------…
795	795	-------------------------------------------------------------------------------------------------------R--E-------------------E---K---------K------S-----E---N---E---I----ER-GA---K------AR--L---VR-----A---V---I---ERH-------AK----K-P-AY-------QSA---S-S-T---S--R-----------------E--------T-KE-M--MA-E-----MM-L--KTPNPS-W-M--SLS--T--------L--------Y-Y--Y--------------------------------------------------…
796	796	-------------------------------------------------------------------------------------------------------K--R-------------------E---T---------T------K-----E---R---K---N----LE-PS---L------KR--S---NE-----L---W---N---TLH-------WH----R-L-NT-------SES---S-E-Q---E--K-----------------E--------Q-VK-L--LL-K-----LL-L--VAEAGG-R-L--ETE--M--------E--------E-G--E--------------------------------------------------…
797	797	-------------------------------------------------------------------------------------------------------K--R--------------L----I---L---------L------V-----K---L---F---H----KE-CH---P------LY--H---VE-----L---N---H---VKI-------NK----F-L-VL-------VHI---I-R-L---H--L-----------------V--------L-FH-C-LSA-H-----AV-A--FLDLHH-C-Q--NSN--V--------G--------W-W--W--------------------------------------------------…
798	798	-------------------------------------------------------------------------------------------------------Y--Y--------------N----V---I---------I------V-----F---F---V---A----FF-PV---N------FL--A---VF-----P---R---A---YAF-------KF----G-T-FS-------VNL---F-D-F---N--L-----------------L--------L-KK-H-KQE-K-----EE-E--RKQKST-F-D--REQ--L--------W--------S-P--P--------------------------------------------------…
799	799	-------------------------------------------------------------------------------------------------------P--P--------------S----P---P---------P------P-----S---P---T---PC---PV-PK---G------PG--P---PS-----P---L---P---PYS-------LP----AHT-IS-------PKT---R-K-P---K--P-----------------P--------P-SV-D-HDH-V-----KK-K--PGRGPV-A-S--HAH--K--------N--------Q-H--L--------------------------------------------------…
800	800	----------------------------------------------------------------------------------------------A--------K--K--------------V----N-L-N---------N------P-----D---N---D---RE-V-NF-EN---V------KI--R---KF-----D---G---R---GVA-------SW----LAN-GQ-------ELN---G-I-R---L--E-----------------D--------G-RK-E-PVA-K-----AA-A--RCKCAA-T-L--LEL--T--------E--------E-E--E--------------------------------------------------…
801	801	--------------------------------------E-----------------------------W-------------------------PY-------L--L--------------L----L-V-A---------A------L-----V---A---I---LA-F-II-LL---F------SL--L---LI-----T---R---L---ARA-------YL----LGL-AA-------MKA---A-K-A---K--V-----------------VV-P-----I-TP-E-GED-P-----DD-D--TDKDDD-D-E--VEV--Y--------V--------E-D--Q--------E-----------------------------------------…
802	802	SSSSSSSSSSPGSSSSTSSSS-SSSSSSSSSGSSSS--HGSSPSSSSSSSSSSPSSSSPTSSTPDINSSCSSSSCSENPSSSSSSSISLSSDPSWSSTSSSNSNPSSTSSSSSLSSSSSSTASSSGESVCSTSSTSST-DSSSFTSHDASDSGHDGSDSSSD-TSDL-STSPSGDSSTTYSSTSDDNSFD-SSNPS-ASSSESSVTTSDSSTDDGSL-NSTTVSS-SSSMSSNTS-SSS-SEAS-KVNSTSSS-SA-SNSY-S-STSS-SSSPSPSSSSP-PNSSSSPDDH-LHLPDPA-SPRRSRSSPDVDYYSPSHSASHSS-DSAKS----P-P--A---A-AP-A-SS-----D----PPPPTSPTTTTTPTSPTPPPPPPPPPPPPPPPSPSPP…
803	803	---------------------------------------------------------------------------------------------------------------------------------------------------------------------------------------------------------------------------------------------------------------------------------------------------------------------------------------------------------------------------------------------------------------…
804	804	---------------------------------------------------------------------------------------------------------------------------------------------------------------------------------------------------------------------------------------------------------------------------------------------------------------------------------------------------------------------------------------------------------------…
805	805	---------------------------------------------------------------------------------------------------------------------------------------------------------------------------------------------------------------------------------------------------------------------------------------------------------------------------------------------------------------------------------------------------------------…
806	806	PDTEGDADAQEPEEGKKDDKA-QPPDSKEREKPVAE--AKRAKKPYTIKTAPTSSTDYSDEPELPPPDREKAAPSPKRMQNTAETEPLEPEPPEPEQQTDPPDGPGEKQPDDEAPASEAKCEKAPQPKEKSQLEGSHN-KNSDRPAEEKPEEPPSPSSNEEE-RESR-LPYAELEQSPPQDVVEFSSSPS-KAASD-EVHPKLQPEDETGRPRPDAR-GVPPNES-EEDAPKPHE-DEL-EESP-YRPDSEPK-ES-ESET-P-CEPS-PEPASAIPNQP-VQPRRQPSVE-AEKPSTP-SERRERQKPYHPLLEDSVPYPHPS-TEAVP----D-E--P---A-AP-T-ER-----H----DDACSDKNNPHEAPEPPEAAESSAPAQIQDDEDENAE…
807	807	---------------------------------------------------------------------------------------------------------------------------------------------------------------------------------------------------------------------------------------------------------------------------------------------------------------------------------------------------------------------------------------------------------------…
808	808	---------------------------------------------------------------------------------------------------------------------------------------------------------------------------------------------------------------------------------------------------------------------------------------------------------------------------------------------------------------------------------------------------------------…
809	809	---------------------------------------------------------------------------------------------------------------------------------------------------------------------------------------------------------------------------------------------------------------------------------------------------------------------------------------------------------------------------------------------------------------…
810	810	---------------------------------------------------------------------------------------------------------------------------------------------------------------------------------------------------------------------------------------------------------------------------------------------------------------------------------------------------------------------------------------------------------------…
811	811	---------------------------------------------------------------------------------------------------------------------------------------------------------------------------------------------------------------------------------------------------------------------------------------------------------------------------------------------------------------------------------------------------------------…
812	812	ETETEAEGLEPVEDGPSNDPP-SEYCNKNEESIEIK--KSDVEKVEDEKDEEDDVDYDDSYSGGEESEKEEEEEHCESGDSEADEHEEGSPEDEMKENGYGVELDDVEEESSPPSETEEEEREEEREEPGEEPLEDLS-KEDDRELDDNQEDEVAPDKLLSL-RSEV-EEPARGNLDDDKSKASHKVEKD-EDTAA-DKEEDTAEESEDEEEQYDGV-RQEEHAT-EKQMQELEE-NSN-GSQL-PSLTQNQH-KQ-KEEV-E-APED-EDEDASEQADD-QGGNEKEKIK-QRSDKEL-EEEESEEEELQLRKMGEQDHEQEE-SNAVE----E-E--P---G-QD-Q-EP-----S----EEEEEENEEEDEEEEEADAAKAAAKGQAEDEETRYPE…
813	813	AAAAAAAAAAFAAAALFFFFL-ALLAFFALLFFFFL--QFCFLFLLCAFCFLCALCFLAFFLAAVVVLFFCAAGLFAVACFAFCCGVLLSCICAVVMFATLAALCFVSCFAAFAFAFAAACLAFALGAMMAAAACAAA-EALALAAAGAACAAAPLLAAAAG-PAGM-FAAACLGALAFVAAAAVALAAG-MCGAA-LAAALASAAAAGAAAAALAM-MGAAAGV-LAGLCAAAA-AAA-IGAA-CLAVAAAA-AA-AAVF-A-AALF-AALALAAAAMA-ALMIAAAVAL-LLMAAAT-AAYFFFFLAFLFFFALCLCLALAL-FTAAC----A-V--A---F-FV-F-AA-----I----VIVVVIILLILIMMMLIILLVILLVLFLVLLLIVVLL…
814	814	QKQKQKQKKKAQKKVKKTTKR-TAAKKQAHRRRRRR--KRRRNIRQEKFENRERRERRCRRKRRKKINHNKRKKIKKAQEHIHEERKIKIHKQKETVHIRRAKAQQIKKVKKVKIIHKQVKEVVKGRVEVVRRKKKKR-KIKKQKKTRARWKKLLSKLKKKK-EKIA-QKLLKGLTKRQIKACVKLLKRA-VQRLK-KSILQWKEKKKIIVKLLLIG-KLKKELK-KLFCLKVVK-QKK-KARV-EKIKRKAK-KR-KIKH-R-KLKL-SKRQRQMLRHQ--SRHLKIFRF-CFVQFQA-KRIISVTMIIKLQKKRQFCRLFLR-LVDRQ----Y-R--L---T-TR-S-RA-----R----YYHYYYYYYYYYYYYYRSHYYYHYYHYHYWYYYTYYY…
815	815	-----------------------------------------------------------------------------------------------------------------------------------------------------------------------------------------------------------------------------------------------------Y---------------------------------------------------------------------------------------------------------------------------------------------------------…
816	816	SDSDSDSDDDKDEDAEEDDEQ-LENSDSDSQKDDDE--SKDDADDFNDSSDQNGGNNSGRNGDDEESENHDAADRNDTDSHSNHHDEQELRESDKDSHSDDSDDSSDDNDDDHHNGNEASDKSDSDDANAQDQDDSDH-TQHDAADGSNSQSSNADDDDDDD-DDEK-DNGDAQDDDDEEESDDDDDADD-ADDDD-DHDDDSDDDESHDADSDDDK-QENDDRD-DDDESNDHD-SDD-QQDN-VEDDDDDN-DD-DDMS-D-DRSD-DQSDQDDDDCD-KLECDEALED-VDEDHLQ-DDDDSSESAEDDDDDEHDADDDDS-DCADQ----D-E--A---D-DQ-A-SS-----E----QMEHEESMMQMIDQRGRKQQEQQQEQNQENDNQDEEQ…
817	817	---------------------------------------------------------------------------------------------------------------------------------------------------------------------------------------------------------------------------------------------------------------------------------------------------------------------------------------------------------------------------------------------------------------…
818	818	LLLLLVLLLLLLLFFFFFFFL-FLLVFFFLLMFFFL--VLLFIFFLLLFIFLLLFLFLLFFFLLIILIFFLFFFLFLLLLFIFLLFIMLLLILFLTLFFFVLFILFLILFFFFLFIFFFVLWIFLVLIWLLLLFLLFL-LLLFLFFILLLLILFLLLLFFFL-LFLI-FLLLLLLFLLFLLVLFLLLFLL-LLLLL-LVLLVIFLILILLILLLLLM-LFLLLLL-LLLTLLLLL-ALL-LLLL-MTLLLLLL-LL-LFLL-L-LMLL-LLLLLLFLFLL-YLLLFFLLLL-TLLLLLA-LFLLLLLLLFLFLLVLLLLLLLFV-FLLLL----L-H--L---F-FL-F-LL-----L----LILLIIIMMIIIITLLIILLLLLLLLILLLIIILVLL…
819	819	LVLVLVLLIIMLVILVIVVVL-LILLLIVIVILLLV--ILLLMILVLIILIVLILLVVIVVLIIIILIMIIIILMLLLIIVMIIILIVMLIILVIILLLLAIVVLVALITIIIIVMVILCILLTLILCLLLLLIILIL-LMLIMIILLICMCLMLLLLIIIL-IIIM-VILFIALILVVFILLIILMIVL-LLLLV-ILILLLCACICLICILIIIM-IIIIALI-IVMILILLI-VVV-LLLL-VILVLILI-IL-ILII-I-IFLI-IILILIVLIII-ILIILVCLIV-IIITLII-IILLLLLVCLLLVIVLIMIILILL-LILVI----L-V--L---L-LV-L-IL-----V----MMMMMMMMMMMMMMMMMMMMMMMMMMMMMMMMMMMMM…
820	820	RSRSRSRSQQEQRKREDKKEL-RRLKKERSNSNKNS--SSQNEDEKKHERSLKRDKDSRDDDSSEEKTESTLLSQQVMSRKRKRRREHQQRGRSKSKKRKLQSHRKKELARRTANRKSLKYQKSAQMKQRRKARYSDE-QTRSMRRKSKSERSKHKRDDRCL-RRTR-NNKDACSQRKNSTKQRKDKRET-RKQDS-TKNRKEESRSKSNKNGDQNR-KQNNSHS-LKNEHCECQ-ERR-KLSE-QEGSSREC-LS-LERR-T-SQEQ-IRETNRDGNRT-QHERECSQER-EQKSQSQ-SQKKKKKSSKDKLLRERRRKDEDV-RRRGR----D-K--Q---L-IR-L-QT-----T----RTKKVQQRRLRQKLLRLMLLRMLLRLLLLTKMYRLKR…
821	821	MKAKAKMHRGDRGASAAQKAA-KTGQKSMQMLRIRM--WLRRSTRQKQGRKSRWLKSQWYSRRRGGHRKQRSKHRGKHKRMRVRHRGSLQGEGRQRKLSRRKNAGDKKQQNHQSLRIKRGRLAQGRQGLKDKARHGKG-KESNERRSQKQAMGGKGNKRKHK-RHKE-KQGYECKSNKKVMSSTKRNRKK-KRNHR-RGNRCEAQLQMSNGKRKGNE-EKQKKFR-KKKEAAKRR-IRK-DEKK-DDRRKRKA-RK-RKNA-K-KRGS-KLGRSQRQVYL-HEAFQFSKKR-EKRKKSE-KRKKNKVGRRQQRRKDWRRSKSKM-RKGAW----K-L--G---P-PA-P-QE-----Q----KELNKKADDDESTDQENKDDAQDDADEDGQMRSMRNL…
822	822	LMLMLMLMLLCLLTTCCCCCL-VMLLCCCLCCCACC--LCLCMCMMFLCFCLFMMLCLLCCLLLCCMMCCMCCCCLLMLMALTMMICCCMVCMLCCLALICMLCMCCLMCLLCMCLALTLMMFCLCLLMLMLILMLLL-LMLLCCLFMLLCLLCIMLMLLLC-LLFC-CMCMLCMLLFCCMFLLLMLCLL-LLLML-MFLLCLLMFMLLLFMMLLLC-MLMMLLL-MLFCMFMML-LML-MMMM-MCMFMLMF-FM-FILM-L-LLLL-LLLLMLLFIML-LLSMILLLMM-CMMLLLG-LLMMMMMLLCICMMLCCMCMLMLM-CLLMC----L-L--L---M-ML-M-LL-----M----CCCCCCCCCCCCCCCCCCCCCCCCCCCCCCCCCCCCC…
823	823	FLFLFLFLLLWLLLLLLLLLL-LLLMLLLFILLLLI--LLLLLLLFLLLLLLLLLLLFLLLLLLIILLTLLFFLWLFLLLLLLLLFILWLLIILLLLLLFLLILILLFLLMMMLLLLLFMLLMLLWLMLLLLLLLLLL-LLLLWLLMLCLWLLLLLLLLLLL-CLLW-LLLLLLLLLLLTLLLLLLLLLL-LLLLL-LLLLLLLLLLLLLLLLLFLW-LLLLLFL-LLLWVLLLI-LLI-LLLL-LWLLLILL--L-CLLL-C-LLLL-CLLLMLLLLLL-TLLLLLLLIL-WLLLLLL-LLLLILILLLLLLLLWLLLLLLLL-LLLLL----L-L--L---L-LL-M-LL-----I----WWWWWWWWWWWWWWWWWWWWWWWWWWWWWWWWWWWWW…
824	824	KHKHKHKHMTNCTQCNNVVNQ-SSQKEVTQNQEDEC--NQEENIVKIRVVTSVMVVQKMQQVKRRRQNIIQEEEQTVQRVTRTVVVRDSQQCEVKTETEVEQVQETHERREERSTRTIETQMTKKRQTNTQKRVQIIQ-SNQKDAVTHRCDTKKVEQTTVET-REQY-ITHAQHIVQKINLNHVVTKAVQ-TEKTV-DNQVKEEKAQTLQTTRVLQY-AQTTQMQ-DVTDATVVC-TMV-ATVV-SDVVVCET-CV-CTKQ-C-VAQC--KQRTCVLQER-RCEETQETAE-DETHTQR-VCTTQLHQEHMEEDKDAEAHRERE-VVDSS----D-N--D---E-EQ-E-QQ-----H----ENAENEAHHHHADHKHSDQQQQQQKQNQQAKKHQQAK…
825	825	RVRVRVRMKVPKVRAKKKKKR-VKRVKKRVPKMKMP--HKRMKKRRLRKLKLLVRLKRVKKRHYQQVLKKRPPSGKRVHVKRKLL-TQSVQKVKEPPKP-LTKIVKIRQKKKKKKRKKPKPWKKKPYKWKWRAKPKLK-KWVKTYKKYDKGKKMEYVFVKKF-QRYA-KIMLFRYKVRKEVKKKVFLYLF-VPCLV-KKVFRKKGKVKYVKIFLFVA-AKIICYV-KVYHYDLFS-ILL-AFIL-PQLVISLD-II-EFTV-S-RLRG-RTRQVRKYEPQ-RQRPFEYMMY-HYWQMTK-RPIIPIPPYWLWYYVALFPDYYYP-WLPPL----L-V--L---L-MR-Y-FF-----R----FNPTSELAARAFAGQAGYKKWQKKWKAKRQENEFEYE…
826	826	NDNDNDNDDDDDDAQEDSNDN-HRNDNNDSDDDNDD--DDDDNTDNNNNNDENNENINNIIDNQNNDKNDDDDDDDEDNDNNSDDEDDEDINDENDNNDEQDDDEDDE-NDDQNDNNEDHDHNNDSDHDDDNSDDDED-KDDDKRDNDNDDNDNNEDNDEDN-NDEN-NNDDSRDNDNNDDDDKDNDRDE-NDNDD-NDKADDDFKNDEKHNEDNKN-NCNNSDD-NDFDDRDDR-DDD-NNDD-SDDQDRDR-DD-WNEN-A-DED--GDDSDQEPDDN-NNNDSDTDDD-DDENDNE-D-DDDDDVTDDDEDKDRDKDDEDD-EDHLR----N-T--D---I-VE-I-NE-----E----QNSEEKEVVDADDEEADKDDNEDESEEEEEKRLNKDR…
827	827	PPPPPPPPPPPPPPPPPPPPH-PPQPVHQPPPVPVP--PPPVPYPPPPYPYPPPPPPPPPPPPPKKPDFFPPPPPPPPPPPPPPPAKPPPPKAKPAPPPAPPQPPHPPAPPPPPEPPKPPVPPSPAPPPPPAPPVPAR-PPLMPKPPPPPPPPPPPLPPTPP-PPSG-PPPPPAPPLPPPVPQPRPPKAG-PMPPP-PPMPPRPPPVASMPPPPPMG-PPPPPPP-PPPAPESP--DPP-PPPA-PASPP-VE-SA--PPP-D-APVQ-PPVPPERPFPP-SPPPPPPPPP-APSPPPP-APAAAAPPPPPPPPPPPPPPHPHP-PPPPP----P-P--P---P-PA-P-PP-----P----PVPAPFPPPPPSPPPPPPRRPRRRPRPRPPAPPPPRP…
828	828	AHAHCHAHKNHKAQWSSEERK-WEKADSHREEEEEH--ASSDSLQSSAMAEAIDSIQRTQQASLSDMYLEKHDKRRELSAKEKSNRNEKKTEASQEDKVKQTRAERDTTANEKESEKSRASRHKKASGQEKARKNNGT-EKTKEEKTNSALSKDSATHGRNA-TQKA-AATSSKAETSAKDKRETNAETR-EIVSK-EKRDKQEREEKKRGSSACRA-QEAAKKE-EKGED-DSE-TAK-QHAE-MEDQDED--ES-EMTE-H-KESK-ETNLHEKHRDL-SLNEMASTQT-EAHLILI-KEDDEDEETSAAAKEESASSQAQK-SQRQS----A-T--E---E-ES-E-LT-----D----SNQSEETSSKSRLSDSKENNSANNAAKSHDEEEKEAE…
829	829	NQNQNQNQKKSKKAGFFQQFD-SEDHAQEDKKKTKQ--KKRRLSEHKDQKKQKRQKDDREDQQEEEKHFRRKKMVQKKERKRKKKQEQDKEERCEAQKKLDAADKKKKKEKKEDKRKWLKQQKEQQQKQSKSDRRKHK-DKKNKDKMKEEKKQDAKKKAKEK-EKKA-EKQKARKKKQEDQEQDRKDDKN-HLQKK-SEKKQNKDQAQSKKKAQAKA-DKKKNKA-TARAEVKKR-KEK-DKKQ-EAQNKHKV-NK-HDQE-R-QRKE-DERDQRSQRKE-QHHHDKSKKQ-AKEEKVH-QTKKQLRRAAKVATEADQSRQKSL-LQRPE----S-V--T---K-KK-K-ER-----K----NQDFKIHQQEQKKQKQANSNDRHSDEEDMQEEKMGRD…
830	830	----------------------------------------------------------------------------------------------------------------------------------------------------------------------------------------------------------------------------------------------------------------------L-----------L----------------------------------------------------------------------------------------------------------------------------…
831	831	----------------------------------------------------------------------------------------------------------------------------------------------------------------------------------------------------------------------------------------------------------------------G-----------G----------------------------------------------------------------------------------------------------------------------------…
832	832	RRRRRRRRRRRRRRRRRRRRR-RRRRRRRRRRRRRR--RRRRRRRRRRRRRRRRRRRRRRRRRRRRRRRRRRRRRRRRRRRRRRRRRRRRRRRRRRRRRRRRRRRRRRRRRRRRRRRRRRRRRRRRRRRRRRRRRRRR-RRRRRRRRRRRRRRRRRRRRRRR-RRRR-RRRRRRRRRRRRRRRRRRRRRR-RRRRR-RRRRRRRRRRRRRRRRRRRR-RRRRRRR-RRRRRRRRR-RRR-RRRR-RRRRRRRR-RR-RRRR-R-RRRR-RRRRRRRRRRR-RRRRRRRRRR-RRRRRRR-RRRRRRRRRRRRRRRRRRRRRRRR-RRRRR----R-R--R---R-RR-R-RR-----R----RRRRRRRRRRRRRRRRRRRRRRRRRRRRRRRRRRRRR…
833	833	-L-L-LLY-LP-LPPPPAAPM-PPMIWPPPPPGPGP--PPIGPPAPGLPCPPGAAGPPAPPAPLLYAPPPAAAWPLLALIPLPLLPFPPIYYLMPPFPPPPPMILPPLAMYFPPPLPIALLGLPLPILGVPLPMLLML-PPFLPIMLILLPLLLIFFIMLYI-LFVL-AILCPPIPFIAPFLLALIYFLI-LPICY-ILYLILLVLCLMYLIIIIYL-PLIILAL-IFILILIIL-AIL-PIIV-PLVYILLL-II-ILML-N-LGLL-LLLLPGMIPPL-PLPPLPLIPI-LIILILV-LLIIPIPTLLIMIILLPIPILLLA-MLSPP----I-P--S---A-AP-A-LL-----L----TPPPPPPPPPPPPPPPPPPPPPPPPPPPKPPPPPPPP…
834	834	-T-T-T-T-KS-KSCTTTTTD-SSDTTASSDTSSSD--TTSSSPTSTSSTTPTTTSTSTTTTMPSSTSTSSTCTTSGTPTTGSTSSTTSSGETSTDSTNSPTNSSKFGTSTTASKGTSSGHTGTGSTGGSTGSTHGSG-NTGDLDTGSGGLGGTTSGETTTS-GTST-DTTTSPSTGGDSSGGTGTLDGS-SSSTT-VGSSSGGSGTGSSGTSDTST-DGTTSTT-GTSSAGTSG-GTT-DSST-ETSTSGTG-GS-GTTS-G-SPGK-GTGGHGTATDG-SRRDTSSTST-STSGTGS-SGTTSTSTTTSTSQTTTTSPTTTT-TAASS----T-D--P---T-SS-S-GG-----E----SSSTSPTTTRTSTTVTAKRKSKKKSKTKNTTTTTSHT…
835	835	---------------------------------------------------------------------------------A---------------------------------S------C-G--C---A---G-A---N----S-NC-CG---N------N------------NG---CS-N-------------C---A----C-----------A-----------R--Q---------------Q-R-N-----------C--K-CT------T---------------T-A---R------------------------------------------------AM-----------------------------------------------…
836	836	---------------------------------------------------------------------------------S---------------------------------S------V-G--G---G---G-K---L----L-LR-RG---L------L------------LG---HK-M-------------R---K----Q-----------G----------------------------------------------H----L------------------------------------------------------------------------------GG-----------------------------------------------…
837	837	--------------------------------------------------------------------------------------------------------------------------A-----------------------T----------------------------------P----------------P--------------------------------------------------------------------------------------------------------------------------------------------------------------------------------------------------------…
838	838	--------------------------------------------------------------------------------------------------------------------------S------------------------------------------------------------------------------------------------------------------------------------------------------------------------------------------------------------------------------------------------------------------------------------…
[truncated: 44 more rows]

## Sheet: Table S3
Table S3: Emission scores from the hidden Markov Model built using alignment of human kinases
[truncated: 883 more rows]

[truncated: 5 more sheets: Table S4, Table S5, Table S6, Table S7, Table S8]
