# Supplementary material for: Discriminating activating, deactivating and resistance variants in protein kinases
Source: Genome Med. 2025 Oct 28;17:133. doi: 10.1186/s13073-025-01564-z (PMC12570665; doi:10.1186/s13073-025-01564-z)
Supplement: Supplementary file 3 — Additional file 3. Supplementary Tables S9-S15. [file 13073_2025_1564_MOESM3_ESM.xlsx]

## Sheet: Legend
Table S9	Features used to develop the predictors
Table S10	ML results during training and testing phase
Table S11	ML results during training and testing (randomization)
Table S12	Predicted probabilities of Activark predictors (GBC) on the test set
Table S13	Comparison of different machine learning methods
Table S14	Prediction scores of all pathogenicity predictors on test set (88 variants)
Table S15	Comparison of Activark forced to predict "pathogenicity" (ADR vs N) to other methods

## Sheet: Table S9
Table S9: Features used to develop the predictors
Feature	Description	Position in the window (+/-2)
hmmScoreWT	score of the wt AA in pan kinase profile HMM	0
hmmScoreMUT	score of the mut AA in pan kinase profile HMM	0
Phosphomimic	1 (if S/T/Y -> D/E); -1 is WT=S/T/Y; else 0	0
Acetylmimic	1 (if K -> Q); -1 is WT=K; else 0	0
IUPRED	log-odds scores of the variant from IUPred predictions	0
ATPcount	Number of proteins with known ATP-Binding site at the equivalent position in the alignment	0
ncontacts	Number of intra-molecular contacts the given variant position makes	0
nresidues	Number of residues in contact with the given variant site	0
mech_intra	Mechismo intra-molecular scores	0
phi_psi	log-odds scores of the variant of Phi/Psi angles using AF structure	0
sec	log-odds scores of the variant using DSSP	0
burr	log-odds scores of the variant using DSSP	0
acc	log-odds scores of the variant using DSSP	0
ChargesWT	Charge on the WT aa	0
ChargesMUT	Charge on the MUT aa	0
ChargesDiff	Difference between the charges (MUT-WT)	0
ac_-2	1 If the given position (relative to the variant site) is an acetylation site else 0	-2
gl_-2	1 If the given position (relative to the variant site) is an O-GlcNAc site else 0	-2
m1_-2	1 If the given position (relative to the variant site) is a Mono-methylation site else 0	-2
m2_-2	1 If the given position (relative to the variant site) is a Di-methylation site else 0	-2
m3_-2	1 If the given position (relative to the variant site) is a Tri-methylation site else 0	-2
me_-2	1 If the given position (relative to the variant site) is a Methylation site else 0	-2
p_-2	1 If the given position (relative to the variant site) is a Phosphorylation site else 0	-2
sm_-2	1 If the given position (relative to the variant site) is a Sumoylation site else 0	-2
ub_-2	1 If the given position (relative to the variant site) is a Ubiquitination site else 0	-2
ac_-2_pfam	Number of kinases that have an acetylation site at the equvalent position in the alignment	-2
gl_-2_pfam	Number of kinases that have an O-GlcNAc site at the equvalent position in the alignment	-2
m1_-2_pfam	Number of kinases that have an Mono-methylation site at the equvalent position in the alignment	-2
m2_-2_pfam	Number of kinases that have an Di-methylation site at the equvalent position in the alignment	-2
m3_-2_pfam	Number of kinases that have an Tri-methylation site at the equvalent position in the alignment	-2
me_-2_pfam	Number of kinases that have an Methylation site at the equvalent position in the alignment	-2
p_-2_pfam	Number of kinases that have an Phosphorylation site at the equvalent position in the alignment	-2
sm_-2_pfam	Number of kinases that have an Sumoylation site at the equvalent position in the alignment	-2
ub_-2_pfam	Number of kinases that have an Ubiquitination site at the equvalent position in the alignment	-2
ac_-1	1 If the given position (relative to the variant site) is an acetylation site else 0	-1
gl_-1	1 If the given position (relative to the variant site) is an O-GlcNAc site else 0	-1
m1_-1	1 If the given position (relative to the variant site) is a Mono-methylation site else 0	-1
m2_-1	1 If the given position (relative to the variant site) is a Di-methylation site else 0	-1
m3_-1	1 If the given position (relative to the variant site) is a Tri-methylation site else 0	-1
me_-1	1 If the given position (relative to the variant site) is a Methylation site else 0	-1
p_-1	1 If the given position (relative to the variant site) is a Phosphorylation site else 0	-1
sm_-1	1 If the given position (relative to the variant site) is a Sumoylation site else 0	-1
ub_-1	1 If the given position (relative to the variant site) is a Ubiquitination site else 0	-1
ac_-1_pfam	Number of kinases that have an acetylation site at the equvalent position in the alignment	-1
gl_-1_pfam	Number of kinases that have an O-GlcNAc site at the equvalent position in the alignment	-1
m1_-1_pfam	Number of kinases that have an Mono-methylation site at the equvalent position in the alignment	-1
m2_-1_pfam	Number of kinases that have an Di-methylation site at the equvalent position in the alignment	-1
m3_-1_pfam	Number of kinases that have an Tri-methylation site at the equvalent position in the alignment	-1
me_-1_pfam	Number of kinases that have an Methylation site at the equvalent position in the alignment	-1
p_-1_pfam	Number of kinases that have an Phosphorylation site at the equvalent position in the alignment	-1
sm_-1_pfam	Number of kinases that have an Sumoylation site at the equvalent position in the alignment	-1
ub_-1_pfam	Number of kinases that have an Ubiquitination site at the equvalent position in the alignment	-1
ac_0	1 If the given position (relative to the variant site) is an acetylation site else 0	0
gl_0	1 If the given position (relative to the variant site) is an O-GlcNAc site else 0	0
m1_0	1 If the given position (relative to the variant site) is a Mono-methylation site else 0	0
m2_0	1 If the given position (relative to the variant site) is a Di-methylation site else 0	0
m3_0	1 If the given position (relative to the variant site) is a Tri-methylation site else 0	0
me_0	1 If the given position (relative to the variant site) is a Methylation site else 0	0
p_0	1 If the given position (relative to the variant site) is a Phosphorylation site else 0	0
sm_0	1 If the given position (relative to the variant site) is a Sumoylation site else 0	0
ub_0	1 If the given position (relative to the variant site) is a Ubiquitination site else 0	0
ac_0_pfam	Number of kinases that have an acetylation site at the equvalent position in the alignment	0
gl_0_pfam	Number of kinases that have an O-GlcNAc site at the equvalent position in the alignment	0
m1_0_pfam	Number of kinases that have an Mono-methylation site at the equvalent position in the alignment	0
m2_0_pfam	Number of kinases that have an Di-methylation site at the equvalent position in the alignment	0
m3_0_pfam	Number of kinases that have an Tri-methylation site at the equvalent position in the alignment	0
me_0_pfam	Number of kinases that have an Methylation site at the equvalent position in the alignment	0
p_0_pfam	Number of kinases that have an Phosphorylation site at the equvalent position in the alignment	0
sm_0_pfam	Number of kinases that have an Sumoylation site at the equvalent position in the alignment	0
ub_0_pfam	Number of kinases that have an Ubiquitination site at the equvalent position in the alignment	0
ac_1	1 If the given position (relative to the variant site) is an acetylation site else 0	1
gl_1	1 If the given position (relative to the variant site) is an O-GlcNAc site else 0	1
m1_1	1 If the given position (relative to the variant site) is a Mono-methylation site else 0	1
m2_1	1 If the given position (relative to the variant site) is a Di-methylation site else 0	1
m3_1	1 If the given position (relative to the variant site) is a Tri-methylation site else 0	1
me_1	1 If the given position (relative to the variant site) is a Methylation site else 0	1
p_1	1 If the given position (relative to the variant site) is a Phosphorylation site else 0	1
sm_1	1 If the given position (relative to the variant site) is a Sumoylation site else 0	1
ub_1	1 If the given position (relative to the variant site) is a Ubiquitination site else 0	1
ac_1_pfam	Number of kinases that have an acetylation site at the equvalent position in the alignment	1
gl_1_pfam	Number of kinases that have an O-GlcNAc site at the equvalent position in the alignment	1
m1_1_pfam	Number of kinases that have an Mono-methylation site at the equvalent position in the alignment	1
m2_1_pfam	Number of kinases that have an Di-methylation site at the equvalent position in the alignment	1
m3_1_pfam	Number of kinases that have an Tri-methylation site at the equvalent position in the alignment	1
me_1_pfam	Number of kinases that have an Methylation site at the equvalent position in the alignment	1
p_1_pfam	Number of kinases that have an Phosphorylation site at the equvalent position in the alignment	1
sm_1_pfam	Number of kinases that have an Sumoylation site at the equvalent position in the alignment	1
ub_1_pfam	Number of kinases that have an Ubiquitination site at the equvalent position in the alignment	1
ac_2	1 If the given position (relative to the variant site) is an acetylation site else 0	2
gl_2	1 If the given position (relative to the variant site) is an O-GlcNAc site else 0	2
m1_2	1 If the given position (relative to the variant site) is a Mono-methylation site else 0	2
m2_2	1 If the given position (relative to the variant site) is a Di-methylation site else 0	2
m3_2	1 If the given position (relative to the variant site) is a Tri-methylation site else 0	2
me_2	1 If the given position (relative to the variant site) is a Methylation site else 0	2
p_2	1 If the given position (relative to the variant site) is a Phosphorylation site else 0	2
sm_2	1 If the given position (relative to the variant site) is a Sumoylation site else 0	2
ub_2	1 If the given position (relative to the variant site) is a Ubiquitination site else 0	2
ac_2_pfam	Number of kinases that have an acetylation site at the equvalent position in the alignment	2
gl_2_pfam	Number of kinases that have an O-GlcNAc site at the equvalent position in the alignment	2
m1_2_pfam	Number of kinases that have an Mono-methylation site at the equvalent position in the alignment	2
m2_2_pfam	Number of kinases that have an Di-methylation site at the equvalent position in the alignment	2
m3_2_pfam	Number of kinases that have an Tri-methylation site at the equvalent position in the alignment	2
me_2_pfam	Number of kinases that have an Methylation site at the equvalent position in the alignment	2
p_2_pfam	Number of kinases that have an Phosphorylation site at the equvalent position in the alignment	2
sm_2_pfam	Number of kinases that have an Sumoylation site at the equvalent position in the alignment	2
ub_2_pfam	Number of kinases that have an Ubiquitination site at the equvalent position in the alignment	2
A_WT	1 if the WT is A else 0	0
C_WT	1 if the WT is C else 0	0
D_WT	1 if the WT is D else 0	0
E_WT	1 if the WT is E else 0	0
F_WT	1 if the WT is F else 0	0
G_WT	1 if the WT is G else 0	0
H_WT	1 if the WT is H else 0	0
I_WT	1 if the WT is I else 0	0
K_WT	1 if the WT is K else 0	0
L_WT	1 if the WT is L else 0	0
M_WT	1 if the WT is M else 0	0
N_WT	1 if the WT is N else 0	0
P_WT	1 if the WT is P else 0	0
Q_WT	1 if the WT is Q else 0	0
R_WT	1 if the WT is R else 0	0
S_WT	1 if the WT is S else 0	0
T_WT	1 if the WT is T else 0	0
V_WT	1 if the WT is V else 0	0
W_WT	1 if the WT is W else 0	0
Y_WT	1 if the WT is Y else 0	0
A_MUT	1 if the MUT is A else 0	0
C_MUT	1 if the MUT is C else 0	0
D_MUT	1 if the MUT is D else 0	0
E_MUT	1 if the MUT is E else 0	0
F_MUT	1 if the MUT is F else 0	0
G_MUT	1 if the MUT is G else 0	0
H_MUT	1 if the MUT is H else 0	0
I_MUT	1 if the MUT is I else 0	0
K_MUT	1 if the MUT is K else 0	0
L_MUT	1 if the MUT is L else 0	0
M_MUT	1 if the MUT is M else 0	0
N_MUT	1 if the MUT is N else 0	0
P_MUT	1 if the MUT is P else 0	0
Q_MUT	1 if the MUT is Q else 0	0
R_MUT	1 if the MUT is R else 0	0
S_MUT	1 if the MUT is S else 0	0
T_MUT	1 if the MUT is T else 0	0
V_MUT	1 if the MUT is V else 0	0
W_MUT	1 if the MUT is W else 0	0
Y_MUT	1 if the MUT is Y else 0	0
allHomologs_0	log-odds score of the variant (MUT-WT) in the corresponding alignment	0
exclParalogs_0	log-odds score of the variant (MUT-WT) in the corresponding alignment	0
specParalogs_0	log-odds score of the variant (MUT-WT) in the corresponding alignment	0
orthologs_0	log-odds score of the variant (MUT-WT) in the corresponding alignment	0
bpso_0	log-odds score of the variant (MUT-WT) in the corresponding alignment	0
bpsh_0	log-odds score of the variant (MUT-WT) in the corresponding alignment	0
eukaryotes_0	log-odds score of the variant (MUT-WT) in the corresponding alignment	0
mammals_0	log-odds score of the variant (MUT-WT) in the corresponding alignment	0
metazoa_0	log-odds score of the variant (MUT-WT) in the corresponding alignment	0
vertebrates_0	log-odds score of the variant (MUT-WT) in the corresponding alignment	0
A_A_-2_pfam	X_Y_Z_pfam; X is mut_type (A/D/R); Y is AA(20 possibilities); Z is position relative to the variant site [-2,2]; Counts represent how many times the given amino acid was lost (WT) or gained (MUT) in known mutations at the position Z relative to the given variant in the alignment	-2
A_C_-2_pfam		-2
A_D_-2_pfam		-2
A_E_-2_pfam		-2
A_F_-2_pfam		-2
A_G_-2_pfam		-2
A_H_-2_pfam		-2
A_I_-2_pfam		-2
A_K_-2_pfam		-2
A_L_-2_pfam		-2
A_M_-2_pfam		-2
A_N_-2_pfam		-2
A_P_-2_pfam		-2
A_Q_-2_pfam		-2
A_R_-2_pfam		-2
A_S_-2_pfam		-2
A_T_-2_pfam		-2
A_V_-2_pfam		-2
A_W_-2_pfam		-2
A_Y_-2_pfam		-2
D_A_-2_pfam		-2
D_C_-2_pfam		-2
D_D_-2_pfam		-2
D_E_-2_pfam		-2
D_F_-2_pfam		-2
D_G_-2_pfam		-2
D_H_-2_pfam		-2
D_I_-2_pfam		-2
D_K_-2_pfam		-2
D_L_-2_pfam		-2
D_M_-2_pfam		-2
D_N_-2_pfam		-2
D_P_-2_pfam		-2
D_Q_-2_pfam		-2
D_R_-2_pfam		-2
D_S_-2_pfam		-2
D_T_-2_pfam		-2
D_V_-2_pfam		-2
D_W_-2_pfam		-2
D_Y_-2_pfam		-2
R_A_-2_pfam		-2
R_C_-2_pfam		-2
R_D_-2_pfam		-2
R_E_-2_pfam		-2
R_F_-2_pfam		-2
R_G_-2_pfam		-2
R_H_-2_pfam		-2
R_I_-2_pfam		-2
R_K_-2_pfam		-2
R_L_-2_pfam		-2
R_M_-2_pfam		-2
R_N_-2_pfam		-2
R_P_-2_pfam		-2
R_Q_-2_pfam		-2
R_R_-2_pfam		-2
R_S_-2_pfam		-2
R_T_-2_pfam		-2
R_V_-2_pfam		-2
R_W_-2_pfam		-2
R_Y_-2_pfam		-2
A_A_-1_pfam		-1
A_C_-1_pfam		-1
A_D_-1_pfam		-1
A_E_-1_pfam		-1
A_F_-1_pfam		-1
A_G_-1_pfam		-1
A_H_-1_pfam		-1
A_I_-1_pfam		-1
A_K_-1_pfam		-1
A_L_-1_pfam		-1
A_M_-1_pfam		-1
A_N_-1_pfam		-1
A_P_-1_pfam		-1
A_Q_-1_pfam		-1
A_R_-1_pfam		-1
A_S_-1_pfam		-1
A_T_-1_pfam		-1
A_V_-1_pfam		-1
A_W_-1_pfam		-1
A_Y_-1_pfam		-1
D_A_-1_pfam		-1
D_C_-1_pfam		-1
D_D_-1_pfam		-1
D_E_-1_pfam		-1
D_F_-1_pfam		-1
D_G_-1_pfam		-1
D_H_-1_pfam		-1
D_I_-1_pfam		-1
D_K_-1_pfam		-1
D_L_-1_pfam		-1
D_M_-1_pfam		-1
D_N_-1_pfam		-1
D_P_-1_pfam		-1
D_Q_-1_pfam		-1
D_R_-1_pfam		-1
D_S_-1_pfam		-1
D_T_-1_pfam		-1
D_V_-1_pfam		-1
D_W_-1_pfam		-1
D_Y_-1_pfam		-1
R_A_-1_pfam		-1
R_C_-1_pfam		-1
R_D_-1_pfam		-1
R_E_-1_pfam		-1
R_F_-1_pfam		-1
R_G_-1_pfam		-1
R_H_-1_pfam		-1
R_I_-1_pfam		-1
R_K_-1_pfam		-1
R_L_-1_pfam		-1
R_M_-1_pfam		-1
R_N_-1_pfam		-1
R_P_-1_pfam		-1
R_Q_-1_pfam		-1
R_R_-1_pfam		-1
R_S_-1_pfam		-1
R_T_-1_pfam		-1
R_V_-1_pfam		-1
R_W_-1_pfam		-1
R_Y_-1_pfam		-1
A_A_0_pfam		0
A_C_0_pfam		0
A_D_0_pfam		0
A_E_0_pfam		0
A_F_0_pfam		0
A_G_0_pfam		0
A_H_0_pfam		0
A_I_0_pfam		0
A_K_0_pfam		0
A_L_0_pfam		0
A_M_0_pfam		0
A_N_0_pfam		0
A_P_0_pfam		0
A_Q_0_pfam		0
A_R_0_pfam		0
A_S_0_pfam		0
A_T_0_pfam		0
A_V_0_pfam		0
A_W_0_pfam		0
A_Y_0_pfam		0
D_A_0_pfam		0
D_C_0_pfam		0
D_D_0_pfam		0
D_E_0_pfam		0
D_F_0_pfam		0
D_G_0_pfam		0
D_H_0_pfam		0
D_I_0_pfam		0
D_K_0_pfam		0
D_L_0_pfam		0
D_M_0_pfam		0
D_N_0_pfam		0
D_P_0_pfam		0
D_Q_0_pfam		0
D_R_0_pfam		0
D_S_0_pfam		0
D_T_0_pfam		0
D_V_0_pfam		0
D_W_0_pfam		0
D_Y_0_pfam		0
R_A_0_pfam		0
R_C_0_pfam		0
R_D_0_pfam		0
R_E_0_pfam		0
R_F_0_pfam		0
R_G_0_pfam		0
R_H_0_pfam		0
R_I_0_pfam		0
R_K_0_pfam		0
R_L_0_pfam		0
R_M_0_pfam		0
R_N_0_pfam		0
R_P_0_pfam		0
R_Q_0_pfam		0
R_R_0_pfam		0
R_S_0_pfam		0
R_T_0_pfam		0
R_V_0_pfam		0
R_W_0_pfam		0
R_Y_0_pfam		0
A_A_1_pfam		1
A_C_1_pfam		1
A_D_1_pfam		1
A_E_1_pfam		1
A_F_1_pfam		1
A_G_1_pfam		1
A_H_1_pfam		1
A_I_1_pfam		1
A_K_1_pfam		1
A_L_1_pfam		1
A_M_1_pfam		1
A_N_1_pfam		1
A_P_1_pfam		1
A_Q_1_pfam		1
A_R_1_pfam		1
A_S_1_pfam		1
A_T_1_pfam		1
A_V_1_pfam		1
A_W_1_pfam		1
A_Y_1_pfam		1
D_A_1_pfam		1
D_C_1_pfam		1
D_D_1_pfam		1
D_E_1_pfam		1
D_F_1_pfam		1
D_G_1_pfam		1
D_H_1_pfam		1
D_I_1_pfam		1
D_K_1_pfam		1
D_L_1_pfam		1
D_M_1_pfam		1
D_N_1_pfam		1
D_P_1_pfam		1
D_Q_1_pfam		1
D_R_1_pfam		1
D_S_1_pfam		1
D_T_1_pfam		1
D_V_1_pfam		1
D_W_1_pfam		1
D_Y_1_pfam		1
R_A_1_pfam		1
R_C_1_pfam		1
R_D_1_pfam		1
R_E_1_pfam		1
R_F_1_pfam		1
R_G_1_pfam		1
R_H_1_pfam		1
R_I_1_pfam		1
R_K_1_pfam		1
R_L_1_pfam		1
R_M_1_pfam		1
R_N_1_pfam		1
R_P_1_pfam		1
R_Q_1_pfam		1
R_R_1_pfam		1
R_S_1_pfam		1
R_T_1_pfam		1
R_V_1_pfam		1
R_W_1_pfam		1
R_Y_1_pfam		1
A_A_2_pfam		2
A_C_2_pfam		2
A_D_2_pfam		2
A_E_2_pfam		2
A_F_2_pfam		2
A_G_2_pfam		2
A_H_2_pfam		2
A_I_2_pfam		2
A_K_2_pfam		2
A_L_2_pfam		2
A_M_2_pfam		2
A_N_2_pfam		2
A_P_2_pfam		2
A_Q_2_pfam		2
A_R_2_pfam		2
A_S_2_pfam		2
A_T_2_pfam		2
A_V_2_pfam		2
A_W_2_pfam		2
A_Y_2_pfam		2
D_A_2_pfam		2
D_C_2_pfam		2
D_D_2_pfam		2
D_E_2_pfam		2
D_F_2_pfam		2
D_G_2_pfam		2
D_H_2_pfam		2
D_I_2_pfam		2
D_K_2_pfam		2
D_L_2_pfam		2
D_M_2_pfam		2
D_N_2_pfam		2
D_P_2_pfam		2
D_Q_2_pfam		2
D_R_2_pfam		2
D_S_2_pfam		2
D_T_2_pfam		2
D_V_2_pfam		2
D_W_2_pfam		2
D_Y_2_pfam		2
R_A_2_pfam		2
R_C_2_pfam		2
R_D_2_pfam		2
R_E_2_pfam		2
R_F_2_pfam		2
R_G_2_pfam		2
R_H_2_pfam		2
R_I_2_pfam		2
R_K_2_pfam		2
R_L_2_pfam		2
R_M_2_pfam		2
R_N_2_pfam		2
R_P_2_pfam		2
R_Q_2_pfam		2
R_R_2_pfam		2
R_S_2_pfam		2
R_T_2_pfam		2
R_V_2_pfam		2
R_W_2_pfam		2
R_Y_2_pfam		2
D_C_2_pfam		2
D_D_2_pfam		2
D_E_2_pfam		2
D_F_2_pfam		2
D_G_2_pfam		2
D_H_2_pfam		2
D_I_2_pfam		2
D_K_2_pfam		2
D_L_2_pfam		2
D_M_2_pfam		2
D_N_2_pfam		2
D_P_2_pfam		2
D_Q_2_pfam		2
D_R_2_pfam		2
D_S_2_pfam		2
D_T_2_pfam		2
D_V_2_pfam		2
D_W_2_pfam		2
D_Y_2_pfam		2
R_A_2_pfam		2
R_C_2_pfam		2
R_D_2_pfam		2
R_E_2_pfam		2
R_F_2_pfam		2
R_G_2_pfam		2
R_H_2_pfam		2
R_I_2_pfam		2
R_K_2_pfam		2
R_L_2_pfam		2
R_M_2_pfam		2
R_N_2_pfam		2
R_P_2_pfam		2
R_Q_2_pfam		2
R_R_2_pfam		2
R_S_2_pfam		2
R_T_2_pfam		2
R_V_2_pfam		2
R_W_2_pfam		2
R_Y_2_pfam		2
A_-2	Number of known acitivating mutations at the position relative the given variant in the kinase	-2
D_-2	Number of known deactivating mutations at the position relative the given variant in the kinase	-2
R_-2	Number of known resistance mutations at the position relative the given variant in the kinase	-2
A_-2_pfam	Number of known acitivating mutations at the position relative the given variant in the alignment	-2
D_-2_pfam	Number of known deactivating mutations at the position relative the given variant in the alignment	-2
R_-2_pfam	Number of known resistance mutations at the position relative the given variant in the alignment	-2
A_-1	Number of known acitivating mutations at the position relative the given variant in the kinase	-1
D_-1	Number of known deactivating mutations at the position relative the given variant in the kinase	-1
R_-1	Number of known resistance mutations at the position relative the given variant in the kinase	-1
A_-1_pfam	Number of known acitivating mutations at the position relative the given variant in the alignment	-1
D_-1_pfam	Number of known deactivating mutations at the position relative the given variant in the alignment	-1
R_-1_pfam	Number of known resistance mutations at the position relative the given variant in the alignment	-1
A_0	Number of known acitivating mutations at the position relative the given variant in the kinase	0
D_0	Number of known deactivating mutations at the position relative the given variant in the kinase	0
R_0	Number of known resistance mutations at the position relative the given variant in the kinase	0
A_0_pfam	Number of known acitivating mutations at the position relative the given variant in the alignment	0
D_0_pfam	Number of known deactivating mutations at the position relative the given variant in the alignment	0
R_0_pfam	Number of known resistance mutations at the position relative the given variant in the alignment	0
A_1	Number of known acitivating mutations at the position relative the given variant in the kinase	1
D_1	Number of known deactivating mutations at the position relative the given variant in the kinase	1
R_1	Number of known resistance mutations at the position relative the given variant in the kinase	1
A_1_pfam	Number of known acitivating mutations at the position relative the given variant in the alignment	1
D_1_pfam	Number of known deactivating mutations at the position relative the given variant in the alignment	1
R_1_pfam	Number of known resistance mutations at the position relative the given variant in the alignment	1
A_2	Number of known acitivating mutations at the position relative the given variant in the kinase	2
D_2	Number of known deactivating mutations at the position relative the given variant in the kinase	2
R_2	Number of known resistance mutations at the position relative the given variant in the kinase	2
A_2_pfam	Number of known acitivating mutations at the position relative the given variant in the alignment	2
D_2_pfam	Number of known deactivating mutations at the position relative the given variant in the alignment	2
R_2_pfam	Number of known resistance mutations at the position relative the given variant in the alignment	2

## Sheet: Table S10
Table S10: ML results during training and testing phase
Predictor type	Models	Training set											Test set
		Metrics (10-fold CV)							Count				Metrics				Count
			AUC	MCC	F1	PRE	REC	SPE	Activating	Deactivating	Resistance	Neutral	AUC	MCC	F1	BalAcc	Activating	Deactivating	Resistance	Neutral
2-way	Activating vs Deactivating	AVG	0.91	0.6	0.69	0.62	0.79	0.86	178	633	0	0	0.894	0.661	0.837	0.829	37	41	0	0
		STD	0.004	0.017	0.013	0.018	0.016	0.008
	Activating vs Neutral	AVG	0.91	0.64	0.83	0.85	0.81	0.82	178	0	0	147	0.796	0.378	0.528	0.718	37	0	0	150
		STD	0.007	0.021	0.009	0.011	0.013	0.017
	Deactivating vs Neutral	AVG	0.97	0.75	0.95	0.96	0.95	0.81	0	633	0	147	0.917	0.601	0.686	0.845	0	41	0	150
		STD	0.003	0.011	0.003	0.003	0.005	0.012
	(Activating,Deactivating) vs Neutral	AVG	0.95	0.66	0.94	0.96	0.93	0.76	178	633	0	147	0.856	0.544	0.719	0.784	37	41	0	150
		STD	0.003	0.016	0.003	0.003	0.004	0.016
	(Activating,Deactivating,Resistance) vs Neutral	AVG	0.94	0.64	0.94	0.96	0.92	0.79	178	633	72	147	0.852	0.551	0.775	0.775	37	41	52	150
		STD	0.003	0.015	0.003	0.003	0.004	0.016
	Resistance vs Neutral	AVG	0.95	0.77	0.83	0.88	0.8	0.94	0	0	72	147	0.93	0.69	0.77	0.845	0	0	52	150
		STD	0.007	0.017	0.013	0.015	0.013	0.008
3-way	Activating vs Deactivating vs Neutral*	AVG	0.92						178	633	0	147	0.869	0.469	0.706	NA	37	41	0	150
		STD	0.004
Activating	Variants that lead to constitutive activation or significant increase in kinase activity
Deactivating	Variants that lead to loss or significant decrease in kinase activity
Resistance	Variants that lead to drug-resistance
Neutral	Naturally occuring variants
Training set	Variants used for training the models
Test-set	Variants used for testing the models
*	Calculated AUC for each label, and find their average, weighted by support (the number of true instances for each label)

## Sheet: Table S11
Table S11: ML results during training and testing (randomization)
Predictor type	Models	Training set
		Metrics (10-fold CV)							Count
			AUC	MCC	F1	PRE	REC	SPE	Activating	Deactivating	Resistance	Neutral
2-way	Activating vs Deactivating	AVG	0.53	0.03	0.28	0.24	0.34	0.69	178	633	0	0
		STD	0.014	0.026	0.019	0.016	0.026	0.013
	Activating vs Neutral	AVG	0.54	0.08	0.59	0.58	0.6	0.48	178	0	0	147
		STD	0.012	0.035	0.014	0.014	0.015	0.025
	Deactivating vs Neutral	AVG	0.52	0.07	0.84	0.082	0.85	0.22	0	633	0	147
		STD	0.011	0.027	0.004	0.005	0.007	0.028
	(Activating,Deactivating) vs Neutral	AVG	0.53	0.02	0.86	0.85	0.88	0.14	178	633	0	147
		STD	0.012	0.027	0.004	0.003	0.006	0.022
	(Activating,Deactivating,Resistance) vs Neutral	AVG	0.47	-0.02	0.82	0.85	0.8	0.18	178	633	72	147
		STD	0.012	0.021	0.006	0.004	0.01	0.019
	Resistance vs Neutral	AVG	0.53	0.07	0.32	0.39	0.29	0.77	0	0	72	147
		STD	0.014	0.052	0.037	0.049	0.04	0.021
3-way	Activating vs Deactivating vs Neutral*	AVG	0.54						178	633	0	147
		STD	0.004
Activating	Variants that lead to constitutive activation or significant increase in kinase activity
Deactivating	Variants that lead to loss or significant decrease in kinase activity
Resistance	Variants that lead to drug-resistance
Neutral	Naturally occuring variants
Training set	Variants used for training the models
*	Calculated AUC for each label, and find their average, weighted by support (the number of true instances for each label)

## Sheet: Table S12
Table S12: Predicted probabilities of Activark predictors (GBC) on the test set
AI = Activating/Increase; LD = Loss/Decrease; R = Resistance; calls lacking predictions are those positions not in alignment our outside of the the kinase domain
(the predominance of neutrals among those not predicted is as expected)
					3-way AI/LD/N			2-way	2-way
Gene	UniProt	Position	Variant	Variant type	N	LD	AI	AIvLD	RvN
AATK	Q6ZMQ8	70	G70A	neutral
ABL1	P00519	255	E255V	ambiguous/unknown	0.567	0.178	0.255	0.695	0.802
ABL1	P00519	334	E334V	ambiguous/unknown	0.656	0.151	0.193	0.712	0.179
ABL1	P00519	351	M351T	ambiguous/unknown	0.126	0.712	0.162	0.326	0.507
ABL1	P00519	363	D363G	ambiguous/unknown	0.022	0.911	0.067	0.1	0.617
ABL1	P00519	392	T392I	ambiguous/unknown	0.128	0.145	0.727	0.804	0.743
ABL1	P00519	396	H396R	ambiguous/unknown	0.728	0.077	0.196	0.541	0.126
ABL1	P00519	450	E450K	ambiguous/unknown	0.912	0.028	0.06	0.664	0.071
ABL1	P00519	706	G706S	neutral
ABL2	P42684	78	R78H	ambiguous/unknown
ABL2	P42684	608	P608S	neutral
ABL2	P42684	914	P914R	neutral
ACVR1	Q04771	328	G328R	activating/increase	0.325	0.254	0.421	0.635	0.439
ACVR1B	P36896	484	R484H	ambiguous/unknown	0.179	0.691	0.13	0.209	0.211
ACVR1C	Q8NER5	150	N150H	ambiguous/unknown
ACVR1C	Q8NER5	150	N150H	neutral
ACVR1C	Q8NER5	195	I195T	loss/decrease	0.26	0.461	0.279	0.518	0.285
ACVR1C	Q8NER5	195	I195T	neutral	0.26	0.461	0.279	0.518	0.285
ACVR2A	P27037	127	S127L	ambiguous/unknown
ACVR2A	P27037	484	R484H	ambiguous/unknown	0.483	0.192	0.325	0.696	0.081
ACVRL1	P37023	67	R67Q	loss/decrease
ACVRL1	P37023	256	I256N	loss/decrease	0.123	0.678	0.199	0.318	0.694
ACVRL1	P37023	285	L285P	loss/decrease	0.045	0.904	0.051	0.094	0.673
ACVRL1	P37023	374	R374W	ambiguous/unknown	0.168	0.293	0.539	0.673	0.224
ACVRL1	P37023	411	R411Q	ambiguous/unknown	0.102	0.396	0.502	0.504	0.301
ACVRL1	P37023	424	P424L	loss/decrease	0.475	0.418	0.107	0.268	0.311
ACVRL1	P37023	482	A482V	neutral	0.422	0.241	0.336	0.62	0.32
AKT1	P31749	52	L52R	ambiguous/unknown
AKT1	P31749	79	Q79K	ambiguous/unknown
AKT1	P31749	157	G157R	ambiguous/unknown	0.075	0.328	0.597	0.657	0.912
AKT1	P31749	159	G159V	loss/decrease	0.034	0.855	0.111	0.16	0.757
AKT1	P31749	265	H265Y	loss/decrease	0.126	0.702	0.172	0.325	0.337
AKT1	P31749	273	R273Q	loss/decrease	0.057	0.462	0.481	0.558	0.282
AKT1	P31749	323	D323H	ambiguous/unknown	0.345	0.333	0.322	0.514	0.437
AKT1	P31749	336	G336D	loss/decrease	0.196	0.543	0.261	0.239	0.236
AKT2	P31751	50	P50T	loss/decrease
AKT2	P31751	179	A179T	ambiguous/unknown	0.467	0.385	0.148	0.36	0.108
AKT2	P31751	183	L183Q	ambiguous/unknown	0.087	0.468	0.445	0.463	0.816
AKT2	P31751	208	R208K	ambiguous/unknown	0.804	0.12	0.076	0.257	0.26
ALK	Q9UM73	680	T680I	neutral
ALK	Q9UM73	717	E717K	ambiguous/unknown
ALK	Q9UM73	757	V757M	ambiguous/unknown
ALK	Q9UM73	861	L861Q	ambiguous/unknown
ALK	Q9UM73	1125	G1125S	ambiguous/unknown	0.048	0.817	0.134	0.169	0.781
ALK	Q9UM73	1135	V1135A	ambiguous/unknown	0.846	0.065	0.089	0.567	0.101
ALK	Q9UM73	1152	L1152R	ambiguous/unknown	0.073	0.626	0.302	0.382	0.903
ALK	Q9UM73	1171	I1171T	resistance	0.329	0.241	0.43	0.445	0.707
ALK	Q9UM73	1171	I1171S	activating/increase	0.301	0.291	0.408	0.539	0.772
ALK	Q9UM73	1174	F1174C	resistance	0.41	0.22	0.37	0.767	0.874
ALK	Q9UM73	1174	F1174S	ambiguous/unknown	0.253	0.395	0.352	0.562	0.945
ALK	Q9UM73	1180	V1180L	resistance	0.457	0.137	0.407	0.754	0.154
ALK	Q9UM73	1189	S1189F	ambiguous/unknown	0.742	0.12	0.139	0.573	0.068
ALK	Q9UM73	1189	S1189C	ambiguous/unknown	0.84	0.097	0.063	0.421	0.043
ALK	Q9UM73	1198	L1198F	ambiguous/unknown	0.352	0.193	0.454	0.678	0.863
ALK	Q9UM73	1203	D1203N	resistance	0.635	0.121	0.245	0.548	0.876
ALK	Q9UM73	1206	S1206Y	ambiguous/unknown	0.58	0.198	0.222	0.619	0.403
ALK	Q9UM73	1225	D1225N	activating/increase	0.724	0.118	0.158	0.636	0.245
ALK	Q9UM73	1226	L1226F	ambiguous/unknown	0.351	0.378	0.27	0.5	0.356
ALK	Q9UM73	1256	L1256F	resistance	0.333	0.346	0.322	0.367	0.51
ALK	Q9UM73	1269	G1269A	ambiguous/unknown	0.463	0.144	0.392	0.675	0.501
ANKK1	Q8NFD2	4	D4Y	neutral	0.265	0.122	0.613	0.68	0.41
ANKK1	Q8NFD2	52	C52W	neutral	0.066	0.565	0.369	0.257	0.744
ANKK1	Q8NFD2	122	R122H	neutral	0.477	0.221	0.302	0.519	0.155
ANKK1	Q8NFD2	185	R185Q	neutral	0.317	0.56	0.123	0.119	0.032
ANKK1	Q8NFD2	253	W253R	neutral	0.222	0.597	0.181	0.336	0.456
ANKK1	Q8NFD2	280	D280E	neutral	0.482	0.124	0.394	0.766	0.382
ANKK1	Q8NFD2	295	R295L	neutral	0.76	0.068	0.173	0.774	0.052
ANKK1	Q8NFD2	318	G318R	neutral
ANKK1	Q8NFD2	442	G442C	neutral
ANKK1	Q8NFD2	445	R445C	neutral
ANKK1	Q8NFD2	451	G451R	neutral
ANKK1	Q8NFD2	478	R478Q	neutral
ANKK1	Q8NFD2	496	T496N	neutral
ANKK1	Q8NFD2	596	P596L	neutral
ANKK1	Q8NFD2	696	A696T	neutral
AURKB	Q96GD4	103	V103M	neutral	0.724	0.098	0.179	0.517	0.197
AURKB	Q96GD4	212	G212R	neutral	0.239	0.267	0.494	0.515	0.472
AURKB	Q96GD4	325	P325S	neutral	0.516	0.189	0.296	0.567	0.258
AURKC	Q9UQB9	91	E91K	ambiguous/unknown	0.138	0.666	0.196	0.191	0.418
AURKC	Q9UQB9	166	D166V	ambiguous/unknown	0.016	0.905	0.078	0.077	0.478
AURKC	Q9UQB9	221	D221Y	ambiguous/unknown	0.179	0.667	0.154	0.154	0.28
AURKC	Q9UQB9	235	G235V	ambiguous/unknown	0.232	0.407	0.361	0.51	0.503
AXL	P30530	361	Q361P	neutral
AXL	P30530	450	W450C	ambiguous/unknown
AXL	P30530	451	W451C	activating/increase
AXL	P30530	517	G517S	neutral	0.472	0.199	0.328	0.714	0.251
BLK	P51451	39	P39L	neutral
BLK	P51451	238	R238Q	neutral	0.172	0.209	0.619	0.715	0.185
BLK	P51451	325	K325T	neutral	0.271	0.143	0.587	0.833	0.197
BLK	P51451	359	R359C	neutral	0.064	0.46	0.476	0.736	0.298
BLK	P51451	450	R450H	neutral	0.659	0.03	0.311	0.893	0.021
BMP2K	Q9NSY1	58	A58D	neutral	0.152	0.172	0.676	0.848	0.724
BMPR1A	P36894	470	M470T	ambiguous/unknown	0.324	0.37	0.306	0.44	0.403
BMPR1B	O00238	149	R149W	neutral
BMPR1B	O00238	244	E244K	loss/decrease	0.157	0.654	0.19	0.117	0.396
BMPR1B	O00238	249	Q249R	ambiguous/unknown	0.662	0.177	0.162	0.487	0.308
BMPR2	Q13873	272	R272C	ambiguous/unknown	0.598	0.214	0.188	0.502	0.061
BMPR2	Q13873	272	R272L	ambiguous/unknown	0.745	0.085	0.17	0.726	0.058
BMPR2	Q13873	274	E274K	ambiguous/unknown	0.445	0.145	0.411	0.691	0.204
BMPR2	Q13873	348	V348I	ambiguous/unknown	0.378	0.132	0.49	0.725	0.152
BMPR2	Q13873	477	K477E	ambiguous/unknown	0.413	0.181	0.406	0.779	0.201
BMPR2	Q13873	565	N565S	ambiguous/unknown
BMPR2	Q13873	659	T659I	ambiguous/unknown
BMPR2	Q13873	685	L685F	ambiguous/unknown
BMPR2	Q13873	721	Q721R	loss/decrease
BMPR2	Q13873	967	S967P	ambiguous/unknown
BMX	P51813	214	A214V	neutral
BMX	P51813	284	S284L	neutral
BMX	P51813	422	E422A	neutral	0.261	0.463	0.275	0.349	0.409
BRAF	P15056	22	D22N	ambiguous/unknown
BRAF	P15056	466	G466A	ambiguous/unknown	0.024	0.683	0.293	0.38	0.899
BRAF	P15056	466	G466E	ambiguous/unknown	0.015	0.736	0.249	0.156	0.874
BRAF	P15056	466	G466V	ambiguous/unknown	0.02	0.768	0.212	0.281	0.82
BRAF	P15056	469	G469V	ambiguous/unknown	0.068	0.396	0.536	0.702	0.697
BRAF	P15056	469	G469R	ambiguous/unknown	0.047	0.584	0.369	0.47	0.702
BRAF	P15056	501	E501Q	ambiguous/unknown	0.116	0.698	0.186	0.173	0.506
BRAF	P15056	525	L525R	activating/increase	0.252	0.338	0.409	0.563	0.8
BRAF	P15056	581	N581S	ambiguous/unknown	0.091	0.543	0.366	0.412	0.763
BRAF	P15056	581	N581K	ambiguous/unknown	0.043	0.761	0.196	0.269	0.674
BRAF	P15056	581	N581I	ambiguous/unknown	0.041	0.797	0.162	0.217	0.572
BRAF	P15056	584	L584I	ambiguous/unknown	0.242	0.364	0.394	0.54	0.601
BRAF	P15056	587	D587Y	ambiguous/unknown	0.468	0.22	0.312	0.571	0.329
BRAF	P15056	594	D594N	ambiguous/unknown	0.042	0.892	0.067	0.135	0.683
BRAF	P15056	594	D594G	loss/decrease	0.03	0.914	0.056	0.117	0.722
BRAF	P15056	594	D594A	ambiguous/unknown	0.012	0.966	0.022	0.036	0.55
BRAF	P15056	595	F595L	ambiguous/unknown	0.043	0.463	0.494	0.577	0.73
BRAF	P15056	597	L597Q	ambiguous/unknown	0.031	0.436	0.533	0.617	0.845
BRAF	P15056	597	L597R	activating/increase	0.03	0.566	0.403	0.528	0.824
BRAF	P15056	597	L597L	ambiguous/unknown
BRAF	P15056	599	T599S	ambiguous/unknown	0.042	0.246	0.712	0.601	0.312
BRAF	P15056	599	T599R	ambiguous/unknown	0.066	0.407	0.527	0.503	0.203
BRAF	P15056	600	V600D	ambiguous/unknown	0.003	0.005	0.992	0.99	0.996
BRAF	P15056	600	V600G	activating/increase	0.007	0.007	0.986	0.985	0.993
BRAF	P15056	600	V600R	activating/increase	0.007	0.007	0.986	0.989	0.995
BRAF	P15056	600	V600M	ambiguous/unknown	0.023	0.008	0.968	0.987	0.985
BRAF	P15056	601	K601E	resistance	0.044	0.072	0.884	0.844	0.587
BRAF	P15056	601	K601G	ambiguous/unknown	0.046	0.126	0.828	0.684	0.609
BRAF	P15056	601	K601N	ambiguous/unknown	0.079	0.117	0.804	0.683	0.48
BRAF	P15056	601	K601R	ambiguous/unknown	0.119	0.158	0.724	0.682	0.359
BRAF	P15056	604	W604L	ambiguous/unknown	0.041	0.114	0.846	0.834	0.947
BRAF	P15056	612	Q612P	ambiguous/unknown	0.235	0.504	0.26	0.453	0.237
BRAF	P15056	616	S616T	ambiguous/unknown	0.438	0.372	0.19	0.377	0.358
BRAF	P15056	616	S616F	ambiguous/unknown	0.055	0.798	0.146	0.158	0.704
BRAF	P15056	619	W619R	ambiguous/unknown	0.061	0.872	0.066	0.135	0.614
BRAF	P15056	633	Y633H	ambiguous/unknown	0.135	0.473	0.392	0.459	0.744
BRSK1	Q8TDC3	749	G749S	neutral
BRSK2	Q8IWQ3	578	G578A	neutral
BTK	Q06187	418	Y418H	ambiguous/unknown	0.574	0.107	0.319	0.767	0.347
BTK	Q06187	474	T474I	resistance	0.226	0.265	0.509	0.518	0.949
BTK	Q06187	481	C481F	resistance	0.105	0.732	0.163	0.167	0.982
BTK	Q06187	528	L528W	resistance	0.18	0.588	0.233	0.182	0.68
BTK	Q06187	562	R562Q	ambiguous/unknown	0.542	0.124	0.334	0.812	0.038
BUB1	O43683	226	A226V	neutral
BUB1B	O60566	1032	N1032H	neutral
CAMK1	Q14012	3	G3E	neutral	0.715	0.063	0.222	0.854	0.063
CAMK1G	Q96NX5	10	S10G	neutral	0.808	0.084	0.109	0.596	0.043
CAMK1G	Q96NX5	259	E259Q	neutral	0.858	0.046	0.095	0.638	0.12
CAMK2A	Q9UQM7	286	T286A	ambiguous/unknown	0.254	0.395	0.351	0.523	0.19
CAMK2B	Q13554	299	K299E	ambiguous/unknown	0.252	0.258	0.49	0.811	0.364
CAMK2B	Q13554	443	L443V	ambiguous/unknown
CAMK2D	Q13557	275	R275H	ambiguous/unknown	0.544	0.078	0.378	0.856	0.12
CAMK4	Q16566	413	A413V	neutral
CAMKK1	Q8N5S9	375	E375G	neutral	0.764	0.086	0.15	0.694	0.128
CASK	O14936	655	N655D	ambiguous/unknown
CDC42BPB	Q9Y5S2	1575	D1575H	neutral
CDC42BPG	Q6DT37	201	V201I	neutral	0.843	0.053	0.104	0.473	0.05
CDC42BPG	Q6DT37	586	K586E	neutral
CDC42BPG	Q6DT37	1048	A1048T	neutral
CDC42BPG	Q6DT37	1211	G1211S	neutral
CDC42BPG	Q6DT37	1237	R1237W	neutral
CDC42BPG	Q6DT37	1482	S1482R	neutral
CDC7	O00311	208	I208M	neutral
CDK11B	P21127	620	D620E	neutral	0.193	0.649	0.159	0.266	0.338
CDK12	Q9NYV4	1266	P1266L	neutral
CDK13	Q14004	356	P356A	neutral
CDK13	Q14004	727	T727I	neutral	0.183	0.551	0.266	0.308	0.347
CDK20	Q8IZL9	179	R179C	neutral	0.406	0.258	0.336	0.484	0.144
CDK4	P11802	201	G201D	ambiguous/unknown	0.181	0.609	0.211	0.218	0.358
CDK4	P11802	201	G201R	ambiguous/unknown	0.217	0.669	0.115	0.2	0.245
CDK6	Q00534	31	R31C	activating/increase	0.188	0.175	0.637	0.74	0.196
CDK6	Q00534	43	K43M	loss/decrease	0.008	0.98	0.012	0.017	0.533
CDK6	Q00534	317	S317C	neutral	0.887	0.049	0.064	0.623	0.076
CDK8	P49336	200	R200Q	ambiguous/unknown	0.192	0.543	0.265	0.276	0.155
CDK9	P50750	156	L156F	resistance	0.683	0.124	0.193	0.406	0.175
CDKL2	Q92772	273	D273N	neutral	0.91	0.036	0.054	0.542	0.05
CDKL3	Q8IVW4	332	V332I	neutral
CDKL3	Q8IVW4	394	M394T	neutral
CDKL3	Q8IVW4	478	R478G	neutral
CDKL4	Q5MAI5	53	R53H	neutral	0.75	0.096	0.154	0.58	0.192
CDKL4	Q5MAI5	228	F228C	neutral	0.448	0.235	0.317	0.647	0.3
CHEK1	O14757	188	P188P	ambiguous/unknown
CHEK2	O96017	180	R180C	ambiguous/unknown
CHEK2	O96017	238	F238L	ambiguous/unknown	0.323	0.158	0.519	0.696	0.274
CHEK2	O96017	321	E321A	loss/decrease	0.076	0.175	0.749	0.702	0.408
CHEK2	O96017	428	S428F	ambiguous/unknown	0.631	0.209	0.16	0.495	0.255
CHEK2	O96017	438	D438Y	ambiguous/unknown	0.59	0.136	0.274	0.705	0.246
CHEK2	O96017	450	E450K	ambiguous/unknown	0.906	0.032	0.062	0.71	0.074
CHEK2	O96017	476	T476M	loss/decrease	0.518	0.331	0.151	0.261	0.197
CHUK	O15111	126	S126C	neutral	0.222	0.194	0.584	0.729	0.194
CILK1	Q9UPZ9	320	V320I	neutral
CIT	O14578	308	S308C	neutral	0.651	0.189	0.16	0.45	0.1
CIT	O14578	1122	N1122S	neutral
CIT	O14578	1681	I1681V	neutral
CLK2	P49760	19	R19S	neutral
CLK2	P49760	45	R45H	neutral
CLK2	P49760	56	R56Q	neutral
CLK4	Q9HAZ1	24	R24C	neutral
CLK4	Q9HAZ1	363	I363V	neutral	0.608	0.161	0.231	0.499	0.202
CSF1R	P07333	245	A245S	neutral
CSF1R	P07333	362	H362R	neutral
CSF1R	P07333	747	G747R	neutral	0.891	0.026	0.083	0.782	0.047
CSF1R	P07333	795	G795A	resistance	0.591	0.124	0.285	0.67	0.479
CSF1R	P07333	833	T833M	ambiguous/unknown	0.138	0.457	0.405	0.481	0.422
CSF1R	P07333	875	M875I	ambiguous/unknown	0.294	0.355	0.351	0.534	0.486
CSF1R	P07333	920	E920D	neutral	0.782	0.073	0.146	0.57	0.135
CSNK1E	P49674	408	S408N	neutral
CSNK1G2	P78368	173	V173L	neutral	0.764	0.082	0.155	0.634	0.096
CSNK1G2	P78368	355	T355A	neutral
CSNK2A1	P68400	21	R21Q	ambiguous/unknown	0.752	0.149	0.099	0.54	0.056
DAPK1	P53355	305	W305D	ambiguous/unknown	0.118	0.32	0.562	0.663	0.441
DAPK1	P53355	305	W305Y	ambiguous/unknown	0.192	0.379	0.429	0.517	0.224
DAPK1	P53355	658	V658L	neutral
DAPK2	Q9UIK4	60	R60Q	neutral	0.836	0.081	0.084	0.592	0.021
DAPK2	Q9UIK4	68	R68Q	neutral	0.762	0.09	0.148	0.64	0.083
DCLK2	Q8N568	374	I374L	neutral	0.752	0.054	0.194	0.734	0.102
DCLK2	Q8N568	692	N692H	neutral
DCLK3	Q9C098	189	A189E	neutral
DDR1	Q08345	365	I365F	neutral
DDR1	Q08345	502	N502S	neutral
DMPK	Q09013	493	R493C	neutral
DMPK	Q09013	544	T544M	neutral
DSTYK	Q6XUX3	64	L64F	neutral
DSTYK	Q6XUX3	739	R739W	neutral	0.249	0.397	0.353	0.611	0.224
DYRK1A	Q13627	356	T356A	neutral	0.098	0.561	0.341	0.394	0.343
DYRK1B	Q9Y463	578	P578S	neutral
DYRK1B	Q9Y463	608	D608A	neutral
DYRK3	O43781	232	R232Q	neutral	0.866	0.023	0.112	0.804	0.011
DYRK4	Q9NR20	54	Q54H	neutral
DYRK4	Q9NR20	61	A61T	neutral
EGFR	P00533	28	K28S	ambiguous/unknown
EGFR	P00533	222	R222C	ambiguous/unknown
EGFR	P00533	255	R255A	ambiguous/unknown
EGFR	P00533	263	T263P	ambiguous/unknown
EGFR	P00533	289	A289T	ambiguous/unknown
EGFR	P00533	297	R297A	ambiguous/unknown
EGFR	P00533	454	K454A	ambiguous/unknown
EGFR	P00533	540	N540K	resistance
EGFR	P00533	587	D587Y	ambiguous/unknown						Both resistance & activating
EGFR	P00533	645	S645C	activating/increase
EGFR	P00533	709	E709K	ambiguous/unknown	0.243	0.18	0.577	0.663	0.198
EGFR	P00533	709	E709A	ambiguous/unknown	0.115	0.311	0.575	0.419	0.287
EGFR	P00533	714	K714N	ambiguous/unknown	0.193	0.174	0.633	0.632	0.131
EGFR	P00533	718	L718M	resistance	0.526	0.123	0.351	0.58	0.787
EGFR	P00533	719	G719C	ambiguous/unknown	0.07	0.173	0.757	0.8	0.916
EGFR	P00533	724	G724S	resistance	0.137	0.298	0.566	0.664	0.681
EGFR	P00533	730	L730R	ambiguous/unknown	0.337	0.136	0.527	0.706	0.424
EGFR	P00533	747	L747S	activating/increase/resistance	0.188	0.351	0.462	0.596	0.843
EGFR	P00533	747	L747A	ambiguous/unknown	0.117	0.558	0.325	0.462	0.853
EGFR	P00533	769	V769M	ambiguous/unknown	0.591	0.128	0.28	0.722	0.659
EGFR	P00533	774	V774M	ambiguous/unknown	0.622	0.152	0.225	0.523	0.318
EGFR	P00533	776	R776L	activating/increase	0.045	0.083	0.872	0.795	0.936
EGFR	P00533	776	R776H	ambiguous/unknown	0.096	0.048	0.856	0.897	0.831
EGFR	P00533	779	G779A	ambiguous/unknown	0.478	0.256	0.266	0.395	0.243
EGFR	P00533	791	Q791A	ambiguous/unknown	0.172	0.234	0.595	0.643	0.421
EGFR	P00533	792	L792A	ambiguous/unknown	0.163	0.343	0.494	0.454	0.956
EGFR	P00533	833	L833V	ambiguous/unknown	0.672	0.144	0.184	0.451	0.21
EGFR	P00533	834	V834L	ambiguous/unknown	0.43	0.268	0.302	0.443	0.285
EGFR	P00533	835	H835L	ambiguous/unknown	0.206	0.563	0.231	0.457	0.283
EGFR	P00533	841	R841A	ambiguous/unknown	0.093	0.818	0.089	0.074	0.288
EGFR	P00533	842	N842A	ambiguous/unknown	0.059	0.793	0.148	0.163	0.681
EGFR	P00533	843	V843A	ambiguous/unknown	0.221	0.637	0.142	0.136	0.463
EGFR	P00533	843	V843I	ambiguous/unknown	0.859	0.055	0.086	0.451	0.056
EGFR	P00533	848	P848L	ambiguous/unknown	0.586	0.17	0.244	0.613	0.248
EGFR	P00533	853	I853A	ambiguous/unknown	0.18	0.66	0.16	0.193	0.559
EGFR	P00533	854	T854A	ambiguous/unknown	0.42	0.257	0.323	0.538	0.356
EGFR	P00533	855	D855A	ambiguous/unknown	0.016	0.958	0.026	0.049	0.543
EGFR	P00533	860	K860I	ambiguous/unknown	0.023	0.308	0.669	0.494	0.508
EGFR	P00533	871	A871G	ambiguous/unknown	0.511	0.174	0.315	0.409	0.148
EGFR	P00533	891	Y891D	loss/decrease	0.051	0.6	0.35	0.425	0.621
EIF2AK1	Q9BQI3	392	W392R	neutral
EIF2AK3	Q9NZJ5	52	A52T	neutral
EIF2AK3	Q9NZJ5	566	D566V	neutral	0.204	0.196	0.6	0.708	0.504
EIF2AK3	Q9NZJ5	672	E672K	neutral
EIF2AK4	Q9P2K8	182	R182K	neutral
EPHA1	P21709	24	R24H	neutral
EPHA1	P21709	460	P460L	loss/decrease
EPHA1	P21709	471	R471Q	neutral
EPHA1	P21709	966	R966H	neutral
EPHA10	Q5JZY3	69	R69C	neutral
EPHA10	Q5JZY3	389	C389W	neutral
EPHA10	Q5JZY3	532	A532T	neutral
EPHA10	Q5JZY3	574	S574L	neutral
EPHA10	Q5JZY3	618	R618H	neutral
EPHA10	Q5JZY3	642	A642V	neutral	0.781	0.063	0.157	0.708	0.055
EPHA10	Q5JZY3	955	A955T	neutral
EPHA10	Q5JZY3	1006	V1006M	neutral
EPHA2	P29317	41	L41V	neutral
EPHA2	P29317	277	S277L	neutral
EPHA2	P29317	315	R315Q	neutral
EPHA2	P29317	350	P350T	neutral
EPHA2	P29317	668	G668D	ambiguous/unknown	0.267	0.26	0.473	0.574	0.575
EPHA2	P29317	817	P817H	ambiguous/unknown	0.259	0.437	0.304	0.438	0.572
EPHA2	P29317	968	Q968H	neutral
EPHA3	P29320	777	A777G	neutral	0.592	0.169	0.239	0.613	0.215
EPHA3	P29320	790	W790C	ambiguous/unknown	0.063	0.827	0.11	0.208	0.478
EPHA3	P29320	914	R914H	neutral
EPHA7	Q15375	245	A245T	neutral
EPHA7	Q15375	675	Q675P	neutral	0.305	0.45	0.245	0.353	0.443
EPHA7	Q15375	749	L749F	ambiguous/unknown	0.223	0.266	0.511	0.533	0.86
EPHA8	P29322	432	N432D	neutral
EPHA8	P29322	525	Q525R	neutral
EPHA8	P29322	607	P607H	neutral	0.475	0.117	0.408	0.817	0.527
EPHA8	P29322	707	R707C	neutral	0.511	0.23	0.259	0.478	0.128
EPHA8	P29322	826	V826M	neutral	0.65	0.2	0.15	0.393	0.155
EPHA8	P29322	884	R884H	neutral	0.757	0.12	0.123	0.618	0.089
EPHA8	P29322	917	V917I	neutral	0.918	0.024	0.058	0.691	0.027
EPHA8	P29322	1005	L1005V	neutral
EPHB1	P54762	61	C61Y	ambiguous/unknown
EPHB1	P54762	90	R90C	ambiguous/unknown
EPHB1	P54762	170	R170W	ambiguous/unknown
EPHB1	P54762	351	R351L	ambiguous/unknown
EPHB1	P54762	562	V562I	neutral
EPHB1	P54762	743	R743W	ambiguous/unknown	0.04	0.81	0.15	0.179	0.21
EPHB1	P54762	762	D762N	ambiguous/unknown	0.054	0.88	0.067	0.122	0.576
EPHB1	P54762	821	G821R	ambiguous/unknown	0.286	0.38	0.334	0.512	0.549
EPHB1	P54762	981	T981M	neutral
EPHB2	P29323	706	S706F	loss/decrease	0.084	0.695	0.221	0.315	0.96
EPHB3	P54753	11	S11P	neutral
EPHB3	P54753	16	L16R	neutral
EPHB4	P54760	231	P231S	neutral
EPHB4	P54760	239	C239S	ambiguous/unknown
EPHB4	P54760	748	V748A	ambiguous/unknown	0.206	0.469	0.325	0.426	0.441
ERBB2	P04626	310	S310F	ambiguous/unknown
ERBB2	P04626	386	A386D	neutral
ERBB2	P04626	755	L755S	resistance	0.193	0.348	0.459	0.607	0.843
ERBB2	P04626	755	L755P	ambiguous/unknown	0.066	0.551	0.382	0.461	0.903
ERBB2	P04626	769	D769H	ambiguous/unknown	0.422	0.238	0.34	0.591	0.445
ERBB2	P04626	777	V777L	ambiguous/unknown	0.565	0.17	0.265	0.648	0.666
ERBB2	P04626	783	S783I	ambiguous/unknown	0.56	0.045	0.395	0.87	0.199
ERBB2	P04626	784	R784G	resistance	0.053	0.098	0.848	0.798	0.907
ERBB3	P21860	30	P30L	neutral
ERBB3	P21860	337	G337R	resistance
ERBB3	P21860	795	L795V	neutral	0.409	0.391	0.2	0.281	0.515
ERBB3	P21860	943	V943R	ambiguous/unknown	0.273	0.366	0.36	0.56	0.6
ERBB3	P21860	1077	R1077W	neutral
ERBB3	P21860	1177	L1177I	neutral
ERBB4	Q15303	86	Y86H	ambiguous/unknown
ERBB4	Q15303	374	H374Q	neutral
ERBB4	Q15303	658	I658F	ambiguous/unknown
ERBB4	Q15303	687	R687K	activating/increase
ERBB4	Q15303	706	N706D	loss/decrease	0.187	0.392	0.422	0.557	0.456
ERBB4	Q15303	715	E715K	activating/increase	0.233	0.182	0.585	0.694	0.157
ERN1	O75460	414	A414T	neutral
ERN1	O75460	474	L474R	neutral
ERN1	O75460	594	R594C	ambiguous/unknown	0.266	0.376	0.358	0.52	0.31
ERN1	O75460	913	E913G	neutral
ERN1	O75460	914	L914M	neutral
ERN2	Q76MJ5	76	V76I	neutral
ERN2	Q76MJ5	537	R537Q	neutral	0.328	0.221	0.451	0.715	0.213
ERN2	Q76MJ5	896	A896G	neutral
ERN2	Q76MJ5	918	R918T	neutral
FER	P16591	128	V128F	neutral
FER	P16591	412	M412V	neutral
FER	P16591	738	S738T	neutral	0.789	0.066	0.145	0.722	0.082
FES	P07332	397	P397R	neutral
FES	P07332	444	P444L	neutral
FGFR1	P11362	35	G35R	ambiguous/unknown
FGFR1	P11362	366	P366L	ambiguous/unknown
FGFR1	P11362	622	R622Q	ambiguous/unknown	0.059	0.596	0.345	0.403	0.39
FGFR1	P11362	647	D647N	activating/increase	0.032	0.021	0.947	0.95	0.983
FGFR1	P11362	655	K655I	ambiguous/unknown	0.504	0.218	0.278	0.758	0.479
FGFR1	P11362	670	E670K	loss/decrease	0.025	0.924	0.05	0.077	0.584
FGFR1	P11362	682	D682N	ambiguous/unknown	0.246	0.607	0.147	0.241	0.443
FGFR1	P11362	755	D755N	ambiguous/unknown	0.623	0.216	0.16	0.49	0.291
FGFR1	P11362	772	P772S	neutral	0.568	0.157	0.274	0.639	0.363
FGFR2	P21802	6	R6P	neutral
FGFR2	P21802	252	S252W	activating/increase
FGFR2	P21802	253	P253R	activating/increase
FGFR2	P21802	271	G271V	ambiguous/unknown
FGFR2	P21802	276	F276C	ambiguous/unknown
FGFR2	P21802	290	W290R	ambiguous/unknown
FGFR2	P21802	375	Y375C	activating/increase
FGFR2	P21802	382	C382R	activating/increase
FGFR2	P21802	551	L551F	ambiguous/unknown	0.319	0.293	0.388	0.358	0.514
FGFR2	P21802	610	L610V	ambiguous/unknown	0.812	0.059	0.128	0.573	0.092
FGFR2	P21802	654	I654V	ambiguous/unknown	0.4	0.174	0.426	0.673	0.427
FGFR2	P21802	659	K659E	activating/increase	0.023	0.06	0.917	0.931	0.611
FGFR2	P21802	659	K659T	activating/increase	0.039	0.104	0.856	0.892	0.758
FGFR2	P21802	659	K659Q	activating/increase	0.113	0.072	0.815	0.899	0.422
FGFR2	P21802	667	V667L	ambiguous/unknown	0.702	0.115	0.183	0.574	0.06
FGFR3	P22607	249	S249C	activating/increase
FGFR3	P22607	262	N262Q	activating/increase
FGFR3	P22607	344	S344C	ambiguous/unknown
FGFR3	P22607	370	G370C	ambiguous/unknown
FGFR3	P22607	371	S371C	ambiguous/unknown
FGFR3	P22607	450	T450M	ambiguous/unknown	0.867	0.053	0.08	0.57	0.04
FGFR3	P22607	528	M528I	resistance	0.2	0.058	0.742	0.842	0.699
FGFR3	P22607	540	N540K	activating/increase	0.061	0.045	0.893	0.904	0.967
FGFR3	P22607	551	L551F	ambiguous/unknown	0.328	0.303	0.369	0.564	0.455
FGFR3	P22607	553	V553L	ambiguous/unknown	0.801	0.055	0.144	0.714	0.178
FGFR3	P22607	553	V553M	resistance	0.83	0.058	0.112	0.669	0.125
FGFR3	P22607	555	V555L	ambiguous/unknown	0.664	0.072	0.264	0.693	0.955
FGFR3	P22607	555	V555M	resistance	0.7	0.057	0.243	0.782	0.954
FGFR3	P22607	587	E587Q	ambiguous/unknown	0.723	0.121	0.156	0.586	0.156
FGFR3	P22607	608	L608V	ambiguous/unknown	0.109	0.352	0.538	0.596	0.944
FGFR3	P22607	621	R621H	ambiguous/unknown	0.088	0.775	0.137	0.108	0.37
FGFR3	P22607	621	R621C	ambiguous/unknown	0.039	0.898	0.062	0.112	0.323
FGFR3	P22607	786	D786N	ambiguous/unknown
FGFR4	P22455	10	V10I	neutral
FGFR4	P22455	413	P413L	ambiguous/unknown
FGFR4	P22455	477	C477A	activating/increase	0.602	0.114	0.284	0.782	0.372
FGFR4	P22455	535	N535K	resistance	0.072	0.046	0.882	0.904	0.967
FGFR4	P22455	552	C552A	activating/increase	0.231	0.245	0.524	0.626	0.972
FLT1	P17948	54	R54S	neutral
FLT1	P17948	548	I548M	neutral
FLT1	P17948	623	I623V	neutral
FLT1	P17948	1127	P1127L	ambiguous/unknown	0.672	0.109	0.218	0.732	0.176
FLT1	P17948	1201	P1201L	neutral
FLT3	P36888	676	N676K	resistance	0.051	0.052	0.897	0.909	0.979
FLT3	P36888	698	D698N	resistance	0.606	0.11	0.284	0.613	0.928
FLT3	P36888	701	N701K	resistance	0.741	0.091	0.168	0.642	0.34
FLT3	P36888	836	I836M	ambiguous/unknown	0.385	0.153	0.462	0.537	0.299
FLT3	P36888	846	G846D	activating/increase/resistance	0.084	0.204	0.712	0.583	0.412
FLT4	P35916	502	E502K	ambiguous/unknown
FLT4	P35916	954	P954S	neutral	0.924	0.023	0.053	0.673	0.053
FLT4	P35916	1275	S1275R	ambiguous/unknown
FLT4	P35916	1275	S1275T	ambiguous/unknown
FLT4	P35916	1303	G1303A	neutral
FLT4	P35916	1320	R1320Q	neutral
FLT4	P35916	1321	R1321Q	neutral
FLT4	P35916	1324	R1324L	neutral
FRK	P42685	100	I100V	neutral
FRK	P42685	190	V190I	ambiguous/unknown
GAK	O14976	281	H281Y	neutral	0.788	0.083	0.129	0.764	0.079
GAK	O14976	816	E816K	neutral
GAK	O14976	898	P898L	neutral
GAK	O14976	1051	T1051M	neutral
GAK	O14976	1123	R1123Q	neutral
GRK1	Q15835	241	I241T	neutral	0.092	0.165	0.744	0.69	0.842
GRK1	Q15835	316	R316S	ambiguous/unknown	0.072	0.583	0.344	0.38	0.378
GRK1	Q15835	463	L463P	ambiguous/unknown	0.112	0.419	0.468	0.356	0.835
GRK2	P25098	88	E88G	ambiguous/unknown
GRK4	P32298	61	P61L	neutral
GRK4	P32298	247	V247I	neutral	0.783	0.043	0.174	0.724	0.163
GRK4	P32298	383	H383Q	neutral	0.89	0.033	0.077	0.75	0.046
GRK4	P32298	425	L425P	neutral	0.093	0.475	0.432	0.443	0.74
GRK6	P43250	258	A258T	neutral	0.571	0.178	0.251	0.573	0.139
GRK6	P43250	334	V334M	neutral	0.468	0.201	0.331	0.638	0.158
GRK7	Q8WTQ7	81	R81H	neutral
GRK7	Q8WTQ7	127	S127T	neutral
GRK7	Q8WTQ7	402	D402N	neutral	0.894	0.041	0.065	0.644	0.056
GRK7	Q8WTQ7	443	E443G	neutral	0.863	0.044	0.093	0.703	0.077
GRK7	Q8WTQ7	460	P460T	neutral	0.949	0.015	0.036	0.76	0.042
GSK3B	P49841	216	Y216E	activating/increase	0.014	0.671	0.315	0.246	0.348
GSK3B	P49841	216	Y216F	loss/decrease	0.005	0.891	0.104	0.08	0.585
GUCY2C	P25092	784	Q784K	neutral
GUCY2D	Q02846	25	S25F	neutral
GUCY2D	Q02846	52	A52S	neutral
GUCY2D	Q02846	365	R365W	neutral
GUCY2D	Q02846	575	P575L	neutral	0.526	0.182	0.292	0.661	0.13
GUCY2D	Q02846	838	R838S	activating/increase
GUCY2F	P51841	105	Q105H	neutral
GUCY2F	P51841	324	Y324H	neutral
GUCY2F	P51841	495	N495H	neutral
HIPK2	Q9H2X6	261	V261M	ambiguous/unknown	0.184	0.207	0.609	0.753	0.572
HIPK3	Q9H422	42	R42W	neutral
HIPK3	Q9H422	110	G110E	neutral
HIPK4	Q8NE63	304	T304N	neutral	0.91	0.033	0.058	0.631	0.028
HIPK4	Q8NE63	481	R481C	neutral
HUNK	P57058	427	R427Q	neutral
HUNK	P57058	648	M648T	neutral
IGF1R	P08069	134	R134H	neutral
IGF1R	P08069	511	R511Q	ambiguous/unknown
IGF1R	P08069	579	V579F	ambiguous/unknown
IKBKB	O14920	489	S489G	ambiguous/unknown
IKBKB	O14920	518	E518K	ambiguous/unknown
IKBKB	O14920	559	T559M	ambiguous/unknown
IKBKB	O14920	710	A710T	ambiguous/unknown
INSR	P06213	748	S748L	neutral
INSR	P06213	946	D946E	neutral
INSRR	P14616	127	A127E	neutral
INSRR	P14616	246	C246R	neutral
INSRR	P14616	554	R554C	neutral
IRAK2	O43187	203	V203M	neutral
IRAK2	O43187	214	R214G	neutral	0.834	0.046	0.121	0.698	0.025
IRAK2	O43187	329	L329V	neutral	0.667	0.178	0.154	0.328	0.109
IRAK2	O43187	508	T508M	neutral
IRAK3	Q9Y616	57	H57R	neutral
IRAK3	Q9Y616	96	R96H	neutral
IRAK3	Q9Y616	134	V134M	neutral
IRAK3	Q9Y616	329	N329D	neutral	0.68	0.078	0.242	0.777	0.349
IRAK3	Q9Y616	466	P466R	neutral
IRAK4	Q9NWZ3	29	Q29P	loss/decrease
IRAK4	Q9NWZ3	198	G198E	ambiguous/unknown	0.064	0.792	0.143	0.218	0.488
IRAK4	Q9NWZ3	318	L318F	ambiguous/unknown	0.217	0.559	0.223	0.221	0.619
IRAK4	Q9NWZ3	318	L318S	ambiguous/unknown	0.156	0.739	0.104	0.121	0.648
IRAK4	Q9NWZ3	320	D320Y	loss/decrease	0.256	0.49	0.254	0.355	0.566
ITK	Q08881	504	T504S	neutral	0.682	0.089	0.229	0.818	0.318
JAK1	P23458	651	V651M	neutral
JAK1	P23458	666	V666G	loss/decrease
JAK2	O60674	301	G301R	ambiguous/unknown
JAK2	O60674	564	R564L	ambiguous/unknown	0.754	0.041	0.205	0.857	0.026
JAK2	O60674	596	E596A	ambiguous/unknown	0.259	0.501	0.24	0.345	0.492
JAK2	O60674	604	L604F	activating/increase	0.493	0.227	0.28	0.548	0.767
JAK2	O60674	608	H608N	activating/increase	0.299	0.22	0.48	0.665	0.422
JAK2	O60674	608	H608Y	activating/increase	0.44	0.207	0.353	0.745	0.176
JAK2	O60674	611	L611S	ambiguous/unknown	0.074	0.052	0.874	0.896	0.947
JAK2	O60674	617	V617L	activating/increase	0.521	0.084	0.395	0.854	0.098
JAK2	O60674	622	N622Y	ambiguous/unknown	0.542	0.11	0.348	0.721	0.437
JAK2	O60674	659	W659R	ambiguous/unknown	0.28	0.329	0.391	0.597	0.335
JAK2	O60674	670	I670V	ambiguous/unknown	0.841	0.063	0.096	0.571	0.099
JAK2	O60674	683	R683S	ambiguous/unknown	0.468	0.104	0.428	0.795	0.097
JAK2	O60674	704	I704V	ambiguous/unknown	0.601	0.168	0.231	0.693	0.208
JAK2	O60674	724	I724T	ambiguous/unknown	0.476	0.268	0.257	0.603	0.187
JAK2	O60674	846	E846D	ambiguous/unknown
JAK2	O60674	875	T875N	ambiguous/unknown	0.409	0.323	0.268	0.454	0.126
JAK2	O60674	993	G993A	resistance	0.708	0.074	0.218	0.677	0.272
JAK2	O60674	1108	N1108S	ambiguous/unknown	0.908	0.026	0.065	0.716	0.053
JAK2	O60674	1108	N1108S	neutral	0.908	0.026	0.065	0.716	0.053
JAK3	P52333	151	P151R	neutral
JAK3	P52333	988	Q988P	activating/increase/resistance	0.061	0.849	0.09	0.067	0.118
KDR	P35968	462	L462V	neutral
KDR	P35968	539	G539R	neutral
KIT	P10721	399	V399I	neutral
KIT	P10721	420	R420G	ambiguous/unknown
KIT	P10721	509	K509I	activating/increase
KIT	P10721	522	F522C	ambiguous/unknown
KIT	P10721	541	M541L	ambiguous/unknown
KIT	P10721	541	M541L	neutral
KIT	P10721	554	E554K	ambiguous/unknown
KIT	P10721	557	W557R	ambiguous/unknown
KIT	P10721	560	V560D	ambiguous/unknown	0.056	0.585	0.359	0.538	0.513
KIT	P10721	560	V560G	resistance	0.106	0.717	0.177	0.374	0.523
KIT	P10721	661	T661I	ambiguous/unknown	0.142	0.202	0.656	0.771	0.374
KIT	P10721	665	P665L	loss/decrease	0.52	0.25	0.23	0.495	0.405
KIT	P10721	678	L678F	ambiguous/unknown	0.39	0.397	0.213	0.213	0.397
KIT	P10721	783	L783V	resistance	0.23	0.191	0.578	0.63	0.894
KIT	P10721	820	D820A	ambiguous/unknown	0.075	0.299	0.626	0.588	0.872
KIT	P10721	828	N828K	resistance	0.424	0.272	0.304	0.472	0.403
KSR1	Q8IVT5	285	P285S	neutral
KSR1	Q8IVT5	406	S406A	activating/increase
KSR1	Q8IVT5	505	P505L	neutral
KSR2	Q6VAB6	175	T175R	neutral
KSR2	Q6VAB6	323	D323E	neutral
KSR2	Q6VAB6	554	R554Q	neutral
KSR2	Q6VAB6	565	H565Y	neutral
KSR2	Q6VAB6	904	S904L	neutral	0.658	0.156	0.186	0.562	0.167
LATS1	O95835	266	P266A	neutral
LATS1	O95835	531	P531S	neutral
LATS2	Q9NRM7	203	A203V	neutral
LATS2	Q9NRM7	1025	L1025P	neutral
LCK	P06239	45	R45Q	neutral
LCK	P06239	201	G201S	neutral
LCK	P06239	316	T316I	resistance	0.228	0.215	0.557	0.533	0.95
LCK	P06239	341	L341P	ambiguous/unknown	0.267	0.469	0.265	0.43	0.614
LCK	P06239	440	P440S	loss/decrease	0.256	0.534	0.21	0.39	0.566
LCK	P06239	465	C465R	ambiguous/unknown	0.162	0.717	0.121	0.321	0.437
LCK	P06239	505	Y505C	ambiguous/unknown	0.03	0.573	0.397	0.516	0.53
LMTK2	Q8IWU2	780	L780M	neutral
LMTK2	Q8IWU2	910	S910I	neutral
LMTK2	Q8IWU2	977	S977R	neutral
LMTK3	Q96Q04	748	G748E	neutral
LMTK3	Q96Q04	909	V909A	neutral
LMTK3	Q96Q04	1397	T1397I	neutral
LRRK1	Q38SD2	68	G68S	neutral
LRRK1	Q38SD2	203	K203E	neutral
LRRK1	Q38SD2	224	I224V	neutral
LRRK1	Q38SD2	416	L416M	neutral
LRRK1	Q38SD2	461	A461T	neutral
LRRK1	Q38SD2	543	P543S	neutral
LRRK1	Q38SD2	631	R631W	neutral
LRRK1	Q38SD2	697	V697I	neutral
LRRK1	Q38SD2	866	D866N	neutral
LRRK1	Q38SD2	1702	G1702S	neutral
LRRK1	Q38SD2	1735	M1735V	neutral
LRRK1	Q38SD2	1796	P1796H	neutral
LRRK1	Q38SD2	1814	A1814T	neutral
LRRK1	Q38SD2	1835	L1835F	neutral
LRRK1	Q38SD2	1850	R1850C	neutral
LRRK1	Q38SD2	1938	G1938D	neutral
LRRK2	Q5S007	119	L119P	neutral
LRRK2	Q5S007	334	E334K	neutral
LRRK2	Q5S007	419	A419V	ambiguous/unknown
LRRK2	Q5S007	910	S910A	ambiguous/unknown
LRRK2	Q5S007	935	S935A	ambiguous/unknown
LRRK2	Q5S007	955	S955A	ambiguous/unknown
LRRK2	Q5S007	973	S973A	ambiguous/unknown
LRRK2	Q5S007	1295	W1295A	loss/decrease
LRRK2	Q5S007	1371	I1371V	ambiguous/unknown
LRRK2	Q5S007	1398	R1398H	ambiguous/unknown
LRRK2	Q5S007	1398	R1398H	neutral
LRRK2	Q5S007	1437	N1437D	ambiguous/unknown
LRRK2	Q5S007	1437	N1437H	ambiguous/unknown
LRRK2	Q5S007	1514	R1514Q	neutral
LRRK2	Q5S007	1542	P1542S	neutral
LRRK2	Q5S007	1628	R1628P	ambiguous/unknown
LRRK2	Q5S007	1699	Y1699C	ambiguous/unknown
LRRK2	Q5S007	1700	F1700L	activating/increase
LRRK2	Q5S007	1919	Q1919A	ambiguous/unknown	0.272	0.455	0.273	0.376	0.544
LRRK2	Q5S007	2081	N2081D	ambiguous/unknown	0.631	0.098	0.271	0.725	0.147
LRRK2	Q5S007	2081	N2081D	neutral	0.631	0.098	0.271	0.725	0.147
LRRK2	Q5S007	2385	G2385R	ambiguous/unknown
LRRK2	Q5S007	2524	T2524A	ambiguous/unknown
LTK	P29376	227	P227L	neutral
LTK	P29376	243	R243Q	neutral
LTK	P29376	264	S264C	neutral
MAK	P20794	547	I547T	neutral
MAP2K1	Q02750	97	K97M	loss/decrease	0.007	0.981	0.013	0.023	0.44
MAP2K1	Q02750	122	N122D	activating/increase	0.716	0.178	0.106	0.378	0.63
MAP2K1	Q02750	124	P124Q	activating/increase	0.439	0.142	0.419	0.693	0.466
MAP2K3	P46734	68	S68P	neutral	0.474	0.304	0.222	0.549	0.316
MAP3K1	Q13233	102	G102R	neutral
MAP3K1	Q13233	255	N255S	neutral
MAP3K1	Q13233	616	G616R	neutral
MAP3K1	Q13233	939	S939C	neutral
MAP3K10	Q02779	651	P651T	neutral
MAP3K10	Q02779	850	R850H	neutral
MAP3K11	Q16584	626	P626T	neutral
MAP3K11	Q16584	730	R730H	neutral
MAP3K12	Q12852	640	G640D	neutral
MAP3K13	O43283	35	G35E	neutral
MAP3K13	O43283	44	E44K	neutral
MAP3K13	O43283	60	V60M	neutral
MAP3K13	O43283	712	E712K	neutral
MAP3K14	Q99558	140	S140N	neutral
MAP3K14	Q99558	516	V516I	neutral	0.896	0.047	0.058	0.504	0.064
MAP3K14	Q99558	764	T764A	neutral
MAP3K15	Q6ZN16	457	M457V	neutral
MAP3K15	Q6ZN16	494	R494C	neutral
MAP3K15	Q6ZN16	786	G786R	neutral	0.244	0.528	0.228	0.261	0.358
MAP3K15	Q6ZN16	1029	N1029H	neutral
MAP3K19	Q56UN5	380	Y380H	neutral
MAP3K19	Q56UN5	583	R583C	neutral
MAP3K19	Q56UN5	675	R675Q	neutral
MAP3K19	Q56UN5	690	S690L	neutral
MAP3K19	Q56UN5	1086	I1086T	neutral	0.392	0.328	0.28	0.466	0.387
MAP3K2	Q9Y2U5	140	D140G	neutral
MAP3K20	Q9NYL2	267	T267M	neutral	0.851	0.046	0.103	0.644	0.046
MAP3K20	Q9NYL2	531	S531L	neutral
MAP3K20	Q9NYL2	547	Q547L	neutral
MAP3K20	Q9NYL2	580	R580W	neutral
MAP3K20	Q9NYL2	773	Y773H	neutral
MAP3K20	Q9NYL2	784	K784T	neutral
MAP3K21	Q5TCX8	4	R4P	neutral
MAP3K21	Q5TCX8	54	E54D	neutral
MAP3K21	Q5TCX8	563	E563D	neutral
MAP3K21	Q5TCX8	597	S597F	neutral
MAP3K21	Q5TCX8	728	V728I	neutral
MAP3K21	Q5TCX8	741	E741D	neutral
MAP3K21	Q5TCX8	784	C784G	neutral
MAP3K21	Q5TCX8	982	P982L	neutral
MAP3K3	Q99759	387	E387D	ambiguous/unknown	0.552	0.161	0.287	0.543	0.138
MAP3K3	Q99759	441	I441M	activating/increase	0.438	0.297	0.265	0.59	0.355
MAP3K4	Q9Y6R4	335	V335I	neutral
MAP3K4	Q9Y6R4	584	Q584H	neutral
MAP3K4	Q9Y6R4	1003	N1003K	neutral
MAP3K5	Q99683	16	F16L	neutral
MAP3K5	Q99683	1214	I1214T	neutral
MAP3K6	O95382	455	T455I	neutral
MAP3K7	O43318	187	T187I	loss/decrease	0.166	0.346	0.488	0.378	0.318
MAP3K7	O43318	206	Y206D	ambiguous/unknown	0.04	0.672	0.287	0.275	0.486
MAP3K9	P80192	925	T925S	neutral
MAP4K1	Q92918	312	P312T	neutral
MAP4K2	Q12851	111	R111P	neutral	0.463	0.213	0.324	0.718	0.163
MAP4K2	Q12851	120	A120S	neutral	0.807	0.077	0.115	0.526	0.082
MAP4K2	Q12851	384	R384Q	neutral
MAP4K2	Q12851	580	R580H	neutral
MAP4K3	Q8IVH8	200	V200L	neutral	0.69	0.104	0.206	0.516	0.076
MAP4K3	Q8IVH8	532	I532V	neutral
MAP4K4	O95819	54	K54R	loss/decrease	0.015	0.96	0.025	0.04	0.517
MAPK1	P28482	321	D321N	activating/increase	0.411	0.263	0.326	0.469	0.423
MAPK1	P28482	322	E322K	activating/increase	0.174	0.42	0.406	0.63	0.453
MAPK12	P53778	103	T103M	neutral	0.876	0.057	0.067	0.514	0.094
MAPK12	P53778	171	D171A	loss/decrease	0.021	0.949	0.03	0.042	0.561
MAPK12	P53778	244	T244M	neutral	0.45	0.307	0.243	0.4	0.169
MAPK12	P53778	355	R355Q	neutral
MAPK13	O15264	41	S41L	neutral	0.465	0.128	0.407	0.837	0.196
MAPK13	O15264	360	R360Q	neutral
MAPK14	Q16539	343	D343G	neutral
MAPK15	Q8TD08	36	G36S	neutral	0.193	0.216	0.591	0.697	0.543
MAPK15	Q8TD08	264	T264M	neutral	0.786	0.087	0.126	0.556	0.063
MAPK15	Q8TD08	358	P358L	neutral
MAPK15	Q8TD08	373	A373P	neutral
MAPK15	Q8TD08	385	G385D	neutral
MAPK15	Q8TD08	424	L424P	neutral
MAPK15	Q8TD08	425	G425E	neutral
MAPK15	Q8TD08	470	R470Q	neutral
MAPK3	P27361	323	E323K	neutral	0.721	0.091	0.188	0.654	0.217
MAPK4	P31152	17	G17D	neutral	0.528	0.104	0.368	0.785	0.214
MAPK6	Q16659	290	L290V	neutral	0.892	0.04	0.068	0.725	0.126
MAPKAPK2	P49137	25	T25A	neutral
MAPKAPK2	P49137	51	G51V	neutral	0.841	0.047	0.112	0.5	0.047
MAPKAPK3	Q16644	65	R65L	neutral	0.432	0.262	0.306	0.583	0.127
MARK1	Q9P0L2	541	A541P	neutral
MARK2	Q7KZI7	578	S578N	neutral
MARK3	P27448	611	K611Q	neutral
MARK3	P27448	734	S734L	neutral
MARK4	Q96L34	30	G30C	neutral	0.27	0.523	0.207	0.405	0.161
MARK4	Q96L34	202	F202L	activating/increase	0.074	0.309	0.617	0.627	0.574
MAST1	Q9Y2H9	232	L232P	ambiguous/unknown
MAST1	Q9Y2H9	517	G517S	ambiguous/unknown	0.045	0.198	0.757	0.667	0.64
MAST2	Q6P0Q8	20	D20V	neutral
MAST2	Q6P0Q8	870	P870L	neutral
MAST2	Q6P0Q8	892	R892Q	neutral
MAST2	Q6P0Q8	991	R991Q	neutral
MAST2	Q6P0Q8	1137	V1137M	neutral
MAST2	Q6P0Q8	1335	R1335H	neutral
MAST2	Q6P0Q8	1413	A1413G	neutral
MAST2	Q6P0Q8	1468	G1468A	neutral
MAST3	O60307	196	T196M	neutral
MAST3	O60307	203	R203Q	neutral
MASTL	Q96GX5	620	P620A	neutral
MASTL	Q96GX5	874	V874I	neutral
MELK	Q14680	26	K26R	neutral	0.826	0.075	0.099	0.69	0.067
MERTK	Q12866	20	R20S	neutral
MERTK	Q12866	282	A282T	neutral
MERTK	Q12866	823	E823Q	neutral	0.894	0.038	0.069	0.628	0.063
MET	P08581	56	I56V	ambiguous/unknown
MET	P08581	1003	Y1003F	ambiguous/unknown
MET	P08581	1016	S1016A	loss/decrease
MET	P08581	1068	H1068L	ambiguous/unknown	0.335	0.248	0.416	0.454	0.376
MET	P08581	1084	I1084T	ambiguous/unknown	0.115	0.483	0.403	0.525	0.902
MET	P08581	1112	L1112S	ambiguous/unknown	0.129	0.455	0.416	0.558	0.824
MET	P08581	1163	G1163R	resistance	0.2	0.26	0.54	0.458	0.823
MET	P08581	1195	L1195F	resistance	0.164	0.316	0.521	0.535	0.86
MET	P08581	1195	L1195V	ambiguous/unknown	0.168	0.338	0.494	0.554	0.876
MET	P08581	1195	L1195V	resistance	0.168	0.338	0.494	0.554	0.876
MET	P08581	1200	F1200I	resistance	0.251	0.39	0.36	0.461	0.547
MET	P08581	1200	F1200L	resistance	0.245	0.457	0.298	0.345	0.574
MET	P08581	1228	D1228Y	ambiguous/unknown	0.015	0.02	0.965	0.959	0.996
MET	P08581	1234	Y1234E	activating/increase	0.009	0.071	0.92	0.958	0.941
MET	P08581	1235	Y1235D	ambiguous/unknown	0.028	0.265	0.707	0.714	0.711
MET	P08581	1250	M1250T	resistance	0.161	0.489	0.351	0.427	0.436
MINK1	Q8N4C8	576	E576D	neutral
MINK1	Q8N4C8	771	V771A	neutral
MINK1	Q8N4C8	837	E837D	neutral
MINK1	Q8N4C8	967	D967N	neutral
MKNK2	Q9HBH9	422	G422S	neutral
MLKL	Q8NB16	19	E19K	neutral
MOS	P00540	105	A105S	neutral	0.862	0.063	0.074	0.598	0.163
MST1R	Q04912	778	N778T	neutral
MST1R	Q04912	910	R910Q	neutral
MST1R	Q04912	957	T957M	neutral
MST1R	Q04912	1385	G1385V	neutral
MUSK	O15146	107	G107E	neutral
MUSK	O15146	133	I133T	neutral
MUSK	O15146	664	N664S	neutral	0.779	0.072	0.149	0.642	0.274
MUSK	O15146	763	A763T	ambiguous/unknown	0.361	0.545	0.094	0.104	0.04
MYLK	Q15746	336	P336L	neutral
MYLK	Q15746	656	W656C	neutral
MYLK	Q15746	1714	L1714P	neutral	0.203	0.566	0.231	0.241	0.581
MYLK2	Q9H1R3	89	G89D	neutral
MYLK2	Q9H1R3	144	P144A	neutral
MYLK3	Q32MK0	654	I654V	neutral	0.27	0.381	0.349	0.355	0.39
MYLK4	Q86YV6	373	Q373R	neutral	0.861	0.038	0.101	0.685	0.08
MYO3A	Q8NEV4	442	H442N	ambiguous/unknown
MYO3A	Q8NEV4	520	A520V	neutral
MYO3B	Q8WXR4	139	G139R	neutral	0.871	0.032	0.098	0.711	0.109
MYO3B	Q8WXR4	678	D678E	neutral
MYO3B	Q8WXR4	990	R990C	neutral
NEK1	Q96PY6	80	M80I	ambiguous/unknown	0.124	0.228	0.647	0.497	0.971
NEK1	Q96PY6	261	R261H	neutral	0.394	0.123	0.483	0.864	0.211
NEK1	Q96PY6	341	A341T	neutral
NEK10	Q6ZWH5	354	I354V	neutral
NEK10	Q6ZWH5	365	R365Q	neutral
NEK10	Q6ZWH5	401	N401S	neutral
NEK10	Q6ZWH5	770	A770V	neutral	0.485	0.15	0.365	0.732	0.153
NEK10	Q6ZWH5	872	Y872C	neutral
NEK10	Q6ZWH5	878	R878K	neutral
NEK10	Q6ZWH5	1090	P1090A	neutral
NEK5	Q6P3R8	233	H233R	neutral	0.922	0.025	0.053	0.816	0.028
NEK5	Q6P3R8	464	Q464E	neutral
NEK5	Q6P3R8	474	R474C	neutral
NEK5	Q6P3R8	547	A547T	neutral
NEK5	Q6P3R8	550	D550Y	neutral
NEK5	Q6P3R8	601	M601V	neutral
NEK5	Q6P3R8	690	V690I	neutral
NEK6	Q9HC98	16	N16K	neutral	0.71	0.175	0.115	0.508	0.109
NEK6	Q9HC98	51	I51M	ambiguous/unknown	0.21	0.292	0.498	0.567	0.826
NEK6	Q9HC98	76	V76A	ambiguous/unknown	0.217	0.396	0.386	0.534	0.554
NEK6	Q9HC98	134	I134N	ambiguous/unknown	0.12	0.611	0.269	0.422	0.254
NEK6	Q9HC98	152	Y152D	ambiguous/unknown	0.108	0.435	0.457	0.354	0.524
NEK6	Q9HC98	171	R171Q	ambiguous/unknown	0.071	0.366	0.562	0.593	0.303
NEK6	Q9HC98	186	V186G	ambiguous/unknown	0.092	0.743	0.165	0.271	0.65
NEK6	Q9HC98	237	L237R	ambiguous/unknown	0.186	0.554	0.261	0.28	0.435
NEK6	Q9HC98	285	C285S	ambiguous/unknown	0.196	0.521	0.283	0.399	0.493
NEK7	Q8TDX7	8	M8L	neutral	0.772	0.057	0.171	0.673	0.209
NEK8	Q86SG6	45	R45W	ambiguous/unknown	0.145	0.169	0.685	0.619	0.136
NEK8	Q86SG6	150	I150M	ambiguous/unknown	0.138	0.371	0.491	0.631	0.279
NEK8	Q86SG6	157	K157Q	ambiguous/unknown	0.558	0.171	0.271	0.71	0.333
NEK9	Q8TD19	43	G43A	neutral	0.414	0.169	0.417	0.806	0.093
NEK9	Q8TD19	84	D84N	neutral	0.756	0.12	0.125	0.472	0.156
NEK9	Q8TD19	751	P751L	neutral
NEK9	Q8TD19	755	G755S	neutral
NEK9	Q8TD19	962	L962F	neutral
NIM1K	Q8IY84	23	D23N	neutral
NIM1K	Q8IY84	320	M320I	neutral	0.784	0.061	0.155	0.584	0.171
NPR1	P16066	2	P2L	neutral
NPR1	P16066	6	R6S	neutral
NPR1	P16066	341	M341I	neutral
NPR1	P16066	439	R439C	neutral
NPR2	P20594	51	L51P	loss/decrease
NPR2	P20594	123	G123V	loss/decrease
NPR2	P20594	314	L314R	loss/decrease
NPR2	P20594	388	R388Q	loss/decrease
NPR2	P20594	527	L527F	ambiguous/unknown	0.628	0.209	0.162	0.275	0.159
NPR2	P20594	932	R932C	loss/decrease
NPR2	P20594	989	R989Q	ambiguous/unknown
NRK	Q7Z2Y5	358	V358M	neutral
NRK	Q7Z2Y5	789	P789S	neutral
NRK	Q7Z2Y5	971	D971G	neutral
NRK	Q7Z2Y5	993	A993E	neutral
NRK	Q7Z2Y5	1131	N1131S	neutral
NTRK1	P04629	6	R6W	neutral
NTRK1	P04629	289	Q289K	neutral
NTRK1	P04629	595	G595R	ambiguous/unknown	0.202	0.211	0.587	0.442	0.811
NTRK1	P04629	667	G667C	ambiguous/unknown	0.203	0.255	0.542	0.686	0.885
NTRK2	Q16620	2	S2L	ambiguous/unknown
NTRK2	Q16620	167	S167Y	neutral
NTRK2	Q16620	204	P204H	neutral
NTRK2	Q16620	408	G408R	ambiguous/unknown
NTRK3	Q16288	582	R582W	ambiguous/unknown	0.361	0.312	0.326	0.385	0.148
NTRK3	Q16288	617	F617L	resistance	0.304	0.161	0.535	0.576	0.974
NTRK3	Q16288	623	G623E	resistance	0.105	0.185	0.71	0.658	0.88
NTRK3	Q16288	623	G623R	resistance	0.183	0.226	0.592	0.561	0.884
NUAK1	O60285	543	P543R	neutral
NUAK1	O60285	595	R595L	neutral
PAK1	Q13153	84	T84R	ambiguous/unknown
PAK1	Q13153	143	M143K	ambiguous/unknown
PAK1	Q13153	143	M143T	ambiguous/unknown
PAK1	Q13153	143	M143V	ambiguous/unknown
PAK1	Q13153	470	L470Q	ambiguous/unknown	0.271	0.415	0.314	0.541	0.546
PAK4	O96013	108	P108L	neutral
PAK4	O96013	417	I417T	activating/increase	0.294	0.357	0.348	0.551	0.486
PAK4	O96013	555	R555G	neutral	0.308	0.373	0.32	0.544	0.265
PAK5	Q9P286	118	G118D	neutral
PAK5	Q9P286	335	R335P	neutral
PAK5	Q9P286	511	S511N	neutral	0.86	0.074	0.066	0.667	0.025
PAK5	Q9P286	665	D665N	neutral	0.898	0.022	0.08	0.812	0.037
PAK6	Q9NQU5	191	R191H	neutral
PAK6	Q9NQU5	262	R262Q	neutral
PAK6	Q9NQU5	334	R334C	neutral
PAK6	Q9NQU5	376	A376V	neutral
PAK6	Q9NQU5	425	R425Q	neutral	0.658	0.054	0.288	0.753	0.061
PASK	Q96RG2	136	T136A	neutral
PASK	Q96RG2	455	R455W	neutral
PASK	Q96RG2	763	T763M	neutral
PASK	Q96RG2	782	G782R	neutral
PASK	Q96RG2	850	T850M	neutral
PASK	Q96RG2	899	Y899H	neutral
PASK	Q96RG2	1051	L1051V	neutral	0.552	0.222	0.226	0.544	0.395
PASK	Q96RG2	1195	T1195M	neutral	0.523	0.256	0.221	0.394	0.114
PASK	Q96RG2	1266	F1266C	neutral	0.911	0.032	0.057	0.77	0.054
PASK	Q96RG2	1319	R1319H	neutral
PBK	Q96KB5	87	K87M	neutral	0.247	0.356	0.397	0.441	0.39
PDGFRA	P16234	221	L221F	neutral
PDGFRA	P16234	340	R340Q	neutral
PDGFRA	P16234	680	G680R	ambiguous/unknown	0.148	0.202	0.65	0.579	0.912
PDGFRA	P16234	842	D842N	activating/increase	0.023	0.015	0.962	0.965	0.983
PDGFRB	P09619	194	I194T	neutral
PDGFRB	P09619	316	V316M	neutral
PDGFRB	P09619	459	R459H	neutral
PDGFRB	P09619	464	T464M	neutral
PDGFRB	P09619	502	R502Q	neutral
PDGFRB	P09619	502	R502W	neutral
PDGFRB	P09619	548	S548Y	activating/increase
PDGFRB	P09619	561	R561C	ambiguous/unknown
PDGFRB	P09619	562	Y562C	ambiguous/unknown
PDGFRB	P09619	574	S574F	ambiguous/unknown	0.328	0.293	0.379	0.331	0.382
PDGFRB	P09619	576	G576S	ambiguous/unknown	0.555	0.227	0.219	0.653	0.387
PDGFRB	P09619	655	M655I	ambiguous/unknown	0.214	0.465	0.32	0.25	0.829
PDGFRB	P09619	657	H657L	ambiguous/unknown	0.132	0.153	0.715	0.794	0.362
PDGFRB	P09619	666	N666S	activating/increase	0.055	0.057	0.888	0.909	0.984
PDGFRB	P09619	666	N666K	activating/increase	0.06	0.053	0.888	0.909	0.977
PDGFRB	P09619	850	D850Y	ambiguous/unknown	0.013	0.017	0.97	0.962	0.995
PDGFRB	P09619	919	R919Q	ambiguous/unknown	0.505	0.045	0.45	0.878	0.081
PDGFRB	P09619	1096	A1096V	neutral
PHKG1	Q16816	47	A47T	neutral	0.404	0.474	0.122	0.262	0.1
PIK3R4	Q99570	448	V448I	neutral
PIK3R4	Q99570	471	A471S	neutral
PIM1	P11309	124	E124Q	neutral	0.761	0.098	0.141	0.532	0.298
PIM1	P11309	311	P311T	neutral	0.748	0.106	0.146	0.67	0.225
PIM3	Q86V86	313	P313S	neutral	0.843	0.03	0.126	0.756	0.083
PINK1	Q9BXM7	318	M318G	resistance	0.077	0.444	0.479	0.337	0.967
PINK1	Q9BXM7	339	A339T	neutral	0.897	0.041	0.062	0.607	0.052
PINK1	Q9BXM7	403	W403A	ambiguous/unknown	0.542	0.219	0.239	0.338	0.195
PINK1	Q9BXM7	409	G409V	loss/decrease	0.124	0.737	0.139	0.217	0.602
PINK1	Q9BXM7	411	G411A	activating/increase	0.731	0.159	0.11	0.495	0.065
PKDCC	Q504Y2	102	P102A	neutral
PKDCC	Q504Y2	109	S109P	neutral
PKDCC	Q504Y2	237	A237T	neutral	0.892	0.039	0.069	0.684	0.096
PKDCC	Q504Y2	300	R300H	neutral	0.598	0.167	0.235	0.688	0.049
PKN1	Q16512	555	L555I	neutral
PKN1	Q16512	718	I718V	neutral	0.912	0.039	0.049	0.731	0.042
PKN3	Q6P5Z2	180	A180E	neutral
PKN3	Q6P5Z2	351	E351K	neutral
PKN3	Q6P5Z2	450	G450S	neutral
PKN3	Q6P5Z2	553	P553T	neutral	0.909	0.04	0.051	0.555	0.126
PLK2	Q9NYY3	60	H60D	neutral	0.608	0.06	0.332	0.909	0.053
PLK4	O00444	6	G6E	neutral	0.627	0.105	0.268	0.674	0.124
PLK4	O00444	317	P317L	neutral
PRKACA	P17612	137	G137R	ambiguous/unknown	0.472	0.274	0.254	0.46	0.233
PRKCA	P17252	463	D463H	ambiguous/unknown	0.021	0.894	0.085	0.119	0.465
PRKCD	Q05655	510	G510S	loss/decrease	0.249	0.479	0.272	0.456	0.469
PRKCE	Q02156	510	R510Q	neutral	0.572	0.178	0.249	0.597	0.068
PRKCG	P05129	142	C142S	ambiguous/unknown
PRKCG	P05129	411	G411A	ambiguous/unknown	0.894	0.042	0.064	0.635	0.035
PRKCZ	Q05513	148	S148R	neutral
PRKD1	Q15139	7	L7P	neutral
PRKD1	Q15139	710	E710D	ambiguous/unknown	0.427	0.341	0.232	0.269	0.298
PRKD2	Q9BZL6	191	A191V	neutral
PRKD2	Q9BZL6	324	V324M	neutral
PRKD2	Q9BZL6	486	P486L	neutral
PRKD2	Q9BZL6	835	A835V	neutral	0.621	0.072	0.307	0.765	0.146
PRKD2	Q9BZL6	873	E873K	neutral
PRKD3	O94806	289	K289R	neutral
PRKD3	O94806	297	R297H	neutral
PRKG2	Q13237	180	M180I	neutral
PRKG2	Q13237	470	V470G	ambiguous/unknown	0.466	0.225	0.309	0.542	0.335
PRPF4B	Q13523	286	R286H	neutral
PTK2B	Q14289	264	T264N	neutral
PTK2B	Q14289	414	G414V	neutral	0.243	0.232	0.525	0.623	0.305
PTK2B	Q14289	864	A864V	neutral
PTK7	Q13308	746	M746L	neutral
RAF1	P04049	231	R231Q	activating/increase
RAF1	P04049	543	T543M	loss/decrease	0.111	0.403	0.486	0.539	0.411
RET	P07949	56	L56M	neutral
RET	P07949	244	T244I	ambiguous/unknown
RET	P07949	611	C611Y	ambiguous/unknown
RET	P07949	618	C618R	ambiguous/unknown
RET	P07949	620	C620R	ambiguous/unknown
RET	P07949	630	C630Y	activating/increase
RET	P07949	634	C634G	ambiguous/unknown
RET	P07949	634	C634R	ambiguous/unknown
RET	P07949	634	C634Y	ambiguous/unknown
RET	P07949	768	E768D	ambiguous/unknown	0.606	0.136	0.257	0.634	0.314
RET	P07949	790	L790F	ambiguous/unknown	0.102	0.081	0.817	0.926	0.305
RET	P07949	791	Y791F	neutral	0.364	0.242	0.394	0.394	0.187
RET	P07949	804	V804L	ambiguous/unknown	0.556	0.097	0.347	0.693	0.91
RET	P07949	804	V804M	ambiguous/unknown	0.669	0.064	0.267	0.782	0.934
RET	P07949	810	G810D	resistance	0.137	0.261	0.603	0.482	0.923
RET	P07949	810	G810R	resistance	0.184	0.287	0.53	0.435	0.901
RET	P07949	810	G810S	resistance	0.205	0.269	0.526	0.563	0.923
RET	P07949	810	G810C	resistance	0.205	0.28	0.516	0.563	0.848
RET	P07949	810	G810V	ambiguous/unknown	0.226	0.387	0.387	0.467	0.792
RET	P07949	811	S811F	loss/decrease	0.071	0.659	0.269	0.389	0.972
RET	P07949	891	S891A	ambiguous/unknown	0.12	0.404	0.476	0.621	0.693
RET	P07949	912	R912W	ambiguous/unknown	0.033	0.853	0.114	0.103	0.157
RET	P07949	918	M918T	ambiguous/unknown	0.145	0.573	0.282	0.391	0.519
RIPK1	Q13546	138	D138N	loss/decrease	0.04	0.767	0.193	0.185	0.754
RIPK4	P57078	3	G3S	neutral	0.893	0.039	0.068	0.708	0.064
ROCK2	O75116	41	I41V	neutral
ROCK2	O75116	1007	K1007R	loss/decrease
ROR2	Q01974	548	P548S	neutral	0.3	0.311	0.389	0.504	0.478
ROR2	Q01974	762	S762L	neutral	0.251	0.433	0.317	0.585	0.352
ROR2	Q01974	799	P799S	neutral
ROS1	P08922	648	S648F	neutral
ROS1	P08922	1957	G1957A	resistance	0.109	0.681	0.209	0.35	0.274
ROS1	P08922	1982	L1982V	resistance	0.184	0.401	0.415	0.621	0.706
ROS1	P08922	1986	S1986Y	resistance	0.293	0.376	0.331	0.576	0.83
ROS1	P08922	1986	S1986F	resistance	0.284	0.415	0.302	0.504	0.805
ROS1	P08922	1988	D1988N	resistance	0.577	0.23	0.194	0.578	0.19
ROS1	P08922	2004	F2004V	resistance	0.284	0.419	0.297	0.488	0.82
ROS1	P08922	2004	F2004C	ambiguous/unknown	0.287	0.428	0.285	0.5	0.805
ROS1	P08922	2010	L2010M	resistance	0.547	0.088	0.365	0.738	0.234
ROS1	P08922	2026	L2026M	resistance	0.8	0.03	0.17	0.563	0.956
ROS1	P08922	2032	G2032R	resistance	0.211	0.237	0.552	0.482	0.786
ROS1	P08922	2033	D2033N	resistance	0.302	0.322	0.376	0.42	0.959
ROS1	P08922	2086	L2086F	resistance	0.454	0.309	0.237	0.329	0.387
ROS1	P08922	2113	D2113N	resistance	0.221	0.399	0.38	0.566	0.294
ROS1	P08922	2130	P2130A	ambiguous/unknown	0.178	0.645	0.177	0.455	0.471
ROS1	P08922	2234	N2234K	neutral	0.919	0.028	0.054	0.762	0.048
RPS6KA1	Q15418	11	P11A	neutral
RPS6KA2	Q15349	371	H371Y	neutral
RPS6KA3	P51812	723	R723H	neutral
RPS6KA4	O75676	427	R427H	neutral	0.289	0.214	0.498	0.669	0.182
RPS6KA5	O75582	16	A16S	neutral
RPS6KA5	O75582	787	D787N	neutral
RPS6KB2	Q9UBS0	120	R120W	neutral	0.187	0.378	0.435	0.509	0.2
RPS6KB2	Q9UBS0	267	P267L	neutral	0.414	0.413	0.172	0.219	0.245
RPS6KC1	Q96S38	261	A261T	neutral
RPS6KC1	Q96S38	407	A407V	neutral
RPS6KC1	Q96S38	561	P561R	ambiguous/unknown
RPS6KL1	Q9Y6S9	241	S241R	neutral
RPS6KL1	Q9Y6S9	277	A277T	neutral
RSKR	Q96LW2	3	A3T	neutral
RSKR	Q96LW2	65	H65L	neutral
RSKR	Q96LW2	173	S173G	neutral	0.625	0.155	0.22	0.581	0.115
RSKR	Q96LW2	249	G249S	neutral	0.05	0.2	0.75	0.708	0.546
RSKR	Q96LW2	340	C340R	neutral	0.735	0.097	0.168	0.695	0.284
SBK1	Q52WX2	12	R12H	neutral
SBK2	P0C263	102	G102D	neutral	0.756	0.06	0.184	0.794	0.096
SCYL1	Q96KG9	627	T627M	neutral
SCYL1	Q96KG9	645	D645N	neutral
SCYL1	Q96KG9	682	D682N	neutral
SCYL1	Q96KG9	720	R720W	neutral
SCYL2	Q6P3W7	663	E663K	neutral
SCYL2	Q6P3W7	716	T716S	neutral
SCYL2	Q6P3W7	745	T745A	neutral
SCYL2	Q6P3W7	888	V888M	neutral
SGK2	Q9HBY8	289	H289Y	neutral	0.202	0.46	0.338	0.378	0.408
SGK3	Q96BR1	446	I446S	neutral	0.428	0.241	0.331	0.715	0.321
SIK1	P57059	358	P358A	neutral
SIK1	P57059	735	G735D	neutral
SIK2	Q9H0K1	221	T221A	ambiguous/unknown	0.313	0.477	0.21	0.483	0.171
SIK2	Q9H0K1	458	T458I	neutral
SIK2	Q9H0K1	825	P825L	ambiguous/unknown
SIK2	Q9H0K1	828	P828H	ambiguous/unknown
SIK2	Q9H0K1	831	P831Q	ambiguous/unknown
SIK3	Q9Y2K2	19	G19E	neutral
SIK3	Q9Y2K2	959	Y959C	neutral
SIK3	Q9Y2K2	1042	R1042C	neutral
SIK3	Q9Y2K2	1050	A1050T	neutral
SIK3	Q9Y2K2	1136	P1136R	neutral
SLK	Q9H2G2	748	N748H	neutral
SLK	Q9H2G2	1121	M1121V	neutral
SNRK	Q9NRH2	703	G703S	neutral
SRC	P12931	302	P302W	ambiguous/unknown	0.652	0.171	0.176	0.557	0.282
SRC	P12931	348	S348A	ambiguous/unknown	0.153	0.395	0.452	0.296	0.874
SRMS	Q9H3Y6	75	G75R	neutral
SRMS	Q9H3Y6	222	V222M	neutral	0.859	0.045	0.096	0.52	0.047
SRPK3	Q9UPE1	159	H159D	ambiguous/unknown	0.172	0.371	0.457	0.399	0.26
SRPK3	Q9UPE1	458	T458N	ambiguous/unknown	0.083	0.552	0.365	0.394	0.493
SRPK3	Q9UPE1	529	E529K	ambiguous/unknown	0.764	0.078	0.158	0.682	0.204
STK10	O94804	394	P394A	neutral
STK10	O94804	603	N603T	neutral
STK11	Q15831	354	F354L	ambiguous/unknown
STK11	Q15831	354	F354L	neutral
STK17A	Q9UEE5	29	G29R	neutral
STK26	Q9P289	45	R45C	neutral	0.262	0.498	0.24	0.369	0.236
STK3	Q13188	40	S40N	neutral	0.627	0.225	0.149	0.632	0.564
STK31	Q9BXU1	71	Q71H	neutral
STK31	Q9BXU1	125	S125F	ambiguous/unknown
STK31	Q9BXU1	277	I277K	neutral
STK31	Q9BXU1	387	G387E	neutral
STK31	Q9BXU1	489	A489P	ambiguous/unknown
STK31	Q9BXU1	684	H684R	neutral
STK31	Q9BXU1	940	Q940R	neutral	0.829	0.025	0.146	0.834	0.041
STK31	Q9BXU1	1000	T1000M	neutral
STK31	Q9BXU1	1010	T1010S	ambiguous/unknown
STK32C	Q86UX6	14	A14V	neutral
STK35	Q8TDR2	69	R69G	neutral
STK35	Q8TDR2	85	G85A	neutral
STK36	Q9NRP7	415	D415E	neutral
STK36	Q9NRP7	638	Q638P	neutral
STK36	Q9NRP7	696	Q696P	neutral
STK36	Q9NRP7	790	L790V	neutral
STK36	Q9NRP7	839	R839Q	neutral
STK36	Q9NRP7	1231	C1231G	neutral
STK36	Q9NRP7	1280	S1280P	neutral
STK39	Q9UEW8	399	A399T	neutral
STK4	Q13043	353	T353A	neutral
STKLD1	Q8NE28	119	I119T	neutral	0.376	0.239	0.386	0.733	0.153
STKLD1	Q8NE28	313	Q313H	neutral
STRADA	Q7RTN6	264	S264R	loss/decrease	0.127	0.701	0.171	0.221	0.54
STYK1	Q6J9G0	110	R110W	neutral	0.18	0.563	0.257	0.346	0.214
TBCK	Q8TEA7	145	D145N	neutral	0.792	0.039	0.169	0.9	0.339
TBCK	Q8TEA7	325	V325A	neutral
TBCK	Q8TEA7	377	D377V	neutral
TBK1	Q9UHD2	235	Y235F	ambiguous/unknown	0.561	0.187	0.252	0.63	0.15
TBK1	Q9UHD2	511	S511A	loss/decrease
TBK1	Q9UHD2	511	S511E	activating/increase
TBK1	Q9UHD2	573	R573G	ambiguous/unknown
TBK1	Q9UHD2	573	R573H	ambiguous/unknown
TEK	Q02763	634	L634F	neutral
TEK	Q02763	693	T693I	ambiguous/unknown
TESK2	Q96S53	18	R18H	neutral
TESK2	Q96S53	32	V32M	neutral	0.587	0.309	0.104	0.612	0.043
TESK2	Q96S53	455	R455C	neutral
TGFBR1	P36897	80	R80Q	ambiguous/unknown
TGFBR1	P36897	105	H105D	ambiguous/unknown
TGFBR1	P36897	398	R398H	ambiguous/unknown	0.499	0.199	0.303	0.571	0.096
TGFBR1	P36897	398	R398C	ambiguous/unknown	0.771	0.093	0.136	0.463	0.031
TGFBR2	P37173	315	T315M	ambiguous/unknown	0.83	0.061	0.109	0.6	0.038
TGFBR2	P37173	387	V387M	neutral	0.401	0.309	0.289	0.559	0.19
TGFBR2	P37173	528	R528H	ambiguous/unknown	0.16	0.694	0.146	0.248	0.263
TGFBR2	P37173	553	S553T	neutral	0.695	0.101	0.204	0.645	0.119
TIE1	P35590	136	V136M	neutral
TLK1	Q9UKI8	479	Q479E	loss/decrease	0.298	0.164	0.538	0.808	0.164
TLK1	Q9UKI8	566	M566T	loss/decrease	0.116	0.304	0.58	0.658	0.387
TNIK	Q9UKE5	962	E962A	neutral
TNIK	Q9UKE5	1054	A1054T	neutral
TNK1	Q13470	299	A299D	neutral	0.553	0.075	0.373	0.842	0.167
TNK2	Q07912	507	P507S	neutral
TNK2	Q07912	510	L510V	neutral
TNK2	Q07912	522	S522I	neutral
TNK2	Q07912	674	P674S	neutral
TNK2	Q07912	877	R877H	neutral
TNK2	Q07912	890	V890M	neutral
TNK2	Q07912	985	S985N	neutral
TNK2	Q07912	1038	R1038H	neutral
TNNI3K	Q59H18	171	L171S	neutral
TNNI3K	Q59H18	259	L259F	neutral
TNNI3K	Q59H18	406	R406W	ambiguous/unknown
TNNI3K	Q59H18	512	I512T	activating/increase	0.089	0.188	0.724	0.678	0.777
TNNI3K	Q59H18	539	T539A	ambiguous/unknown	0.152	0.477	0.37	0.297	0.969
TNNI3K	Q59H18	577	L577F	loss/decrease	0.136	0.422	0.442	0.444	0.902
TNNI3K	Q59H18	592	H592Y	activating/increase	0.234	0.574	0.192	0.259	0.206
TNNI3K	Q59H18	742	P742L	loss/decrease	0.693	0.15	0.157	0.626	0.232
TP53RK	Q96S44	8	T8M	neutral
TP53RK	Q96S44	62	R62H	ambiguous/unknown	0.619	0.121	0.26	0.698	0.135
TP53RK	Q96S44	112	Y112C	ambiguous/unknown	0.546	0.144	0.309	0.606	0.225
TP53RK	Q96S44	249	R249G	loss/decrease
TRIB3	Q96RU7	29	R29C	neutral
TRIB3	Q96RU7	84	Q84R	activating/increase
TRIB3	Q96RU7	84	Q84R	neutral
TRIB3	Q96RU7	107	V107M	neutral
TRIB3	Q96RU7	146	S146N	neutral
TRIB3	Q96RU7	181	R181C	neutral	0.072	0.535	0.394	0.482	0.471
TRIB3	Q96RU7	276	G276R	neutral	0.171	0.185	0.645	0.688	0.387
TSSK1B	Q9BXA7	233	V233L	neutral	0.836	0.059	0.106	0.739	0.097
TSSK1B	Q9BXA7	336	S336C	neutral
TSSK4	Q6SA08	89	Y89C	neutral	0.114	0.509	0.377	0.322	0.689
TTBK1	Q5TCY1	623	G623A	neutral
TTBK1	Q5TCY1	694	D694N	neutral
TTBK1	Q5TCY1	744	E744D	neutral
TTBK1	Q5TCY1	760	E760A	neutral
TTBK1	Q5TCY1	1044	R1044C	neutral
TTBK1	Q5TCY1	1233	P1233A	neutral
TTBK1	Q5TCY1	1262	P1262R	neutral
TTBK2	Q6IQ55	1110	R1110H	neutral
TTK	P33981	185	R185W	neutral
TTK	P33981	250	D250G	neutral
TXK	P42681	63	R63C	neutral
TYK2	P29597	15	V15A	neutral
TYK2	P29597	53	A53T	neutral
TYK2	P29597	684	I684S	neutral
TYK2	P29597	703	R703W	neutral
TYRO3	Q06418	620	I620T	neutral	0.563	0.119	0.318	0.792	0.183
ULK1	O75385	56	S56A	ambiguous/unknown	0.561	0.164	0.275	0.487	0.072
ULK1	O75385	147	S147A	ambiguous/unknown	0.565	0.219	0.216	0.517	0.137
ULK1	O75385	242	T242I	neutral	0.918	0.031	0.051	0.568	0.025
ULK1	O75385	452	T452S	neutral
ULK1	O75385	467	S467A	loss/decrease
ULK1	O75385	574	P574R	neutral
ULK1	O75385	705	A705V	neutral
ULK1	O75385	745	G745V	neutral
ULK2	Q8IYT8	500	D500A	neutral
ULK2	Q8IYT8	881	R881Q	neutral
ULK2	Q8IYT8	886	V886M	neutral
ULK4	Q96C45	348	S348G	neutral
ULK4	Q96C45	391	P391S	neutral
ULK4	Q96C45	570	L570F	neutral
ULK4	Q96C45	686	V686I	neutral
ULK4	Q96C45	796	N796S	neutral
ULK4	Q96C45	844	L844M	neutral
ULK4	Q96C45	851	V851I	neutral
ULK4	Q96C45	963	V963M	neutral
ULK4	Q96C45	1126	V1126A	neutral
VRK2	Q86Y07	35	I35T	neutral	0.139	0.508	0.354	0.502	0.906
VRK2	Q86Y07	113	G113E	neutral	0.622	0.085	0.293	0.805	0.106
WNK1	Q9H4A3	382	S382A	ambiguous/unknown	0.016	0.818	0.166	0.134	0.764
WNK1	Q9H4A3	619	T619A	neutral
WNK1	Q9H4A3	630	E630G	ambiguous/unknown
WNK1	Q9H4A3	694	I694T	neutral
WNK1	Q9H4A3	736	I736V	neutral
WNK1	Q9H4A3	1452	T1452A	neutral
WNK2	Q9Y3S1	585	G585E	neutral
WNK2	Q9Y3S1	702	P702L	activating/increase
WNK2	Q9Y3S1	758	H758N	neutral
WNK2	Q9Y3S1	849	P849T	neutral
WNK2	Q9Y3S1	865	P865S	neutral
WNK2	Q9Y3S1	908	G908A	neutral
WNK2	Q9Y3S1	1112	Q1112H	neutral
WNK2	Q9Y3S1	1379	Q1379K	neutral
WNK2	Q9Y3S1	1392	S1392L	neutral
WNK2	Q9Y3S1	1439	A1439V	neutral
WNK2	Q9Y3S1	1607	A1607V	activating/increase
WNK2	Q9Y3S1	1638	D1638E	neutral
WNK2	Q9Y3S1	1886	R1886W	neutral
WNK2	Q9Y3S1	2053	V2053I	activating/increase
WNK2	Q9Y3S1	2144	V2144I	neutral
WNK3	Q9BYP7	314	E314Q	activating/increase	0.235	0.219	0.546	0.787	0.321
WNK3	Q9BYP7	314	E314A	activating/increase	0.185	0.296	0.519	0.738	0.464
WNK4	Q96J92	6	A6T	neutral
WNK4	Q96J92	80	A80D	neutral
WNK4	Q96J92	321	D321A	loss/decrease	0.016	0.963	0.021	0.027	0.531
WNK4	Q96J92	508	R508H	neutral
WNK4	Q96J92	555	P555R	neutral
WNK4	Q96J92	565	Q565E	ambiguous/unknown
WNK4	Q96J92	790	T790N	neutral
WNK4	Q96J92	825	P825L	neutral
WNK4	Q96J92	891	T891M	neutral
WNK4	Q96J92	1025	P1025L	neutral
WNK4	Q96J92	1084	V1084A	neutral
WNK4	Q96J92	1204	R1204C	neutral
YES1	P07947	113	K113Q	neutral
ZAP70	P43403	37	R37G	ambiguous/unknown
ZAP70	P43403	155	T155M	neutral
ZAP70	P43403	163	W163C	loss/decrease
ZAP70	P43403	507	A507T	ambiguous/unknown	0.187	0.632	0.181	0.126	0.451
ZAP70	P43403	521	D521N	loss/decrease	0.27	0.551	0.18	0.216	0.513
ZAP70	P43403		R170C	loss/decrease

## Sheet: Table S13
Table S13: Comparison of different machine learning methods
Method	AUC on 10-fold-CV
	Activating vs Deactivating	Resistance vs Neutral	Neutral vs Deactivating vs Activating*
GradientBoostClassifier	0.91	0.95	0.92
RandomForest	0.89	0.94	0.89
Gaussian Naive Bayes	0.69	0.84	0.76
SupportVectorClassifier	0.87	0.05	0.87
Neural Network (Multi-layer Perceptron Classifier)	0.84	0.93	0.86
Ensemble of the above methods	0.9	0.95	0.88
AUC	Area under the curve
Activating	Variants that lead to constitutive activation or significant increase in kinase activity
Deactivating	Variants that lead to loss or significant decrease in kinase activity
Resistance	Variants that lead to drug-resistance
Neutral	Naturally occuring variants
Test-set	Variants known to be both activating and resistance causing
*	Calculated AUC for each label, and took their average, weighted by support (the number of true instances for each label)

## Sheet: Table S14
Table S14: Prediction scores of all pathogenicity predictors on test set (88 variants)
Variant	Gene	Class	Activark-ADRvN-prob	MAGPIE-prob	PMUT-prob	SIFT_converted_rankscore	SIFT4G_converted_rankscore	Polyphen2_HDIV_rankscore	Polyphen2_HVAR_rankscore	MutationTaster_rankscore	MutationAssessor_rankscore	PROVEAN_converted_rankscore	VEST4_rankscore	MetaSVM_rankscore	MetaLR_rankscore	MetaRNN_rankscore	M-CAP_rankscore	REVEL_rankscore	MutPred2_rankscore	MVP_rankscore	gMVP_rankscore	MPC_rankscore	PrimateAI_rankscore	DEOGEN2_rankscore	BayesDel_addAF_rankscore	BayesDel_noAF_rankscore	ClinPred_rankscore	LIST-S2_rankscore	VARITY_R_rankscore	VARITY_ER_rankscore	VARITY_R_LOO_rankscore	VARITY_ER_LOO_rankscore	ESM1b_converted_rankscore	AlphaMissense_rankscore	PHACTboost_rankscore	MutFormer_rankscore	MutScore_rankscore	CADD_raw_rankscore	DANN_rankscore	fathmm-XF_coding_rankscore	Eigen-raw_coding_rankscore	Eigen-PC-raw_coding_rankscore	GERP++_RS_rankscore	GERP_91_mammals_rankscore	phyloP100way_vertebrate_rankscore	phyloP470way_mammalian_rankscore	phyloP17way_primate_rankscore	phastCons100way_vertebrate_rankscore	phastCons470way_mammalian_rankscore
O14578/S308C	CIT	Neutral	0.393	0.0213711	0.5359	0.3477	0.4722	0.12197	0.28223	0.33146	0.85446	0.15711	0.65237	0.70641	0.60059	0.001870.55539	0.42743	Missing	0.4779	0.29867	0.42249	0.63774	0.02675	0.43215	0.10949	0.64694	0.15069	0.18767	0.1315	0.18767	0.60346	0.35584	0.3881	0.00883	0.45321	0.54404	0.2582	0.73633	0.41584	0.437	0.6114	0.6585	0.89477	0.78215	0.14117	0.71708	0.68276	0.24238	0.24221
O14976/H281Y	GAK	Neutral	0.083	5.2e-05	0.0533	0.6558	0.6821	0.34114	0.43125	0.10826	0.08964	0.4486	0.42775	0.18899	0.11788	0.00223	0.21985	0.15858	0.33979	0.25955	0.49851	0.198	0.07219	0.34063	0.00356	0.17866	0.00124	0.8139	0.47332	0.46276	0.47332	0.46275	0.51675	0.07496	0.16134	0.44242	0.12089	0.10673	0.34457	0.119	0.08191	0.06926	0.063900.28908	Missing	0.12437	0.23071	0.08416	0.05255	0.47743
O15111/S126C	CHUK	Neutral	0.446	0.000747502	0.2382	0.35131	0.36051	0.90584	0.74457	0.36362	0.26674	0.62542	0.34637	0.25495	0.43459	0.08715	0.17656	0.52551	0.46792	0.4923	0.59683	0.56901	0.56386	0.67509	0.01806	0.36581	0.01972	0.46984	0.53876	0.36783	0.53876	0.36782	0.48638	0.05738	0.19954	0.73434	0.64008	0.66421	0.34077	0.47683	0.75022	0.78757	0.98674	0.71161	0.53685	0.4752	0.55103	0.71708	0.68276
O43187/L329V	IRAK2	Neutral	0.181	2.99e-06	0.1564	0.21748	0.35922	0.5266	0.50435	0.0799	0.52042	0.13733	0.41008	0.20939	0.22613	0.001170.33376	0.26479	0.78258	0.31434	0.4971	0.2351	0.26902	0.00671	0.28624	0.00254	0.37992	0.19063	0.10303	0.19063	0.10302	0.6198	0.26395	0.16727	0.23946	0.14822	0.29682	0.49647	0.12758	0.2675	0.22422	0.2656	0.3304	0.24401	0.13686	0.33616	0.32006	0.24657	0.14329	0.58047
O43187/R214G	IRAK2	Neutral	0.045	9.95e-06	0.4195	0.19888	0.40938	0.09867	0.04349	0.01748	0.35383	0.33376	0.04783	0.13364	0.00609	0.000290.03947	0.55787	Missing	0.3557	0.21037	0.19523	0.32478	0.00043	0.05229	0.00023	0.02103	0.25964	0.18216	0.25964	0.18215	0.68962	0.17559	0.03693	0.01864	0.05473	0.14113	0.23542	0.12271	0.07901	0.08501	0.11608	0.17761	0.17875	0.10863	0.10738	0.15309	0.08416	0.27909	0.5951
O60674/N1108S	JAK2	Neutral	0.035	0.000497834	0.2611	0.0966	0.11067	0.11211	0.08697	0.31413	0.02855	0.03802	0.0862	0.66003	0.69335	0.00205	0.50973	0.66687	0.3358	0.63388	0.28576	0.15916	0.33679	0.78708	0.01043	0.3054	0.00125	0.50365	0.4074	0.37011	0.4074	0.3701	0.02958	0.02042	0.4189	0.65748	0.16802	0.31593	0.34609	0.39646	0.28325	0.37412	0.737830.53036	Missing	0.85858	0.71708	0.68276	0.7979	0.61135
O75385/T242I	ULK1	Neutral	0.022	7.48e-05	0.1042	0.23301	0.33553	0.11211	0.11214	0.16233	0.16137	0.4578	0.23721	0.02008	0.27734	0.00182	0.47914	0.28969	0.13443	0.39584	0.17389	0.78428	0.19477	0.69533	0.00709	0.26096	0.00015	0.13511	0.30981	0.20484	0.30981	0.20483	0.50017	0.02616	0.06111	0.52824	0.17766	0.15616	0.1331	0.16651	0.01071	0.01216	0.03112	0.01675	0.18846	0.0604	0.07733	0.27365	0.08416
P00533/G724S	EGFR	Path	0.934	0.9796	0.8526	0.91345	0.9297	0.90584	0.97366	0.94846	0.63358	0.83449	0.95151	0.90192	0.88685	0.99526	0.90047	0.90946	0.95798	0.94058	0.83801	0.85953	0.94983	0.97904	0.88619	0.88475	0.9061	0.93132	0.94408	0.92171	0.9509	0.93957	0.80501	0.98262	0.94782	0.97157	0.99374	0.81804	0.94738	0.94907	0.85332	0.82122	0.813760.98653	0.94203	0.76771	0.71708	0.68276	0.19883	0.12094
P00533/L718M	EGFR	Path	0.73	0.412325	0.7844	0.78666	0.76782	0.73236	0.7692	0.78463	0.86274	0.40465	0.79619	0.89308	0.87351	0.92603	0.82668	0.83108	0.62671	0.78781	0.61877	0.85369	0.83055	0.9488	0.71325	0.70954	0.66765	0.86385	0.87316	0.85944	0.87317	0.85945	0.91181	0.75656	0.88331	0.94921	0.86765	0.46929	0.69552	0.67426	0.78527	0.74011	0.93054	0.37464	0.47549	0.24052	0.10738	0.71708	0.25542
P00533/R776L	EGFR	Path	0.965	0.962764	0.8732	0.91345	0.76782	0.90584	0.92351	0.91349	0.3877	0.90549	0.94442	0.75183	0.72454	0.93404	0.91902	0.84537	0.85604	0.92899	0.8478	0.89078	0.9753	0.98267	0.84953	0.84756	0.91622	0.98001	0.96149	0.97058	0.96149	0.97059	0.83675	0.89765	0.94817	0.97065	0.98576	0.92668	0.94288	0.97786	0.82352	0.85878	0.65402	0.88961	0.99045	0.94239	0.76771	0.71708	0.68276
P00533/V774M	EGFR	Path	0.208	0.979324	0.8692	0.78666	0.59502	0.90584	0.86262	0.7235	0.8448	0.39114	0.85413	0.90551	0.86441	0.89167	0.86035	0.85072	0.62842	0.90635	0.77178	0.86144	0.94316	0.94836	0.86264	0.86083	0.67886	0.93308	0.8468	0.79361	0.84681	0.79362	0.94842	0.84561	0.86615	0.97292	0.94843	0.93044	0.97356	0.95057	0.93169	0.9209	0.65402	0.88961	0.87546	0.94239	0.76771	0.71708	0.68276
P00533/Y891D	EGFR	Path	0.988	0.988928	0.8732	0.91345	0.6821	0.90584	0.92351	0.94846	0.87777	0.91716	0.8923	0.86499	0.83341	0.94609	0.88994	0.95754	0.94636	0.95848	0.98959	0.93269	0.96063	0.98394	0.8812	0.87969	0.90184	0.75876	0.94588	0.98626	0.94589	0.98626	0.98817	0.97565	0.97955	0.95944	0.93471	0.93565	0.55163	0.9327	0.84843	0.82613	0.94948	0.76324	0.8786	0.72094	0.63024	0.71708	0.68276
P00540/A105S	MOS	Neutral	0.073	1.17e-06	0.4432	0.61597	0.40149	0.90584	0.92351	0.4067	0.26626	0.56172	0.32911	0.57344	0.05272	0.000600.80144	0.5657	Missing	0.53591	0.87407	0.31784	0.74073	0.05722	0.62592	0.00669	0.77504	0.70101	0.72274	0.70102	0.72274	0.44954	0.31413	0.29417	0.38524	0.67041	0.75077	0.91218	0.70141	0.74528	0.78569	0.76935	Missing	0.6999	0.63404	0.40338	0.71708	0.68276	0.59274	0.20191
P09619/N666K	PDGFRB	Path	0.93	0.310309	0.556	0.91345	0.9297	0.90584	0.97366	0.93005	0.09075	0.86482	0.99781	0.90312	0.87273	0.95743	0.95321	0.87911	0.95795	0.83944	0.84823	0.81481	0.947	0.956	0.65142	0.6471	0.94345	0.86846	0.92807	0.91968	0.92808	0.91969	0.9351	0.98627	0.92366	0.93505	0.99892	0.68398	0.94826	0.82181	0.6825	0.72479	0.71124	0.58268	0.69477	0.39962	0.76771	0.71708	0.68276
P09619/N666S	PDGFRB	Path	0.964	0.864723	0.7797	0.91345	0.9297	0.90584	0.88582	0.89772	0.15951	0.79433	0.98282	0.91065	0.89064	0.95205	0.93135	0.88959	0.84552	0.88719	0.68587	0.75116	0.82065	0.9584	0.59387	0.58875	0.92222	0.93247	0.82064	0.8134	0.82065	0.81341	0.67733	0.74093	0.90102	0.93318	0.94544	0.80681	0.95822	0.96934	0.70146	0.73162	0.631140.87347	0.74151	0.63024	0.71708	0.68276	0.97204	0.71147
P11309/E124Q	PIM1	Neutral	0.143	0.0101512	0.4349	0.13038	0.18371.	0.31413	Missing	0.35581	0.50983	0.20231	0.06368	0.00242	0.3214	0.26702	0.3318	0.30254	0.75643	0.73563	0.47518	Missing	0.00583	0.23494	0.0836	0.72532	0.65075	0.42822	0.65076	0.42821	0.43787	0.42949	0.44884	0.49559	0.53762	0.70082	0.39581	0.85661	0.3997	0.44147	0.38112	0.56547	0.89419	0.77339	0.63024	0.71708	0.68276	0.7979	0.31128
P11309/P311T	PIM1	Neutral	0.236	0.00100253	0.9373	0.29691	0.28077.	0.01748	Missing	0.03557	0.16629	0.3259	0.26072	0.00044	Missing	0.17473	0.08399	0.18175	0.59509	0.70058	0.16699	Missing	0.00113	0.10719	0.00053	0.28188	0.04073	0.05221	0.04073	0.05221	0.27623	0.00948	0.20146	0.37183	0.23997	0.16817	0.12329	0.23991	0.09316	0.11072	0.05209	0.17197	0.19232	0.18805	0.08755	0.34293	0.2314	0.27308	0.33141
P16591/S738T	FER	Neutral	0.116	5.71e-05	0.2996	0.02774	0.02554	0.02951	0.1213	0.27662	0.08087	0.01454	0.31369	0.09604	0.15909	0.00224	0.0765	0.19353	0.46865	0.2727	0.6625	0.18094	0.64425	0.61413	0.00378	0.18435	0.00386	0.55119	0.44519	0.36062	0.44519	0.36061	0.45652	0.10549	0.28372	0.31925	0.28906	0.35584	0.01578	0.29901	0.30154	0.39432	0.68901	0.76736	0.45181	0.7755	0.76771	0.71708	0.68276
P21802/K659E	FGFR2	Path	0.979	0.969532	0.7923	0.91345	0.9297	0.90584	0.8449	0.93005	0.20792	0.71558	0.79425	0.88089	0.86474	0.9751	0.79015	0.97054	0.9121	0.96814	0.86196	0.79696	0.92871	0.95572	0.90553	0.90436	0.75167	0.91559	0.99076	0.98934	0.98599	0.98293	0.87649	0.98378	0.99831	0.94216	0.99727	0.90813	0.96826	0.95191	0.7692	0.79399	0.69713	0.97743	0.87736	0.70242	0.63024	0.71708	0.68276
P21802/K659Q	FGFR2	Path	0.961	0.88221	0.6614	0.91345	0.9297	0.77921	0.8449	0.94202	0.2229	0.71558	0.68271	0.87806	0.86053	0.97764	0.77556	0.9557	0.83049	0.92966	0.72371	0.70744	0.90576	0.95648	0.86876	0.86705	0.75374	0.86188	0.98474	0.94864	0.98474	0.94865	0.65478	0.95982	0.99579	0.93758	0.99826	0.88247	0.77252	0.9556	0.75844	0.78569	0.69713	0.97743	0.87736	0.70242	0.63024	0.71708	0.68276
P21802/K659T	FGFR2	Path	0.974	0.949941	0.6724	0.91345	0.9297	0.90584	0.92351	0.9938	0.15098	0.87095	0.72258	0.88089	0.86474	0.98223	0.90006	0.97016	0.90384	0.93402	0.82183	0.8452	0.9371	0.96572	0.89837	0.8971	0.80911	0.88291	0.98708	0.96923	0.98708	0.96924	0.83275	0.96584	0.99579	0.93904	0.99524	0.88948	0.86292	0.94576	0.77125	0.79444	0.697130.87736	0.70242	0.63024	0.71708	0.68276	0.61106	0.71147
P27361/E323K	MAPK3	Neutral	0.127	0.000802436	0.504	0.68402	0.7971	0.56786	0.55391	0.0799	0.42349	0.61317	0.56004	0.6866	0.64544	0.00269	0.66882	0.46726	0.88067	0.79039	0.62841	0.87616	0.53522	0.67562	0.05	0.47367	0.0834	0.89821	0.78232	0.75803	0.78233	0.75804	0.60042	0.58075	0.65611	0.47842	0.67728	0.65112	0.97582	0.72201	0.67009	0.68275	0.9456	0.55774	0.53129	0.41837	0.27092	0.71708	0.68276
P29317/P817H	EPHA2	Path	0.831	0.697786	0.8915	0.91345	0.9297	0.90584	0.75481	0.73622	0.96994	0.96895	0.94087	0.97769	0.96412	0.96262	0.93087	0.93873	0.8228	0.89599	0.97926	0.90936	0.85075	0.92301	0.92249	0.92154	0.94691	0.96202	0.99618	0.99663	0.99618	0.99664	0.916	0.98262	0.86803	0.97076	0.81721	0.92521	0.81539	0.89144	0.98066	0.98836	0.84012	0.86771	0.99106	0.98427	0.70199	0.71708	0.68276
P29320/A777G	EPHA3	Neutral	0.475	5.98e-05	0.5229	0.41796	0.16363	0.52898	0.70482	0.25628	0.1892	0.5376	0.51698	0.82461	0.84387	0.002590.69108	0.74675	0.88853	0.73035	0.21401	0.78709	0.70373	0.07265	0.5087	0.04037	0.69498	0.61374	0.63685	0.61375	0.63685	0.53338	0.46618	0.65032	0.46845	0.63057	0.82733	0.50859	0.77793	0.67491	0.7113	0.75666	0.88318	0.71448	Missing	0.27092	0.71708	0.68276	0.58739	0.64
P29322/P607H	EPHA8	Neutral	0.202	0.00011434	0.1469	0.355	0.07971	0.53493	0.43185	0.33146	0.3126	0.15507	0.45362	0.61553	0.52303	0.001510.50585	0.28266	0.76761	0.39815	0.54583	0.26549	0.20536	0.01378	0.35354	0.00238	0.2103	0.34518	0.38181	0.34518	0.3818	0.37455	0.18652	0.11551	0.263	0.04173	0.33156	0.41711	0.46604	0.41796	0.39819	0.41829	0.55103	0.38804	0.45379	0.27092	0.32688	0.68276	0.42525	0.2734
P29322/R707C	EPHA8	Neutral	0.321	0.000134452	0.4084	0.53334	0.39091	0.77921	0.55431	0.36362	0.47544	0.82172	0.48348	0.56288	0.35671	0.001600.63820	0.59923	0.72574	0.43501	0.67522	0.23514	0.84768	0.01064	0.35168	0.02271	0.70186	0.51441	0.56276	0.51441	0.56275	0.58993	0.40419	0.1564	0.25181	0.49253	0.91126	0.98383	0.74561	0.62671	0.60428	0.56278	0.39597	0.47423	0.51289	0.40338	0.71708	0.68276	0.43712	0.2734
P29322/R884H	EPHA8	Neutral	0.197	0.000715784	0.2567	0.47908	0.50584	0.73236	0.67259	0.10826	0.35455	0.57792	0.4733	0.65206	0.57015	0.00804	0.6958	0.62206	0.3885	0.76895	0.64941	0.69168	0.33425	0.86176	0.02986	0.43847	0.00481	0.3349	0.68578	0.4473	0.68579	0.44729	0.55235	0.07831	0.44096	0.29498	0.38625	0.73581	0.9958	0.36165	0.43513	0.39657	0.45943	0.36811	0.40968	0.56588	0.15712	0.23297	0.68276
P29322/V826M	EPHA8	Neutral	0.28	0.000695277	0.8643	0.91345	0.9297	0.77921	0.6251	0.45658	0.71529	0.45597	0.81897	0.90505	0.90305	0.56621	0.75104	0.90418	0.74654	0.81452	0.76522	0.64906	0.70676	0.69895	0.56716	0.8654	0.05801	0.9024	0.72793	0.64748	0.72794	0.64748	0.59091	0.62492	0.23891	0.52475	0.55931	0.90032	0.96673	0.35625	0.73282	0.70887	0.60407	0.36811	0.44671	0.48191	0.70899	0.38051	0.68276
P29322/V917I	EPHA8	Neutral	0.041	0.000971185	0.1237	0.14879	0.23652	0.16279	0.01384	0.23472	0.06502	0.08598	0.04783	0.45186	0.51072	0.00432	0.28702	0.4254	0.11736	0.50144	0.1768	0.18846	0.48443	0.16421	0.00385	0.17658	0.00213	0.01976	0.09394	0.11184	0.09394	0.11184	0.27629	0.10937	0.00398	0.06851	0.24545	0.35928	0.37425	0.11955	0.23479	0.28748	0.68358	0.47679	0.36891	0.43708	0.0945	0.20724	0.68276
P30530/G517S	AXL	Neutral	0.376	0.00165702	0.4778	0.46676	0.9297	0.90584	0.75797	0.468	0.66443	0.81463	0.8845	0.8343	0.79426	0.00542	0.86227	0.77343	0.47609	0.6995	0.77888	0.70038	0.78049	0.93393	0.18485	0.65001	0.00572	0.53274	0.65946	0.53524	0.65947	0.53523	0.87759	0.63191	0.80088	0.80624	0.73297	0.89582	0.95255	0.92394	0.8711	0.88945	0.631140.97354	0.93578	0.76771	0.71708	0.68276	0.7979	0.72714
P32298/L425P	GRK4	Neutral	0.949	0.279165	0.9214	0.72325	0.9297	0.90584	0.92351	0.89772	0.96819	0.91716	0.9927	0.93871	0.90627	0.85541	0.7758	0.9138	0.88264	0.95959	0.94764	0.4643	0.58442	0.85644	0.89525	0.89394	0.93506	0.51956	0.99891	0.99362	0.99891	0.99362	0.94604	0.89331	0.49816	0.63355	0.91777	0.90187	0.98383	0.97775	0.95125	0.9488	0.83288	0.96678	0.85292	0.68166	0.52848	0.71708	0.68276
P36888/D698N	FLT3	Path	0.7	0.551353	0.3062	0.91345	0.9297	0.4714	0.57493	0.86665	0.12007	0.80458	0.74622	0.92285	0.89916	0.83536	0.85344	0.79598	0.83735	0.90883	0.52293	0.52349	0.76011	0.95106	0.58516	0.57991	0.92425	0.85974	0.89859	0.96181	0.8986	0.96182	0.5166	0.80476	0.7526	0.75772	0.99826	0.79052	0.9879	0.95996	0.73574	0.83199	0.97797	0.8917	0.85915	0.60152	0.40338	0.71708	0.68276
P36888/N676K	FLT3	Path	0.936	0.168881	0.5537	0.91345	0.9297	0.90584	0.92351	0.74867	0.08752	0.87941	0.97975	0.82551	0.83541	0.87674	0.77798	0.75961	0.93795	0.75877	0.53246	0.55574	0.81419	0.94295	0.57906	0.57369	0.64945	0.86263	0.93481	0.93133	0.93482	0.93134	0.84537	0.87171	0.92808	0.73469	0.99628	0.21076	0.38848	0.50825	0.07822	0.06782	0.01717	0.00279	0.19808	0.06109	0.01298	0.37709	0.08416
P43250/V334M	GRK6	Neutral	0.55	0.00122908	0.5341	0.48805	0.50301	0.77921	0.67347	0.48977	0.2495	0.42962	0.62672	0.27029	0.34678	0.002380.36771	0.68412	0.54698	0.66317	0.89837	0.89556	0.67478	0.03906	0.46256	0.00643	0.62498	0.52324	0.38279	0.52324	0.38278	0.49702	0.58657	0.55698	0.40657	0.58863	0.85662	0.85208	0.72039	0.6117	0.61499	0.58528	Missing	0.89335	0.98553	0.76771	0.71708	0.68276	0.34892	0.18545
P49841/Y216F	GSK3B	Path	0.994	0.0263707	0.9048	0.78666	0.9297	0.90584	0.88582	0.74247	0.32156	0.72159	0.65496	0.61023	0.57811	0.89374	0.39689	0.79414	0.84247	0.69663	0.74989	0.91751	0.95914	0.85089	0.50877	0.50226	0.87277	0.98085	0.85806	0.8965	0.85807	0.8965	0.96657	0.89039	0.9752	0.88383	0.86209	0.92975	0.50026	0.81437	0.79776	0.81685	0.694420.83212	0.71141	0.63024	0.71708	0.68276	0.91604	0.73033
P50750/L156F	CDK9	Path	0.482	0.0619085	0.5803	0.91345	0.9297	0.90584	0.97366	0.84566	0.61168	0.71801	0.96202	0.85066	0.82478	0.90359	0.92177	0.88248	0.81543	0.93177	0.86966	0.91804	0.96506	0.73348	0.80644	0.80396	0.90077	0.68838	0.95572	0.96689	0.95573	0.9669	0.83134	0.96926	0.89213	0.92611	0.90063	0.90519	0.96135	0.58313	0.80381	0.77377	0.7628	0.55103	0.80642	0.67495	0.24698	0.71708	0.68276
P51451/K325T	BLK	Neutral	0.687	0.00400522	0.4796	0.91345	0.7446	0.36926	0.61274	0.43258	0.3192	0.86026	0.85732	0.88237	0.8741	0.27177	0.8684	0.94563	0.81542	0.92308	0.55627	0.07311	0.76651	0.85139	0.61597	0.89658	0.08284	0.90516	0.76047	0.81931	0.79258	0.80681	0.70387	0.68761	0.76007	0.85507	0.82118	0.74402	0.86638	0.9479	0.61733	0.62593	0.56929	0.89272	0.936230.84116	0.71708	0.68276	0.42093	0.19286
P51451/R238Q	BLK	Neutral	0.815	0.00316558	0.4378	0.78666	0.7971	0.90584	0.71005	0.18775	0.94858	0.65658	0.80304	0.52777	0.3361	0.00255	0.58165	0.63399	0.72834	0.80844	0.61995	0.17689	0.3467	0.77597	0.09883	0.56508	0.10924	0.98095	0.58162	0.60297	0.57694	0.58669	0.72068	0.53625	0.67557	0.75169	0.63425	0.87818	0.99951	0.91107	0.84434	0.78423	0.40956	0.67221	0.673670.76771	0.71708	0.68276	0.47161	0.19286
P51451/R359C	BLK	Neutral	0.924	0.050033	0.4255	0.91345	0.6821	0.90584	0.92351	0.71705	0.5418	0.95032	0.99555	0.96646	0.95367	0.22736	0.93996	0.94335	0.95152	0.96781	0.91574	0.21422	0.8474	0.91945	0.62727	0.90138	0.19177	0.93704	0.75989	0.74796	0.76897	0.76742	0.76804	0.80844	0.89669	0.86159	0.73422	0.93236	0.9958	0.69331	0.75209	0.68525	0.564950.27995	Missing	0.40338	0.71708	0.68276	0.56884	0.22767
P51451/R450H	BLK	Neutral	0.064	0.000784335	0.1721	0.24026	0.33115	0.28788	0.27862	0.37861	0.44146	0.51176	0.18802	0.55696	0.62713	0.001930.34466	0.42619	0.90948	0.60121	0.02411	0.13292	0.8032	0.02795	0.42963	0.0009	0.62032	0.08147	0.05852	0.12873	0.09092	0.60352	0.09626	0.15433	0.63624	0.08577	0.37708	0.52547	0.26257	0.22291	0.22722	0.24532	0.89067	0.35151	Missing	0.30681	0.25531	0.32625	0.50277	0.23127
P53778/D171A	MAPK12	Path	0.958	0.136246	0.7865	0.91345	0.8365	0.90584	0.97366	0.64581	0.97609	0.96182	0.99866	0.98879	0.97637	0.99611	0.98953	0.96271	0.94057	0.96179	0.93493	0.57898	0.92028	0.84022	0.91459	0.91354	0.98615	0.46984	0.98531	0.96118	0.98531	0.96119	0.96425	0.98903	0.79035	0.61564	0.89612	0.87302	0.72151	0.48831	0.83787	0.76582	0.525660.87187	0.69874	0.63024	0.71708	0.68276	0.53489	0.64727
P53778/T103M	MAPK12	Neutral	0.095	0.000138253	0.27	0.49775	0.42095	0.17102	0.14298	0.25628	0.20706	0.38337	0.36116	0.17604	0.00038	0.000280.03332	0.41813	Missing	0.23384	0.1511	0.46593	0.46637	0.00055	0.1363	0.00085	0.61835	0.22422	0.23698	0.22422	0.23698	0.66914	0.44954	0.15328	0.00256	0.16476	0.37863	0.27255	0.48687	0.23952	0.26438	0.2701	0.36271	0.48084	0.55762	0.50722	0.4147	0.68276	0.21631	0.65195
P53778/T244M	MAPK12	Neutral	0.318	0.00336585	0.437	0.91345	0.8365	0.90584	0.97366	0.63078	0.4302	0.81219	0.62757	0.8118	0.78728	0.32232	0.74871	0.67971	0.51106	0.89408	0.67715	0.55478	0.47511	0.72034	0.30398	0.72127	0.16677	0.72171	0.75192	0.6621	0.75193	0.6621	0.59103	0.37727	0.3737	0.4499	0.64369	0.79966	0.94106	0.52828	0.59949	0.51367	0.54158	0.3252	0.48654	0.7728	0.50722	0.4147	0.68276
P78368/V173L	CSNK1G2	Neutral	0.12	0.0118373	0.3785	0.3094	0.4333	0.09867	0.1686	0.21188	0.08488	0.22452	0.48899	0.23113	0.31309	0.43966	0.65291	0.23466	0.72607	0.35695	0.77834	0.81106	0.68837	0.39932	0.4175	0.40965	0.32633	0.63421	0.60001	0.41876	0.60001	0.41875	0.73948	0.61568	0.3337	0.54471	0.44765	0.46341	0.47671	0.51864	0.27092	0.3287	0.37886	0.07974	0.55224	0.57545	0.28997	0.71708	0.68276
Q02156/R510Q	PRKCE	Neutral	0.276	0.00920852	0.3709	0.18664	0.33007	0.73236	0.58604	0.52014	0.14367	0.6054	0.83839	0.11915	0.3522	0.00387	0.29421	0.64234	0.89053	0.86373	0.86096	0.87817	0.89305	0.72683	0.27543	0.71057	0.02503	0.77618	0.63078	0.58942	0.63079	0.58941	0.73855	0.50985	0.81979	0.41599	0.72856	0.9354	0.99938	0.89191	0.81584	0.84166	0.59699	0.82861	0.98183	0.98402	0.76771	0.71708	0.68276
Q02846/P575L	GUCY2D	Neutral	0.522	8.56e-05	0.3509	0.22168	0.24626	0.44078	0.47444	0.31413	0.38108	0.85057	0.52411	0.46635	0.13184	0.000860.52699	0.50299	0.82013	0.69193	0.57779	0.23724	0.87025	0.00539	0.26763	0.02911	0.43927	0.54342	0.6959	0.54342	0.69591	0.82744	0.37894	0.48052	0.97823	0.80405	0.52045	0.83891	0.19874	0.5143	0.48015	0.58072	0.56088	0.30333	0.52497	0.40338	0.18233	0.68276	0.38211	0.5951
Q08881/T504S	ITK	Neutral	0.556	0.00379538	0.063	0.08688	0.11909	0.25659	0.25436	0.6678	0.00558	0.25503	0.31703	0.34691	0.19932	0.07041	0.14568	0.3158	0.71541	0.74644	0.48803	0.43953	0.70055	0.85401	0.01203	0.31569	0.01077	0.37804	0.56452	0.63264	0.56452	0.63264	0.25187	0.47069	0.24681	0.85424	0.19331	0.35911	0.28945	0.5223	0.22779	0.3264	0.914140.41858	0.88914	0.94305	0.71708	0.68276	0.4062	0.80114
Q12851/A120S	MAP4K2	Neutral	0.097	0.00194847	0.2681	0.72325	0.43699	0.32629	0.35858	0.0799	0.25178	0.0279	0.61309	0.22593	0.09706	0.002320.43797	0.57272	0.43038	0.24644	0.29887	0.51585	0.425	0.01871	0.39602	0.03975	0.82617	0.53036	0.52494	0.53036	0.52493	0.53524	0.44105	0.3113	0.43816	0.46915	0.55316	0.50352	0.60846	0.43719	0.46197	0.43528	0.57775	0.62443	0.58846	0.30681	0.71708	0.68276	0.61106	0.86401
Q12851/R111P	MAP4K2	Neutral	0.359	0.0149854	0.1629	0.39491	0.21616	0.22823	0.14298	0.23472	0.15392	0.41619	0.64636	0.44571	0.29618	0.00205	0.67035	0.6119	0.87698	0.64933	0.71743	0.56708	0.64232	0.55178	0.12321	0.59006	0.00305	0.5293	0.69758	0.70904	0.69759	0.70904	0.55877	0.38334	0.27733	0.55784	0.55566	0.40674	0.37666	0.51846	0.21943	0.24932	0.30296	0.08821	0.20948	0.23669	0.30681	0.06397	0.28086
Q12866/E823Q	MERTK	Neutral	0.045	0.00360039	0.2752	0.20489	0.16705	0.49693	0.47061	0.18775	0.19521	0.27626	0.3485	0.80323	0.7646	0.02234	0.47179	0.47059	0.48985	0.84961	0.7331	0.46226	0.26214	0.64445	0.05534	0.48741	0.00621	0.41654	0.6311	0.59424	0.76808	0.72256	0.45278	0.23782	0.62523	0.8082	0.37178	0.52157	0.40928	0.44051	0.5884	0.64138	0.78654	0.47206	0.40394	0.81614	0.76771	0.24845	0.68276
Q13546/D138N	RIPK1	Path	0.985	0.730876	0.8555	0.91345	0.9297	0.90584	0.82067	0.82956	0.81338	0.81941	0.98762	0.95279	0.95669	0.99354	0.87439	0.92058	0.70466	0.94692	0.87291	0.65909	0.5892	0.90114	0.74359	0.74025	0.8232	0.98811	0.91363	0.95262	0.91365	0.95263	0.70618	0.73337	0.8984	0.67527	0.96898	0.89484	0.9944	0.85227	0.94563	0.97513	0.955540.96830	0.95945	0.76771	0.71708	0.68276	0.97204	0.24628
Q15375/Q675P	EPHA7	Neutral	0.473	0.00476441	0.6069	0.91345	0.7971	0.90584	0.92351	0.56598	0.48111	0.84416	0.89006	0.88923	0.87473	0.38794	0.88861	0.9668	0.96957	0.84778	0.82436	0.83643	0.85631	0.81833	0.54185	0.85903	0.17108	0.87689	0.98277	0.98549	0.98277	0.9855	0.96073	0.80236	0.94906	0.81811	0.94783	0.88514	0.74643	0.99583	0.85367	0.90056	0.989810.88776	0.74943	0.47871	0.71708	0.68276	0.61812	0.10162
Q15835/I241T	GRK1	Neutral	0.95	0.000879575	0.8264	0.48348	0.57453	0.61543	0.76920.	0.78421	0.90815	0.62485	0.28657	0.00321	Missing	0.88248	0.81561	0.92611	0.68948	0.46717	0.63397	0.67054	0.05293	0.50756	0.01896	0.6794	0.59719	0.5913	0.59719	0.59129	0.70363	0.77176	0.75515	0.30469	0.64297	0.52127	0.80298	0.66313	0.6454	0.60611	0.51622	0.82719	0.77876	0.62178	0.52499	0.71708	0.68276	0.2628	0.06262
Q16512/I718V	PKN1	Neutral	0.03	0.00177231	0.0061	0.00968	0.01173	0.02951	0.01384	0.0799	0.09688	0.02703	0.003	0.41405	0.00011	0.000110.05242	0.00324	Missing	0.21116	0.29123	0.15399	0.34998	0.0001	0.03035	8e-05	0.09862	0.08974	0.02198	0.08973	0.02198	0.00013	0.00132	0.03819	0.0037	0.19941	0.06567	0.07222	0.15331	0.02189	0.02648	0.06714	0.01238	0.04356	Missing	0.11427	0.06397	0.08416	0.26974	0.07754
Q32MK0/I654V	MYLK3	Neutral	0.78	0.00110776	0.3195	0.60088	0.9297	0.41652	0.56717	0.5103	0.39614	0.2594	0.76474	0.5517	0.49704	0.00297	0.22828	0.48533	0.54042	0.42876	0.36271	0.50827	0.72168	0.64226	0.0494	0.4788	0.02542	0.7515	0.42281	0.36185	0.42281	0.36184	0.7983	0.59157	0.78325	0.4294	0.4805	0.67322	0.98589	0.99284	0.67303	0.71187	0.68631	0.55446	0.85046	0.69464	0.63024	0.71708	0.68276
Q504Y2/A237T	PKDCC	Neutral	0.051	0.0341778	0.0738	0.06821	0.32685	0.50942	0.36945	0.27662	0.21404	0.03277	0.30247	0.06098	0.09434	0.00237	0.04322	0.15858	0.35761	0.8233	0.4116	0.03262	0.4456	0.20488	0.01808	0.37775	0.00678	0.58089	0.25635	0.09218	0.35469	0.09868	0.43898	0.01647	0.34779	0.84965	0.09282	0.49779	0.68705	0.38408	0.4454	0.49138	0.486230.49852	0.48836	0.76771	0.37709	0.68276	0.6932	0.07754
Q504Y2/R300H	PKDCC	Neutral	0.607	0.00324479	0.5743	0.37065	0.5611	0.73236	0.61227	0.16233	0.66963	0.16933	0.2397	0.72848	0.66377	0.001640.67882	0.49767	Missing	0.50549	0.23772	0.4106	0.56304	0.03216	0.45023	0.03842	0.89168	0.36531	0.3114	0.37958	0.3114	0.49637	0.22863	0.66376	0.71117	0.51391	0.90774	0.99931	0.98546	0.82635	0.84696	0.68358	0.84008	0.97293	0.82403	0.76771	0.71708	0.68276	0.42163	0.07754
Q5S007/N2081D	LRRK2	Neutral	0.196	6.64e-05	0.5137	0.33565	0.52746	0.34667	0.40968	0.25628	0.08576	0.35176	0.20394	0.51452	0.34651	0.001980.36974	0.62374	Missing	0.427	0.9273	0.28192	0.43179	0.0056	0.25778	0.00311	0.62082	0.64417	0.66796	0.64418	0.66796	0.08703	0.49543	0.42497	0.83809	0.74972	0.54297	0.89555	0.85338	0.4799	0.56614	0.84988	Missing	0.77361	0.86838	0.94305	0.71708	0.68276	0.73295	0.4702
Q6DT37/V201I	CDC42BPG	Neutral	0.093	5.69e-05	0.1139	0.08044	0.17201	0.18004	0.12989	0.0799	0.02548	0.09901	0.19866	0.43982	0.04143	0.00228	0.247	0.04912	0.1071	0.10554	0.05397	0.21935	0.05606	0.1096	0.00074	0.05916	0.00045	0.46935	0.0147	0.02682	0.01469	0.02682	0.4007	0.0145	0.05458	0.0886	0.13468	0.01155	0.11803	0.12852	0.01299	0.01776	0.04015	0.0204	0.00586	0.0565	0.10126	0.06397	0.08416
Q6J9G0/R110W	STYK1	Neutral	0.9	0.00270993	0.5366	0.72325	0.67079	0.90584	0.8449	0.33146	0.6446	0.60062	0.81296	0.8705	0.86882	0.2471	0.76308	0.88771	0.76799	0.95716	0.57007	0.60092	0.41868	0.54207	0.36622	0.75565	0.04724	0.6651	0.73548	0.71828	0.73549	0.71829	0.51275	0.29568	0.54009	0.61886	0.66211	0.77476	0.98855	0.51	0.65175	0.61879	0.39034	0.61314	0.33987	0.52623	0.70199	0.71708	0.68276
Q6P5Z2/P553T	PKN3	Neutral	0.098	0.00367068	0.1541	0.10832	0.15034	0.07483	0.06939	0.01748	0.26056	0.04432	0.20656	0.35461	0.4611	0.00107	0.30943	0.16509	0.33578	0.2839	0.30342	0.3202	0.21589	0.48636	0.00623	0.24142	0.00041	0.10606	0.05912	0.07431	0.05911	0.0743	0.3387	0.08121	0.13793	0.08517	0.09987	0.02921	0.08868	0.04964	0.03368	0.03438	0.02798	0.00728	0.03589	0.06574	0.11036	0.06397	0.08416
Q6VAB6/S904L	KSR2	Neutral	0.131	0.00153907	0.2455	0.36661	0.50873	0.23136	0.21742	0.5103	0.08009	0.58438	0.37882	0.73067	0.75703	0.00204	0.51594	0.6761	0.51007	0.568980.57703	0.77502	0.90571	0.12702	0.54721	0.04186	0.74506	0.72394	0.49794	0.72395	0.49793	0.64924	0.32975	0.65744	0.87464	0.63645	0.84283	0.8404	0.72443	0.42055	0.48673	0.63114	Missing	0.4813	0.81972	0.76771	0.71708	0.68276	0.56478	0.40052
Q6ZN16/G786R	MAP3K15	Neutral	0.848	0.342656	0.8424	0.91345	0.9297	0.90584	0.97366	0.13577	0.64344	0.95263	0.34209	0.52007	0.51787	0.64399	0.82321	0.68678	0.89247	0.51059	0.89967	0.30933	0.74937	0.29636	0.33358	0.32448	0.97568	0.95686	0.95599	0.94301	0.95599	0.94301	0.83434	0.90547	0.5042	0.55924	0.86487	0.55469	0.97582.	Missing	0.3699	0.77895	0.56116	0.4093	0.40338	0.42797	0.33406	0.6932	0.36858
Q76MJ5/R537Q	ERN2	Neutral	0.62	0.0494163	0.3313	0.58786	0.67079	0.90584	0.64418	0.48977	0.29148	0.64047	0.66185	0.52089	0.57797	0.03351	0.63683	0.58677	0.74224	0.84174	0.64334	0.58896	0.59331	0.67263	0.12429	0.58475	0.11949	0.96371	0.43927	0.52062	0.43927	0.52061	0.54637	0.3421	0.68461	0.50744	0.89724	0.95355	0.99661	0.72721	0.73761	0.78313	0.93369	0.75894	0.49821	0.59195	0.33616	0.71708	0.68276
Q86V86/P313S	PIM3	Neutral	0.134	0.00376834	0.1519	0.16833	0.04781	0.12197	0.11214	0.01748	0.06502	0.13927	0.0454	0.16201	0.13444	0.000310.06938	0.22297	0.21216	0.4065	0.32071	0.46154	0.43607	0.00128	0.11732	0.00034	0.29678	0.01839	0.06042	0.01839	0.06041	0.31877	0.04536	0.07035	0.37348	0.06149	0.01334	0.28774	0.41823	0.03768	0.04011	0.01545	0.02752	0.14426	0.01627	0.29479	0.06397	0.08416	0.2619	0.12799
Q8IVH8/V200L	MAP4K3	Neutral	0.111	0.0177387	0.1827	0.12543	0.13228	0.42468	0.49454	0.72989	0.00726	0.4578	0.73162	0.50768	0.28461	0.00311	0.70975	0.65927	0.86579	0.7817	0.76542	0.91293	0.71291	0.53337	0.23468	0.68248	0.02938	0.57658	0.62461	0.49951	0.62461	0.4995	0.56416	0.68385	0.44807	0.45091	0.47927	0.69939	0.40022	0.83946	0.43528	0.54154	0.88013	0.99923	0.83774	0.63071	0.25886	0.71708	0.68276
Q8IZL9/R179C	CDK20	Neutral	0.525	0.0132994	0.2574	0.78666	0.9297	0.77921	0.71532	0.59128	0.58256	0.84204	0.64722	0.79781	0.77856	0.00514	0.70954	0.76095	0.83815	0.5178	0.637	0.29583	0.91891	0.54855	0.16703	0.6272	0.09144	0.90332	0.61937	0.76146	0.61938	0.76147	0.64803	0.29513	0.74265	0.47875	0.64153	0.78486	0.99388	0.45419	0.72825	0.70172	0.426000.35511	0.36431	0.76771	0.71708	0.68276	0.91604	0.10093
Q8N568/I374L	DCLK2	Neutral	0.2	0.00619835	0.0269	0.00968	0.05617	0.02951	0.04349	0.01748	0.00893	0.06222	0.19998	0.39034	0.19735	0.00104	0.16487	0.12499	0.04308	0.29015	0.21632	0.28452	0.1832	0.11124	0.00117	0.08503	0.00035	0.23845	0.13325	0.06836	0.13324	0.06836	0.04473	0.00352	0.07229	0.15921	0.02966	0.01292	0.19659	0.1299	0.04713	0.06848	0.02032	0.07998	0.02567	0.03613	0.94305	0.18233	0.08416
Q8NE28/I119T	STKLD1	Neutral	0.43	0.000125788	0.7593	0.55692	0.70898	0.58771	0.59725	0.331460.61755	0.5969	0.67592	0.33079	0.00088	Missing	0.66781	0.67816	0.57201	0.21979	0.46245	Missing	0.28221	0.09617	0.58837	0.04729	0.30872	0.07932	0.27048	0.07932	0.27047	0.66529	0.48745	0.37879	0.32871	0.42568	0.5272	0.71722	0.28096	0.58775	0.48619	0.48623	0.72894	0.57787	0.52466	0.5325	0.4031	0.68276	0.14813	0.17441
Q8NE63/T304N	HIPK4	Neutral	0.031	2.77e-05	0.0723	0.06564	0.12898	0.07483	0.10087	0.05031	0.10354	0.01878	0.0738	0.40968	0.0373	0.00115	0.25112	0.02466	0.20541	0.26589	0.26322	0.38179	0.13484	0.14403	0.0004	0.02989	8e-05	0.14271	0.06642	0.06123	0.06642	0.06122	0.12429	0.05168	0.30366	0.03159	0.14148	0.01459	0.084700.01740	0.03265	0.06714	0.0253	0.17463	Missing	0.00161	0.19761	0.17435	0.02616	0.54763
Q8NER5/I195T	ACVR1C	Path	0.665	0.00142916	0.725	0.91345	0.63443	0.60053	0.68937	0.82956	0.95809	0.77587	0.76474	0.97813	0.97065	0.59891	0.9515	0.95607	0.92471	0.99323	0.87967	0.81993	0.95074	0.84815	0.72651	0.94421	0.22156	0.87038	0.61104	0.70594	0.61104	0.70595	0.75745	0.87604	0.96208	0.95562	0.719	0.8052	0.93117	0.93272	0.94206	0.96784	0.993010.96021	0.92228	0.94305	0.71708	0.68276	0.71112	0.61344
Q8NFD2/D280E	ANKK1	Neutral	0.374	0.000476501	0.0608	0.00968	0.05047	0.24487	0.27085	0.21188	0.09051	0.19444	0.0738	0.31006	0.06463	0.00228	0.16747	0.22616	0.25365	0.19707	0.23317	0.15615	0.26459	0.26813	0.00059	0.04482	0.00077	0.16278	0.03319	0.01142	0.03319	0.01142	0.09915	0.41759	0.04606	0.26664	0.14148	0.11602	0.00959	0.32227	0.09936	0.13391	0.10999	0.22595	0.13221	0.14948	0.33616	0.37709	0.24792
Q8NFD2/R122H	ANKK1	Neutral	0.25	0.000138954	0.1178	0.27915	0.36181	0.11211	0.14938	0.47906	0.42955	0.44102	0.19734	0.69305	0.70518	0.001680.49965	0.31139	0.80765	0.26458	0.08318	0.00415	0.5371	0.04133	0.47613	0.00074	0.55119	0.04836	0.04847	0.04836	0.04847	0.60518	0.05962	0.10368	0.43975	0.23719	0.10966	0.33707	0.20508	0.18784	0.18419	0.17583	0.0129	0.31667	0.05742	0.02698	0.33823	0.08416	0.00835	0.35058
Q8NFD2/R185Q	ANKK1	Neutral	0.648	9.75e-06	0.194	0.12789	0.17827	0.70691	0.587	0.10826	0.16878	0.27835	0.3981	0.07094	0.0055	0.001050.44677	0.31792	0.32827	0.46085	0.09164	0.00192	0.40407	0.00051	0.08519	0.03552	0.37222	0.06075	0.06197	0.06074	0.06196	0.48953	0.11131	0.11885	0.27767	0.09282	0.24412	0.39722	0.31547	0.23984	0.20965	0.10175	0.03448	0.46882	0.25941	0.02704	0.71708	0.26682	0.11962	0.34697
Q8NFD2/R295L	ANKK1	Neutral	0.079	0.000202939	0.4154	0.17055	0.19213	0.02951	0.01384	0.0799	0.03333	0.18393	0.04182	0.34943	0.49504	0.00041	0.43217	0.28969	0.27894	0.3606	0.31876	0.0791	0.12041	0.17181	0.00283	0.1615	0.0003	0.18184	0.0775	0.1497	0.0775	0.1497	0.14024	0.15046	0.01872	0.34479	0.01216	0.11098	0.00486	0.01388	0.05742	0.07571	0.33243	0.36594	0.22229	0.21143	0.11112	0.06397	0.08416
Q8NFD2/W253R	ANKK1	Neutral	0.938	0.00602997	0.1337	0.02017	0.03266	0.27668	0.3176	0.0799	0.12538	0.23756	0.19469	0.58868	0.648	0.42446	0.60451	0.53137	0.33561	0.42812	0.41937	0.11756	0.23061	0.40373	0.31392	0.30454	0.14447	0.08691	0.10778	0.11167	0.10778	0.11166	0.60521	0.61415	0.16491	0.30083	0.16802	0.2658	0.00718	0.25679	0.10804	0.13837	0.3699	0.34968	0.42356	0.29225	0.09941	0.35977	0.31639
Q8TD08/T264M	MAPK15	Neutral	0.112	0.000131148	0.2257	0.18285	0.23858	0.56599	0.59423	0.16233	0.41853	0.62888	0.3002	0.24051	0.26213	0.001550.26702	0.07882	0.62462	0.40286	0.16255	0.40909	0.39449	0.00124	0.10324	0.04505	Missing	0.0351	0.10355	0.03509	0.10355	0.65609	0.14312	0.31368	0.11446	0.03861	0.31046	0.61914	0.21033	0.25641	0.19555	0.10892	0.07827	0.28338	Missing	0.01995	0.1381	0.08416	0.04177	0.25865
Q96J92/D321A	WNK4	Path	0.961	0.307285	0.9097	0.91345	0.9297	0.90584	0.83179.	0.95205	0.89454	0.98318	0.97269	0.98829	0.92775	0.99518	0.97451	0.94695	0.94911	0.66168	0.89157	0.83861	0.94198	0.94121	0.94843	0.942	0.89401	0.91579	0.89402	0.9158	0.94489	0.99054	0.934	0.99192	0.895	0.84283	0.68705	0.86669	0.89603	0.84956	0.49132	0.9876	0.96021	0.9107	0.84116	0.71708	0.68276	0.56884	0.90679
Q96L34/F202L	MARK4	Path	0.947	0.0302183	0.4164	0.43554	0.9297	0.90584	0.88582	0.63078	0.00535	0.87641	0.9197	0.40103	0.17818	0.88933	0.69162	0.76692	0.92388	0.77786	0.90911	0.98451	0.98255	0.62536	0.63106	0.62647	0.8024	0.24771	0.78518	0.70512	0.78519	0.70513	0.77019	0.99952	0.978	0.49382	0.83586	0.92464	0.91646	0.89191	0.57804	0.60509	0.518090.87683	0.68441	0.63024	0.71708	0.68276	0.51284	0.1544
Q9BXA7/V233L	TSSK1B	Neutral	0.062	8.37e-06	0.1787	0.17393	0.1956	0.18004	0.29772	0.05031	0.0256	0.37945	0.00934	0.10008	0.04799	0.000380.19045	0.24832	0.3322	0.24612	0.12576	0.17488	0.39479	0.0011	0.10581	0.00064	0.33028	0.25139	0.22452	0.25139	0.22452	0.48322	0.57194	0.14937	0.17034	0.13125	0.08417	0.08453	0.0033	0.00518	0.0061	0.11248	0.53645	0.22324	0.06855	0.0471	0.06397	0.08416	0.24908	0.19089
Q9BXM7/A339T	PINK1	Neutral	0.043	0.0277111	0.6445	0.40991	0.24485	0.58324	0.51117	0.4067	0.44213	0.26154	0.82301	0.64412	0.66282	0.68701	0.55018	0.70117	0.40959	0.9094	0.58053	0.54315	0.1883	0.4514	0.44603	0.80306	0.02386	0.53922	0.06928	0.15101	0.08782	0.14809	0.61446	0.42821	0.53515	0.9337	0.14148	0.7059	0.94288	0.56568	0.58921	0.58261	0.694420.48792	0.82426	0.70199	0.42797	0.68276	0.08301	0.50278
Q9BXM7/G409V	PINK1	Path	0.947	0.948035	0.9074	0.91345	0.76782	0.90584	0.8449	0.95536	0.87698	0.97525	0.99902	0.92557	0.91469	0.99716	0.79461	0.91807	0.9842	0.97914	0.93364	0.65781	0.38949	0.78709	0.92036	0.91937	0.89168	0.66941	0.91386	0.95	0.94724	0.94738	0.93542	0.87844	0.99297	0.98017	0.96111	0.92076	0.8902	0.96486	0.97405	0.99053	0.99707	0.95795	0.92578	0.96689	0.76771	0.71708	0.68276
Q9BXM7/G411A	PINK1	Path	0.254	0.62302	0.0977	0.00968	0.09108	0.23068	0.27654	0.41989	0.08964	0.0132	0.499	0.49162	0.47055	0.46973	0.2854	0.58925	0.6128	0.83181	0.7535	0.25472	0.11621	0.29042	0.52423	0.51797	0.25507	0.55799	0.12528	0.20352	0.12528	0.20351	0.21233	0.10695	0.49986	0.86966	0.40504	0.47137	0.14647	0.63073	0.32609	0.43736	0.99707	0.95795	0.65722	0.96689	0.76771	0.71708	0.68276
Q9H3Y6/V222M	SRMS	Neutral	0.106	5.75e-05	0.098	0.37479	0.38219	0.30182	0.16457	0.01748	0.06502	0.01234	0.12286	0.34066	0.02495	0.002090.01450	0.10615	0.06454	0.18409	0.16803	0.05946	0.28388	0.00044	0.03339	0.00018	0.01075	0.01929	0.09542	0.01928	0.09541	0.33378	0.1319	0.06969	0.05833	0.31466	0.08063	0.17767	0.2181	0.0256	0.0298	0.09845	0.03681	0.12108	0.04173	0.00561	0.06397	0.08416	0.00835	Missing
Q9HAZ1/I363V	CLK4	Neutral	0.274	0.000387103	0.2219	0.11439	0.20817	0.20366	0.23835	0.45658	0.04779	0.2202	0.45929	0.06295	0.14571	0.00596	0.09471	0.25917	0.62067	0.42493	0.35401	0.64296	0.43285	0.19281	0.00263	0.15202	0.00181	0.73855	0.3814	0.28755	0.3814	0.28755	0.40187	0.08507	0.36987	0.06851	0.24545	0.39134	0.36656	0.39231	0.3378	0.41079	0.77601	0.90774	0.44193	0.55021	0.47871	0.71708	0.68276
Q9UBS0/P267L	RPS6KB2	Neutral	0.32	0.0468817	Missing	0.05261	0.18926	0.90584	0.92351	0.68236	0.23116	0.97951	0.35802	0.04342	0.08842	0.002690.58174	0.77208	Missing	0.73176	0.50415	0.72675	0.75868	0.00868	0.33726	0.10284	0.4365	0.55883	0.64621	0.55883	0.64621	0.66571	0.72194	0.38277	0.01864	0.61479	0.67473	0.27359	0.79982	0.41965	0.40264	0.53142	0.38465	0.78641	0.52385	0.40338	0.71708	0.68276	0.24742	0.62078
Q9UBS0/R120W	RPS6KB2	Neutral	0.854	0.0711527	Missing	0.91345	0.9297	0.90584	0.92351	0.70395	0.82641	0.95591	0.91621	0.81292	0.78816	0.1235	0.88295	0.84376	0.89714	0.88381	0.84022	0.31586	0.67556	0.81348	0.51006	0.84293	0.12611	0.77889	0.9607	0.94506	0.9607	0.94507	0.72847	0.78808	0.83581	0.57123	0.95687	0.73936	0.98312	0.69686	0.65077	0.59573	0.29157	0.35621	0.31643	0.23716	0.40338	0.71708	0.30147
Q9Y616/N329D	IRAK3	Neutral	0.127	0.00177743	0.0802	0.32755	0.3006	0.45067	0.36453	0.13577	0.21249	0.34176	0.31924	0.41052	0.44299	0.04534	0.61711	0.55811	0.36455	0.9495	0.15808	0.06807	0.09491	0.33992	0.00613	0.22985	0.06931	0.31984	0.58034	0.44096	0.55579	0.38446	0.36547	0.20698	0.36144	0.61252	0.43615	0.40783	0.2812	0.56324	0.38437	0.3709	0.86471	0.57775	0.72294	0.80156	0.87086	0.32034	0.35575
[truncated: 2 more columns]

## Sheet: Table S15
Table S15: Comparison of Activark forced to predict "pathogenicity" (ADR vs N) to other methods
Method	AUC	N-variant	Predicts A?	Predicts D?	Predicts R?
MetaRNN	0.99277	88	No	No	No
BayesDel (addAF)	0.97865	88	No	No	No
ClinPred	0.97211	88	No	No	No
PHACTboost	0.96935	88	No	No	No
MutationTaster	0.9652	86	No	No	No
AlphaMissense	0.94559	88	No	No	No
MutScore	0.93905	88	No	No	No
MutFormer	0.92355	88	No	No	No
MAGPIE	0.92218	88	No	No	No
VARITY (ER LOO)	0.91839	88	No	No	No
REVEL	0.91322	88	No	No	No
Activark (forced pathogenicity predictor; ADR vs N)	0.91288	88	Yes	Yes	Yes
PrimateAI	0.8993	87	No	No	No
MetaSVM	0.89187	88	No	No	No
DEOGEN2	0.88991	86	No	No	No
BayesDel (noAF)	0.88912	88	No	No	No
VEST4	0.88671	88	No	No	No
SIFT	0.88154	88	No	No	No
MutPred2	0.87844	88	No	No	No
MetaLR	0.87844	88	No	No	No
ESM1b	0.87431	88	No	No	No
gMVP	0.87168	87	No	No	No
M-CAP	0.86641	63	No	No	No
SIFT4G	0.86536	88	No	No	No
PMUT	0.8634	86	No	No	No
Eigen-PC-raw (coding)	0.86189	87	No	No	No
Polyphen2 (HVAR)	0.85405	86	No	No	No
MPC	0.85331	88	No	No	No
phyloP100way (vertebrate)	0.84435	88	No	No	No
MVP	0.83425	80	No	No	No
fathmm-XF (coding)	0.83203	86	No	No	No
CADD (raw)	0.80579	88	No	No	No
PROVEAN	0.80579	88	No	No	No
LIST-S2	0.80315	87	No	No	No
GERP (91 mammals)	0.79119	68	No	No	No
phyloP470way (mammalian)	0.75203	78	No	No	No
phastCons100way (vertebrate)	0.73382	88	No	No	No
phyloP17way (primate)	0.68492	88	No	No	No
DANN	0.6491	88	No	No	No
MutationAssessor	0.63748	83	No	No	No
bStatistic	0.6014	87	No	No	No
Mean	0.856926
Median	0.87431
Mean (removing last six as outliers)	0.887864
Median (removing last six as outliers)	0.87844
